# Supplementary material for: Genomic Phenotyping by Barcode Sequencing Broadly Distinguishes between Alkylating Agents, Oxidizing Agents, and Non-Genotoxic Agents, and Reveals a Role for Aromatic Amino Acids in Cellular Recovery after Quinone Exposure
Source: PLoS One. 2013 Sep 9;8(9):e73736. doi: 10.1371/journal.pone.0073736 (PMC3767620; doi:10.1371/journal.pone.0073736)
Supplement: Table S1 — Growth retarded strains. (XLSX) [file pone.0073736.s004.xlsx]

## Sheet: Sheet1
MMS10u:D1				agent, generation time, up or down tag (u/d): dose 1-5
symbol	name	pval	log2ratio
YOR275C	Rim20p	0.0424025	-1.64297
YOR084W	Lpx1p	0.0436355	-1.23434
MMS10u:D2
symbol	name	pval	log2ratio
YBR098W	Mms4p	0.00905756	-3.76275
YBR099C	Hypothetical ORF	0.00905756	-6.0819
MMS10u:D3
symbol	name	pval	log2ratio
YBR098W	Mms4p	0.0047235	-3.85225
YBR099C	Hypothetical ORF	0.0152556	-6.57987
YGR182C	Hypothetical ORF	0.0152556	-2.59785
YJR043C	Pol32p	0.0152556	-3.49908
YNL273W	Tof1p	0.0152556	-2.27256
YPL194W	Ddc1p	0.0152556	-3.87043
YOR368W	Rad17p	0.0293816	-3.53146
YLL030C	Hypothetical ORF	0.0486972	-1.58322
YOR144C	Elg1p	0.049314	-2.20105
MMS10u:D4
symbol	name	pval	log2ratio
YLR006C	Ssk1p	0.0132821	-3.9703
YBR099C	Hypothetical ORF	0.0155951	-6.57884
YOR368W	Rad17p	0.0155951	-4.86566
YDL059C	Rad59p	0.0198529	-4.47117
YDL200C	Mgt1p	0.0198529	-3.03326
YER142C	Mag1p	0.0198529	-7.72845
YHR045W	hypothetical protein	0.0198529	-2.27361
YJL204C	Rcy1p	0.0198529	-2.4477
YKL114C	Apn1p	0.0198529	-3.66496
YLR135W	Slx4p	0.0198529	-5.00033
YBL088C	Tel1p	0.0217456	-3.15046
YAL019W	Fun30p	0.0225307	-1.60082
YBR073W	Rdh54p	0.0225307	-1.97204
YML095C	Rad10p	0.0225307	-2.4763
YNR010W	Cse2p	0.0225307	-2.13313
YPL022W	Rad1p	0.0225307	-2.15978
YLL030C	Hypothetical ORF	0.0226738	-1.77788
YDL042C	Sir2p	0.0265395	-1.11346
YOR346W	Rev1p	0.0267765	-3.04099
YPL194W	Ddc1p	0.0349334	-4.73125
YOL001W	Pho80p	0.0365695	-1.46487
YPL003W	Ula1p	0.0451011	-1.67553
MMS10u:D5
symbol	name	pval	log2ratio
MMS10d:D1
symbol	name	pval	log2ratio
YHR154W	Rtt107p	0.0126313	-2.33178
YDR386W	Mus81p	0.0380478	-3.6626
YGR181W	Tim13p	0.0380478	-1.63537
YMR190C	Sgs1p	0.0383798	-2.1784
MMS10d:D2
symbol	name	pval	log2ratio
YBR099C	Hypothetical ORF	0.00366321	-6.35033
YHR154W	Rtt107p	0.0107482	-2.69344
YDL059C	Rad59p	0.0158602	-4.40977
YPR120C	Clb5p	0.0158602	-2.05072
YMR190C	Sgs1p	0.030572	-2.1784
YDR386W	Mus81p	0.0330565	-3.88817
YER142C	Mag1p	0.0330565	-7.36828
MMS10d:D3
symbol	name	pval	log2ratio
YBR099C	Hypothetical ORF	0.000363798	-6.48498
YER142C	Mag1p	0.00960008	-7.88478
YDR386W	Mus81p	0.0187907	-3.75221
YMR190C	Sgs1p	0.0334363	-2.12788
YBL088C	Tel1p	0.0403408	-2.50096
YDL119C	hypothetical protein	0.0403408	-3.47303
YPL022W	Rad1p	0.0403408	-1.86637
YDL059C	Rad59p	0.044775	-4.41293
YDR075W	Pph3p	0.044775	-3.8536
YMR135C	Gid8p	0.044775	-1.05418
YNL201C	Psy2p	0.044775	-3.09164
YOR368W	Rad17p	0.044775	-3.46097
MMS10d:D4
symbol	name	pval	log2ratio
YBR099C	Hypothetical ORF	0.000295744	-6.48825
YER142C	Mag1p	0.00164346	-7.82564
YKL213C	Doa1p	0.0125328	-3.5284
YMR190C	Sgs1p	0.0199249	-2.12759
YDR455C	Hypothetical ORF	0.0231592	-1.82119
YNL214W	Pex17p	0.0237677	-1.33027
YDR386W	Mus81p	0.0250672	-3.88788
YGR181W	Tim13p	0.0252494	-3.3027
YLR135W	Slx4p	0.0252494	-5.04167
YNR068C	hypothetical protein	0.0252494	-1.93819
YGR182C	Hypothetical ORF	0.0342797	-3.33027
YJL204C	Rcy1p	0.0342797	-2.48073
YIR002C	Mph1p	0.0346721	-2.46912
YBL088C	Tel1p	0.0363587	-2.79505
YDR004W	Rad57p	0.0363587	-3.12148
YHR100C	Gep4p	0.0363587	-1.79377
YML041C	Vps71p	0.0363587	-2.43417
YML095C	Rad10p	0.0363587	-2.43262
YNL136W	Eaf7p	0.0363587	-1.3256
YPL167C	Rev3p	0.0363587	-2.99472
YPL194W	Ddc1p	0.039619	-4.86919
YDL119C	hypothetical protein	0.0456575	-3.5075
MMS10d:D5
symbol	name	pval	log2ratio
BCNU10u:D1
symbol	name	pval	log2ratio
BCNU10u:D2
symbol	name	pval	log2ratio
BCNU10u:D3
symbol	name	pval	log2ratio
BCNU10u:D4
symbol	name	pval	log2ratio
BCNU10u:D5
symbol	name	pval	log2ratio
BCNU10d:D1
symbol	name	pval	log2ratio
BCNU10d:D2
symbol	name	pval	log2ratio
YJL120W	Hypothetical ORF	0.0268001	-3.97777
YER007W	Pac2p	0.0447702	-3.51714
BCNU10d:D3
symbol	name	pval	log2ratio
BCNU10d:D4
symbol	name	pval	log2ratio
BCNU10d:D5
symbol	name	pval	log2ratio
YPL194W	Ddc1p	0.027075	-5.11528
YER173W	Rad24p	0.0314565	-4.31457
YBR244W	Gpx2p	0.0438532	-3.37918
DMSO10u:D1
symbol	name	pval	log2ratio
YDR108W	Trs85p	0.02905	-1.80222
YNL041C	Cog6p	0.02905	-1.78182
DMSO10u:D2
symbol	name	pval	log2ratio
DMSO10u:D3
symbol	name	pval	log2ratio
DMSO10u:D4
symbol	name	pval	log2ratio
YNL041C	Cog6p	0.00534765	-2.58728
YBR090C-A	Nhp6bp	0.00811254	-1.57354
YDR143C	San1p	0.00811254	-1.36262
YBL008W	Hir1p	0.00879904	-2.16344
YER005W	Ynd1p	0.00879904	-1.42498
YAL040C	Cln3p	0.0105223	-1.8987
YDR097C	Msh6p	0.0105223	-1.23251
YGL217C	Hypothetical ORF	0.0105223	-1.51952
YDR108W	Trs85p	0.0118227	-2.61554
YDR071C	Paa1p	0.0119516	-1.42126
YER167W	Bck2p	0.0119516	-2.15786
YPL157W	Tgs1p	0.0119516	-1.62598
YBR099C	Hypothetical ORF	0.0124537	-1.33854
YCR095C	Oca4p	0.0124537	-2.16189
YDL051W	Lhp1p	0.0124537	-1.12144
YOL124C	Trm11p	0.0124537	-1.44347
YBL032W	Hek2p	0.0132445	-1.92293
YBL080C	Pet112p	0.0147913	-1.40921
YDL162C	Hypothetical ORF	0.0150971	-1.94235
YNR010W	Cse2p	0.0150971	-1.06741
YDR126W	Swf1p	0.015303	-1.82127
YML058W	Sml1p	0.0155747	-1.05434
YDR121W	Dpb4p	0.0156576	-1.07635
YER017C	Afg3p	0.0156576	-1.56701
YJL084C	Aly2p	0.0156576	-1.42638
YOR144C	Elg1p	0.0156576	-1.46961
YPL176C	Tre1p	0.0156576	-1.2486
YKR102W	Flo10p	0.016279	-1.20625
YMR004W	Mvp1p	0.016279	-2.12972
YNL177C	Mrpl22p	0.016279	-1.36977
YER092W	Ies5p	0.0163441	-1.04783
YOR023C	Ahc1p	0.0175792	-1.83722
YLR085C	Arp6p	0.0182748	-2.54042
YNL056W	Oca2p	0.0182748	-2.22271
YBR290W	Bsd2p	0.0188642	-1.29228
YPL173W	Mrpl40p	0.0188642	-1.49887
YDR123C	Ino2p	0.0189357	-1.24412
YGR192C	Tdh3p	0.0189357	-1.72187
YMR139W	Rim11p	0.0189661	-1.2743
YGL005C	Cog7p	0.0191128	-2.4306
YMR084W	hypothetical protein	0.0191128	-1.22056
YNL053W	Msg5p	0.0191128	-1.84619
YNL273W	Tof1p	0.0191128	-1.89635
YOR357C	Snx3p	0.0191469	-1.25394
YIL146C	Atg32p	0.0195271	-1.1128
YLR114C	Avl9p	0.0199146	-1.83527
YDL056W	Mbp1p	0.019947	-1.11855
YAL011W	Swc3p	0.0203077	-2.47997
YGR182C	Hypothetical ORF	0.0204327	-1.81334
YDL229W	Ssb1p	0.0207802	-1.3274
YCR003W	Mrpl32p	0.0214955	-1.1603
YDR334W	Swr1p	0.0216548	-2.76701
YAL024C	Lte1p	0.0218123	-1.61466
YBL064C	Prx1p	0.0218123	-1.15005
YCL061C	Mrc1p	0.0218123	-1.67732
YGR202C	Pct1p	0.0218123	-1.715
YMR287C	Dss1p	0.0218123	-1.36311
YFL026W	Ste2p	0.0221918	-1.39164
YJR043C	Pol32p	0.0237047	-2.23438
YKL015W	Put3p	0.0237047	-1.46428
YKL029C	Mae1p	0.0237047	-1.04064
YKL194C	Mst1p	0.0237047	-1.41437
YLR385C	Swc7p	0.0237047	-1.32844
YPL104W	Msd1p	0.0237047	-1.35746
YML033W	Src1p	0.0243897	-1.32982
YOR216C	Rud3p	0.025009	-1.78619
YOR039W	Ckb2p	0.0261813	-1.58233
YJR060W	Cbf1p	0.02672	-1.58787
YKR072C	Sis2p	0.0284396	-1.99415
YBR231C	Swc5p	0.0285476	-2.08732
YBR059C	Akl1p	0.0287918	-1.37607
YBR010W	Hht1p	0.0299443	-1.01392
YDR523C	Sps1p	0.0312238	-1.21101
YML035C-A	YML035C-A	0.0313295	-1.41217
YML071C	Cog8p	0.0318107	-1.86482
YNR031C	Ssk2p	0.0320485	-1.53434
YNL030W	Hhf2p	0.0323959	-1.27497
YDR290W	HU sensitive mutant.	0.0325592	-1.65744
YDL230W	Ptp1p	0.0341568	-1.00727
YJL022W	Hypothetical ORF	0.0341984	-1.72216
YJR140C	Hir3p	0.0341984	-2.08823
YMR016C	Sok2p	0.0341984	-1.25227
YNL129W	Nrk1p	0.0341984	-1.62259
YPL171C	Oye3p	0.0341984	-1.10366
YFR040W	Sap155p	0.0347603	-1.49195
YIL020C	His6p	0.0352297	-1.12691
YDR485C	Vps72p	0.0352954	-1.88577
YJL071W	Arg2p	0.0352954	-1.91872
YAL059W	Ecm1p	0.035481	-1.71593
YJL128C	Pbs2p	0.035481	-1.5246
YKL124W	Ssh4p	0.035481	-1.03115
YLL015W	Bpt1p	0.035481	-1.05371
YLR006C	Ssk1p	0.0355128	-1.20077
YGL054C	Erv14p	0.0356172	-1.63727
YLR028C	Ade16p	0.0356172	-1.20186
YOR014W	Rts1p	0.0368638	-1.91133
YFL013W-A	YFL013W-A	0.0370071	-1.58964
YJR019C	Tes1p	0.0370071	-1.16852
YOR024W	Hypothetical ORF	0.0372103	-1.33924
YKL027W	hypothetical protein	0.0372325	-2.12435
YHR038W	Rrf1p	0.0373334	-1.65771
YNL206C	Rtt106p	0.0374625	-1.38181
YER142C	Mag1p	0.0380283	-1.23371
YLR080W	Emp46p	0.0385892	-1.82241
YNL140C	Hypothetical ORF	0.0385892	-1.11445
YMR311C	Glc8p	0.038763	-1.28674
YLL014W	Emc6p	0.0391937	-1.20928
YGR150C	Ccm1p	0.0392248	-1.54821
YGL121C	Gpg1p	0.0398284	-1.52876
YPL037C	Egd1p	0.0400033	-1.53599
YGR012W	hypothetical protein	0.0404227	-1.9714
YNL300W	Tos6p	0.0407954	-1.39459
YMR304C-A	Hypothetical ORF	0.0412352	-1.21941
YDL076C	Rxt3p	0.0418913	-1.765
YNL049C	Sfb2p	0.0422128	-1.2725
YNL252C	Mrpl17p	0.0426846	-1.05383
YMR267W	Ppa2p	0.0428515	-1.06723
YER075C	Ptp3p	0.0430685	-1.46842
YAR003W	Swd1p	0.0431458	-1.53517
YLR205C	Hmx1p	0.0442866	-1.15799
YGL163C	Rad54p	0.0446156	-1.17873
YML106W	Ura5p	0.0446156	-1.38164
YMR048W	Csm3p	0.0465743	-1.43745
YHR135C	Yck1p	0.0470562	-1.36199
YBR161W	Csh1p	0.0471452	-1.05276
YLL042C	Atg10p	0.0476996	-1.27582
YDR156W	Rpa14p	0.0478991	-1.41193
YOL108C	Ino4p	0.0482761	-1.27471
YPR130C	Hypothetical ORF	0.0489483	-1.1414
YDR136C	Vacuolar Protein Sorting	0.049409	-2.21054
YNL085W	Mkt1p	0.049409	-1.70674
DMSO10u:D5
symbol	name	pval	log2ratio
YBL008W	Hir1p	0.00958564	-2.54979
YBL012C	Hypothetical ORF	0.00958564	-1.39341
YBR090C-A	Nhp6bp	0.00958564	-2.00825
YGR226C	Ygr226cp	0.00958564	-1.08445
YKR102W	Flo10p	0.00958564	-1.36706
YLR436C	Ecm30p	0.00958564	-1.80635
YNL041C	Cog6p	0.00958564	-2.64344
YOL108C	Ino4p	0.00958564	-1.53487
YMR292W	Got1p	0.00979419	-1.4066
YDR097C	Msh6p	0.0101297	-1.40799
YGR025W	Hypothetical ORF	0.0101297	-1.07963
YKL015W	Put3p	0.0101297	-1.73212
YNR010W	Cse2p	0.0101297	-1.47057
YIL146C	Atg32p	0.0115129	-1.25427
YJL063C	Mrpl8p	0.0115129	-1.37419
YMR293C	Her2p	0.0115129	-1.45847
YBL032W	Hek2p	0.0120223	-2.18788
YGR182C	Hypothetical ORF	0.0120223	-2.07577
YLR114C	Avl9p	0.0120223	-2.12762
YJL107C	hypothetical protein	0.0136183	-1.01614
YKR096W	hypothetical protein	0.0136183	-1.01577
YOL124C	Trm11p	0.0136183	-1.61285
YBR099C	Hypothetical ORF	0.0143755	-1.39279
YER142C	Mag1p	0.0143755	-1.5258
YPL120W	Vps30p	0.0143755	-1.8002
YFR013W	Ioc3p	0.0153138	-1.09166
YOR023C	Ahc1p	0.0153138	-2.44164
YBL007C	Sla1p	0.0153646	-1.42161
YGL163C	Rad54p	0.0154614	-1.5327
YPL171C	Oye3p	0.0160803	-1.41383
YMR004W	Mvp1p	0.016091	-2.76292
YHR086W	Nam8p	0.0162083	-1.25814
YDR126W	Swf1p	0.0170473	-1.81028
YMR278W	Pgm3p	0.0170473	-1.30034
YCR095C	Oca4p	0.0171705	-2.43459
YJL084C	Aly2p	0.0171705	-1.7072
YLL042C	Atg10p	0.0171705	-1.60477
YNL030W	Hhf2p	0.0171705	-1.34129
YNR031C	Ssk2p	0.0171705	-2.22756
YDL056W	Mbp1p	0.0179406	-1.33436
YNL273W	Tof1p	0.0179406	-2.44067
YDL051W	Lhp1p	0.0179981	-1.34042
YHR079C-B	Data not found	0.0179981	-1.12998
YNL072W	Rnh201p	0.0179981	-1.23622
YOR195W	Slk19p	0.0182682	-1.05186
YDL162C	Hypothetical ORF	0.0183078	-1.80265
YDR351W	Sbe2p	0.0183078	-1.06791
YLL005C	Spo75p	0.0183078	-1.03767
YML071C	Cog8p	0.0183078	-2.36262
YPL105C	Syh1p	0.0183078	-2.7606
YJR019C	Tes1p	0.0184037	-1.41175
YGL005C	Cog7p	0.0185228	-2.41255
YOR054C	Vhs3p	0.0191604	-1.04724
YBR290W	Bsd2p	0.0191879	-1.36164
YDL076C	Rxt3p	0.0191879	-1.81908
YJL071W	Arg2p	0.0191879	-2.00168
YJL128C	Pbs2p	0.0191879	-1.93037
YLR006C	Ssk1p	0.0191879	-1.75577
YNL031C	Hht2p	0.0191879	-2.01757
YNL056W	Oca2p	0.0191879	-2.08508
YOR216C	Rud3p	0.0191879	-2.12157
YOR357C	Snx3p	0.0191879	-1.36547
YBL036C	hypothetical protein	0.0191996	-1.26662
YFL013C	Ies1p	0.0191996	-1.91556
YGR192C	Tdh3p	0.0191996	-1.58898
YJR043C	Pol32p	0.0191996	-2.56731
YKR072C	Sis2p	0.0191996	-2.33959
YLR360W	Vps38p	0.0191996	-1.93003
YLR385C	Swc7p	0.0191996	-2.20697
YMR262W	hypothetical protein	0.0191996	-1.16783
YOR039W	Ckb2p	0.0191996	-2.15596
YOR223W	hypothetical protein	0.0191996	-1.15082
YOR317W	Faa1p	0.0191996	-1.02991
YPL037C	Egd1p	0.0191996	-2.08265
YHL029C	Oca5p	0.0195232	-2.0536
YMR037C	Msn2p	0.0197153	-1.06169
YNL070W	Tom7p	0.0197153	-1.51703
YHR038W	Rrf1p	0.0197333	-2.01969
YIL020C	His6p	0.0197333	-1.53545
YKL029C	Mae1p	0.0197333	-1.17057
YML058W	Sml1p	0.0197333	-1.38831
YMR048W	Csm3p	0.0197333	-1.86886
YMR267W	Ppa2p	0.0197333	-1.5721
YNL129W	Nrk1p	0.0197333	-2.22065
YMR016C	Sok2p	0.0197835	-1.6386
YDR121W	Dpb4p	0.0198669	-1.30924
YDR122W	Kin1p	0.0198669	-1.05219
YPR130C	Hypothetical ORF	0.0198669	-1.22678
YDR334W	Swr1p	0.0200151	-3.12215
YJR060W	Cbf1p	0.0200151	-1.94456
YML107C	Pml39p	0.0201434	-1.38025
YLR028C	Ade16p	0.0201692	-1.51701
YGL121C	Gpg1p	0.0204835	-1.73805
YAL011W	Swc3p	0.021419	-2.76994
YGL054C	Erv14p	0.0227599	-1.99886
YAL059W	Ecm1p	0.0227905	-1.80435
YJL022W	Hypothetical ORF	0.0229786	-2.11414
YBR231C	Swc5p	0.0230908	-2.31955
YFL056C	Aad6p	0.0237152	-1.54953
YDL001W	Rmd1p	0.0247738	-1.97827
YBL080C	Pet112p	0.0258227	-1.73508
YFL013W-A	Data not found	0.0258227	-1.73631
YNL301C	Rpl18bp	0.0258227	-1.23606
YMR274C	Rce1p	0.0258453	-2.52793
YAR003W	Swd1p	0.0261198	-2.09813
YLL014W	Emc6p	0.0261198	-1.28359
YBL056W	Ptc3p	0.0261449	-1.36979
YDR459C	Pfa5p	0.0261449	-1.57678
YHR003C	hypothetical protein	0.0261449	-2.15738
YOR014W	Rts1p	0.0261449	-2.03581
YNL300W	Tos6p	0.0265423	-1.50189
YHR135C	Yck1p	0.0266207	-1.64759
YMR304C-A	Hypothetical ORF	0.026704	-1.41349
YNL136W	Eaf7p	0.0272195	-1.34108
YPL054W	Lee1p	0.0272195	-1.1059
YDL090C	Ram1p	0.0279643	-1.49933
YNL291C	Mid1p	0.0279643	-1.54496
YDR108W	Trs85p	0.0280598	-2.66052
YDR485C	Vps72p	0.0288179	-2.09241
YDR484W	Vps52p	0.029732	-2.45508
YML026C	Rps18bp	0.030021	-1.04197
YMR184W	Add37p	0.0300258	-1.06615
YNL053W	Msg5p	0.0300258	-1.91395
YOL100W	Pkh2p	0.0309141	-1.72109
YML035C-A	Data not found	0.0309624	-1.62783
YNL140C	Hypothetical ORF	0.0309624	-1.29546
YJR062C	Nta1p	0.0309843	-1.08747
YLR015W	Bre2p	0.0310178	-1.86531
YDR156W	Rpa14p	0.031113	-1.40405
YJR140C	Hir3p	0.0311598	-2.29079
YLR080W	Emp46p	0.0311821	-1.8599
YDL012C	hypothetical protein	0.0312996	-1.11061
YLL012W	Yeh1p	0.0316254	-1.1869
YNL254C	Rtc4p	0.032113	-1.07917
YER078C	Icp55p	0.0322335	-1.10776
YKR016W	Fcj1p	0.0322335	-1.10706
YMR139W	Rim11p	0.0322634	-1.72825
YFL026W	Ste2p	0.0323151	-1.91644
YNL213C	Rrg9p	0.0323151	-1.90316
YCL010C	Sgf29p	0.0326903	-1.29294
YER053C	Pic2p	0.0326903	-1.18193
YBL038W	Mrpl16p	0.0329383	-1.11092
YBR261C	Tae1p	0.0330517	-1.06947
YDL050C	Hypothetical ORF	0.0330517	-1.68716
YDR290W	HU sensitive mutant.	0.0330517	-1.77018
YIL027C	Kre27p	0.0330517	-1.74072
YKL124W	Ssh4p	0.0330517	-1.25727
YLR016C	Pml1p	0.0330517	-1.09832
YBR098W	Mms4p	0.0333199	-1.14678
YJL148W	Rpa34p	0.0333199	-1.49331
YCL061C	Mrc1p	0.0340225	-1.71279
YAL040C	Cln3p	0.0341542	-2.17673
YLR267W	Bop2p	0.0345833	-1.19047
YOR024W	Hypothetical ORF	0.0346234	-1.37603
YDL236W	Pho13p	0.0348844	-1.2434
YML106W	Ura5p	0.0348844	-1.65083
YNL160W	Ygp1p	0.0348844	-1.71222
YOR276W	Caf20p	0.0349561	-1.3737
YAL024C	Lte1p	0.0350209	-1.95973
YDR244W	Pex5p	0.0356717	-1.03722
YNL049C	Sfb2p	0.0359549	-1.57057
YPL176C	Tre1p	0.0359549	-1.3719
YML056C	Imd4p	0.0361969	-1.01288
YML099C	Arg81p	0.0361969	-1.44561
YLR181C	Vta1p	0.0367707	-1.3245
YGR181W	Tim13p	0.0368997	-1.84424
YER035W	Edc2p	0.0370265	-1.80243
YDR320C	Swa2p	0.0371121	-1.60305
YHR158C	Kel1p	0.0374483	-1.37403
YBL054W	Tod6p	0.0374747	-1.00191
YMR084W	hypothetical protein	0.0375791	-1.55614
YGL217C	Hypothetical ORF	0.0379135	-1.77127
YMR115W	Mgr3p	0.0379135	-1.34187
YOL136C	Pfk27p	0.0379135	-1.19575
YDR071C	Paa1p	0.0382536	-1.5693
YER111C	Swi4p	0.0385987	-1.70557
YML033W	Data not found	0.0385987	-1.1545
YDR123C	Ino2p	0.038644	-1.51207
YER075C	Ptp3p	0.0386858	-1.80309
YGR133W	Pex4p	0.038717	-1.01822
YNL201C	Psy2p	0.0391293	-1.60729
YBR161W	Csh1p	0.0396833	-1.26673
YJL120W	Hypothetical ORF	0.0397761	-1.38832
YIR028W	Dal4p	0.0398565	-1.43227
YLR039C	Ric1p	0.0398565	-1.68287
YOR255W	Osw1p	0.0398565	-1.41264
YGL087C	Mms2p	0.0401678	-1.13139
YLR154C	Rnh203p	0.0401678	-1.22962
YGR202C	Pct1p	0.0411748	-1.48525
YER164W	Chd1p	0.0418095	-1.18116
YMR011W	Hxt2p	0.0418209	-1.0393
YML062C	Mft1p	0.0422931	-1.06578
YCR086W	Csm1p	0.0429941	-1.8004
YDR443C	Ssn2p	0.0431489	-1.05998
YFR024C	Data not found	0.0431489	-1.26651
YOL059W	Gpd2p	0.0431489	-1.02899
YFR040W	Sap155p	0.0439337	-1.46302
YDR136C	Vacuolar Protein Sorting	0.0448858	-2.28816
YDR143C	San1p	0.0450276	-1.73683
YDL044C	Mtf2p	0.0450538	-1.47645
YGL235W	hypothetical protein	0.0450538	-1.28188
YJR059W	Ptk2p	0.0450538	-1.46107
YDR409W	Siz1p	0.0454732	-1.60906
YML019W	Ost6p	0.0456409	-1.15601
YJR039W	hypothetical protein	0.0456638	-1.16686
YAL048C	Gem1p	0.0458203	-1.76118
YLR205C	Hmx1p	0.0464279	-1.22742
YBR059C	Akl1p	0.0468903	-1.73209
YMR039C	Sub1p	0.0476946	-1.38996
YMR311C	Glc8p	0.0477343	-1.6507
YOR113W	Azf1p	0.0477343	-1.61185
YPR074C	Tkl1p	0.0477343	-1.25895
YGL219C	Mdm34p	0.0478102	-1.17742
YIL165C	hypothetical protein	0.0478436	-1.02558
YDR067C	Oca6p	0.0479984	-1.72163
YDR322W	Mrpl35p	0.0482764	-1.78657
YDR347W	Mrp1p	0.0485229	-1.06446
YHR082C	Ksp1p	0.048633	-2.17157
YGR228W	Hypothetical ORF	0.0491816	-1.69812
YLR079W	Sic1p	0.0491816	-1.23244
YLR190W	Mmr1p	0.0491816	-1.42616
YKL075C	hypothetical protein	0.0497286	-1.14487
YLL015W	Bpt1p	0.0498439	-1.28973
DMSO10d:D1
symbol	name	pval	log2ratio
DMSO10d:D2
symbol	name	pval	log2ratio
YJR025C	Bna1p	0.0085596	-3.49988
YHR030C	Slt2p	0.00857016	-1.48675
YNL041C	Cog6p	0.025739	-4.45044
YNL246W	Vps75p	0.0285635	-3.10455
YJR043C	Pol32p	0.0491329	-3.93331
DMSO10d:D3
symbol	name	pval	log2ratio
YJL071W	Arg2p	0.000937811	-2.90124
YJR025C	Bna1p	0.00762257	-3.56809
YKL027W	hypothetical protein	0.00762257	-3.69165
YOR114W	hypothetical protein	0.00762257	-5.52585
YHR003C	hypothetical protein	0.0129401	-2.83875
YJR011C	hypothetical protein	0.0130868	-4.86316
YDR322W	Mrpl35p	0.0183839	-2.31066
YNL273W	Tof1p	0.0265821	-2.85961
YNL041C	Cog6p	0.0265837	-4.65388
YLL015W	Bpt1p	0.0293823	-1.24037
YBL064C	Prx1p	0.03044	-1.25504
YBR036C	Csg2p	0.03044	-3.81553
YDR320C	Swa2p	0.03044	-1.91412
YJR043C	Pol32p	0.03044	-4.53279
YKR073C	Hypothetical ORF	0.03044	-2.04207
YNL051W	Cog5p	0.0321361	-4.88345
YDL229W	Ssb1p	0.0326029	-2.56231
YPR074C	Tkl1p	0.0326029	-1.28339
YCL061C	Mrc1p	0.0345423	-2.36636
YAL024C	Lte1p	0.0365465	-1.70049
YDL076C	Rxt3p	0.0365465	-2.17906
YDR409W	Siz1p	0.0365465	-1.24983
YDR455C	Hypothetical ORF	0.0365465	-2.8713
YER048C	Caj1p	0.0365465	-3.50184
YJR140C	Hir3p	0.0365465	-3.783
YML071C	Cog8p	0.0365465	-4.17532
YHR158C	Kel1p	0.0366223	-1.05438
YDL020C	Rpn4p	0.0383591	-2.03875
YLR205C	Hmx1p	0.0383591	-1.43385
YNL053W	Msg5p	0.0383591	-2.23954
YOR038C	Hir2p	0.0383591	-3.835
YNL246W	Vps75p	0.0385249	-3.52157
YBL032W	Hek2p	0.0418046	-1.5902
YGL043W	Dst1p	0.0425967	-1.21878
YGL087C	Mms2p	0.0439102	-1.05875
YGR228W	Hypothetical ORF	0.0439102	-1.52733
YNL056W	Oca2p	0.0439102	-2.58873
YKL029C	Mae1p	0.0446506	-1.35483
DMSO10d:D4
symbol	name	pval	log2ratio
YJL071W	Arg2p	0.00176509	-3.33215
YJR025C	Bna1p	0.00176509	-3.67625
YNL298W	Cla4p	0.00176509	-3.37671
YOR089C	Vps21p	0.00176509	-3.27863
YNL051W	Cog5p	0.00254306	-4.91223
YOR276W	Caf20p	0.00254306	-2.59314
YJR140C	Hir3p	0.00589852	-4.23684
YLL015W	Bpt1p	0.00589852	-1.7002
YLR205C	Hmx1p	0.00589852	-2.38075
YNL041C	Cog6p	0.00589852	-4.39232
YMR158W-A	Data not found	0.00803255	-1.02439
YBR036C	Csg2p	0.00858191	-3.71959
YML071C	Cog8p	0.00858191	-4.11172
YBR090C-A	Nhp6bp	0.00897411	-2.12163
YDL076C	Rxt3p	0.00897411	-3.25141
YDR320C	Swa2p	0.00897411	-2.66518
YHR135C	Yck1p	0.00929218	-2.01354
YJR043C	Pol32p	0.0096304	-4.52801
YDR351W	Sbe2p	0.00976098	-1.15721
YNL049C	Sfb2p	0.00985718	-1.77493
YCL061C	Mrc1p	0.0105463	-2.74729
YMR287C	Dss1p	0.010617	-1.84522
YOL108C	Ino4p	0.0128437	-1.71072
YAL024C	Lte1p	0.013207	-2.65256
YHR003C	hypothetical protein	0.0133649	-3.65871
YDL179W	Pcl9p	0.0134247	-1.07343
YKL124W	Ssh4p	0.0134247	-1.74802
YNL053W	Msg5p	0.0139685	-3.1357
YIL097W	Fyv10p	0.0144185	-3.61987
YOR038C	Hir2p	0.0144185	-4.25143
YLL012W	Yeh1p	0.0145313	-1.26003
YHR158C	Kel1p	0.0150591	-1.49113
YLR003C	Cms1p	0.0161737	-1.22373
YNL246W	Vps75p	0.0199648	-3.63772
YBR099C	Hypothetical ORF	0.0207707	-1.42007
YER035W	Edc2p	0.0207707	-1.46331
YJR011C	hypothetical protein	0.0207707	-5.00109
YDR105C	Tms1p	0.0209527	-1.00339
YMR190C	Sgs1p	0.0209527	-1.89153
YOR333C	Spore Wall Formation	0.0209527	-1.07495
YOR216C	Rud3p	0.020989	-4.09288
YHL021C	Aim17p	0.02301	-1.07262
YGL087C	Mms2p	0.0240207	-1.76884
YOL122C	Smf1p	0.0245001	-1.43692
YPR132W	Rps23bp	0.0257068	-1.48799
YBR119W	Mud1p	0.025956	-1.03434
YBL032W	Hek2p	0.0260126	-3.05627
YOR114W	hypothetical protein	0.0260126	-6.83452
YDR386W	Mus81p	0.0261461	-1.34943
YER120W	Scs2p	0.0273872	-1.52066
YOR039W	Ckb2p	0.0276521	-3.17386
YDR076W	Rad55p	0.0286076	-1.92007
YDR067C	Oca6p	0.0300785	-1.8549
YMR274C	Rce1p	0.0308841	-4.59407
YCL060C	Data not found	0.0314215	-2.09686
YGR254W	Eno1p	0.0314215	-1.00194
YJL084C	Aly2p	0.0314215	-1.27
YJL128C	Pbs2p	0.0314215	-1.86301
YKL075C	hypothetical protein	0.0314215	-1.78349
YNL056W	Oca2p	0.0314215	-3.27138
YDL057W	hypothetical protein	0.033134	-2.12465
YDR108W	Trs85p	0.033134	-6.91482
YCR003W	Mrpl32p	0.0335973	-2.36582
YDL050C	Hypothetical ORF	0.0335973	-1.24826
YDL051W	Lhp1p	0.0335973	-2.38435
YOR144C	Elg1p	0.0335973	-2.10478
YML117W	Nab6p	0.0343017	-1.84935
YGL218W	Hypothetical ORF	0.0343157	-1.88212
YER075C	Ptp3p	0.0344082	-2.43685
YOR024W	Hypothetical ORF	0.0345777	-1.89267
YER050C	Rsm18p	0.0346169	-2.15129
YML107C	Pml39p	0.0346169	-1.87603
YGR202C	Pct1p	0.0346857	-2.77436
YKL029C	Mae1p	0.0346857	-1.80697
YNL030W	Hhf2p	0.0346857	-1.00543
YNR031C	Ssk2p	0.0346857	-2.50516
YGL043W	Dst1p	0.0346906	-1.72543
YGR182C	Hypothetical ORF	0.0346906	-2.65532
YOR023C	Ahc1p	0.0346906	-2.66352
YNL213C	Rrg9p	0.0348045	-2.63915
YPL176C	Tre1p	0.0348045	-2.02056
YHR030C	Slt2p	0.0348472	-2.19312
YJL029C	Vps53p	0.0348472	-2.75223
YDR379W	Rga2p	0.0348479	-1.30125
YNL281W	Hch1p	0.0357992	-2.17192
YDL125C	Hnt1p	0.0358597	-2.02043
YDL046W	Npc2p	0.0372533	-1.15094
YDR020C	Das2p	0.0372533	-1.13861
YER142C	Mag1p	0.0372533	-1.46117
YMR048W	Csm3p	0.0372533	-2.22436
YNL099C	Oca1p	0.0372533	-2.16192
YGR150C	Ccm1p	0.0373299	-2.04128
YLR408C	Bls1p	0.0378477	-1.0784
YER188W	Hypothetical ORF	0.0381222	-1.32672
YGL017W	Ate1p	0.0381257	-1.10456
YGR223C	Hsv2p	0.0381257	-1.91863
YDR156W	Rpa14p	0.0382253	-2.18323
YNL273W	Tof1p	0.0391878	-3.19983
YKL194C	Mst1p	0.0395506	-2.32361
YNL001W	Dom34p	0.0395506	-1.5346
YPL037C	Egd1p	0.0395506	-2.7478
YGR229C	Smi1p	0.0400784	-1.94213
YGR228W	Hypothetical ORF	0.0403165	-1.95878
YNL321W	Vnx1p	0.0421288	-1.09458
YNR012W	Urk1p	0.0423383	-1.25203
YKL027W	hypothetical protein	0.0442158	-4.16735
YPL152W	Rrd2p	0.0444853	-1.48834
YER005W	Ynd1p	0.0455055	-2.22918
YGL064C	Mrh4p	0.0461565	-2.14862
YDR287W	Inm2p	0.046581	-1.29443
YNL031C	Hht2p	0.046581	-1.67838
YOR277C	Hypothetical ORF	0.046581	-1.93031
YGR192C	Tdh3p	0.0474069	-2.47538
YGL219C	Mdm34p	0.0476073	-1.20801
YJR060W	Cbf1p	0.0488883	-2.57004
YML121W	Gtr1p	0.0499987	-1.30739
YPR063C	hypothetical protein	0.0499987	-1.39552
DMSO10d:D5
symbol	name	pval	log2ratio
YJR025C	Bna1p	0.00175795	-3.67619
YGR181W	Tim13p	0.0062663	-2.75893
YJL084C	Aly2p	0.0062663	-1.53773
YJR015W	hypothetical protein	0.0062663	-1.00535
YJR062C	Nta1p	0.0062663	-1.39085
YNL201C	Psy2p	0.0062663	-2.15997
YPR074C	Tkl1p	0.0062663	-2.58146
YBR090C-A	Nhp6bp	0.00688974	-2.79959
YJR140C	Hir3p	0.00688974	-4.38474
YNL051W	Cog5p	0.00688974	-5.03611
YNL273W	Tof1p	0.00688974	-4.1086
YNL334C	Sno2p	0.00688974	-1.67771
YCL061C	Mrc1p	0.0090007	-2.70513
YDR071C	Paa1p	0.0090007	-2.70738
YJL022W	Hypothetical ORF	0.0090007	-3.5018
YNL041C	Cog6p	0.0090007	-4.70416
YPL171C	Oye3p	0.0090007	-1.25768
YDR459C	Pfa5p	0.011236	-2.86778
YNL246W	Vps75p	0.0119666	-3.86736
YLR067C	Pet309p	0.012659	-1.16234
YOR114W	hypothetical protein	0.0129955	-7.28915
YOR357C	Snx3p	0.0129955	-1.95986
YAL024C	Lte1p	0.0131616	-3.1003
YBR119W	Mud1p	0.0131616	-1.29625
YLL015W	Bpt1p	0.0131616	-1.7988
YLR003C	Cms1p	0.0131616	-1.40964
YOR330C	Mip1p	0.0131616	-1.73019
YKR077W	Msa2p	0.0138223	-1.08505
YOR023C	Ahc1p	0.0138223	-3.62977
YPL003W	Ula1p	0.0138223	-1.05415
YKL124W	Ssh4p	0.0140453	-1.52828
YJL095W	Bck1p	0.014618	-1.73297
YNL053W	Msg5p	0.0152809	-3.01536
YNL056W	Oca2p	0.0152809	-3.55312
YOR277C	Hypothetical ORF	0.0152809	-1.86204
YGL064C	Mrh4p	0.0155218	-2.72473
YGR182C	Hypothetical ORF	0.0155459	-3.18439
YLL012W	Yeh1p	0.0155459	-1.42743
YMR048W	Csm3p	0.0155459	-3.05496
YDR075W	Pph3p	0.015757	-2.60587
YLR410W	Vip1p	0.015757	-1.11137
YDR004W	Rad57p	0.0168659	-2.10873
YER092W	Ies5p	0.0168659	-2.30313
YPL176C	Tre1p	0.017233	-2.31129
YLR016C	Pml1p	0.0174601	-1.74304
YCR076C	hypothetical protein	0.0179475	-1.16499
YCL060C	Data not found	0.0181259	-2.42772
YNL049C	Sfb2p	0.0181259	-2.33653
YER035W	Edc2p	0.0181368	-1.65527
YLR205C	Hmx1p	0.0181368	-1.9292
YPR037C	Erv2p	0.0181368	-1.80066
YJL128C	Pbs2p	0.0183057	-3.08808
YLL042C	Atg10p	0.0185493	-1.09896
YGL219C	Mdm34p	0.0193322	-2.06986
YLR360W	Vps38p	0.0193322	-2.25303
YDL050C	Hypothetical ORF	0.019479	-1.86474
YOR024W	Hypothetical ORF	0.019479	-2.14762
YNL289W	Pcl1p	0.0198511	-1.14858
YJR043C	Pol32p	0.0203462	-4.67608
YER039C	Hvg1p	0.0207252	-1.18343
YNL326C	Pfa3p	0.0207252	-1.71911
YOR038C	Hir2p	0.0210172	-4.1702
YOR195W	Slk19p	0.0210172	-1.59021
YER048C	Caj1p	0.0219207	-4.59648
YKL027W	hypothetical protein	0.0219207	-4.1786
YLR248W	Rck2p	0.0219207	-1.027
YER032W	Fir1p	0.0219981	-1.01217
YOR144C	Elg1p	0.0219981	-2.48964
YGR228W	Hypothetical ORF	0.0222795	-3.27398
YPR090W	Hypothetical ORF	0.0222795	-1.01778
YDL236W	Pho13p	0.0226163	-1.74939
YGR170W	Psd2p	0.0226607	-1.10747
YMR292W	Got1p	0.0226607	-1.40551
YMR311C	Glc8p	0.0226607	-3.20054
YMR190C	Sgs1p	0.0228075	-2.13001
YGR229C	Smi1p	0.023317	-2.38841
YDL056W	Mbp1p	0.0235759	-2.30895
YML117W	Nab6p	0.0241534	-1.8113
YPL037C	Egd1p	0.024603	-4.00432
YOR039W	Ckb2p	0.0247381	-3.21708
YNL193W	hypothetical protein	0.0249349	-1.28856
YBL080C	Pet112p	0.0252659	-2.47024
YOR018W	Rod1p	0.025358	-1.2482
YPR057W	Brr1p	0.025358	-2.91901
YNL213C	Rrg9p	0.0261743	-2.2203
YPL145C	Kes1p	0.0261743	-1.28205
YGL217C	Hypothetical ORF	0.0261938	-1.27293
YKL117W	Sba1p	0.0264022	-1.57952
YNL281W	Hch1p	0.0264022	-2.37801
YGL062W	Pyc1p	0.0265163	-1.49195
YLR037C	Pau23p	0.0265163	-1.08498
YOR054C	Vhs3p	0.0265163	-1.42463
YOR216C	Rud3p	0.027838	-4.41788
YNL030W	Hhf2p	0.0278971	-1.08399
YNL040W	hypothetical protein	0.0278971	-1.1757
YNL321W	Vnx1p	0.0278971	-1.52752
YDL071C	Hypothetical ORF	0.0284751	-1.20751
YDR076W	Rad55p	0.0284751	-1.8033
YML121W	Gtr1p	0.0284751	-1.66869
YMR084W	hypothetical protein	0.0284751	-2.55982
YPL048W	Cam1p	0.0284751	-1.25071
YGR092W	Dbf2p	0.0286855	-2.36032
YKL030W	Hypothetical ORF	0.0286855	-1.04191
YMR158W-A	Data not found	0.0286855	-1.1291
YER075C	Ptp3p	0.0312248	-3.33942
YER142C	Mag1p	0.0315108	-1.68499
YGR192C	Tdh3p	0.0315108	-2.74599
YDR108W	Trs85p	0.0315754	-6.97789
YBR209W	Hypothetical ORF	0.031985	-2.67749
YGL218W	Hypothetical ORF	0.0319923	-2.2961
YFL034C-A	Rpl22bp	0.032612	-1.04466
YMR274C	Rce1p	0.032612	-5.75664
YDL230W	Ptp1p	0.0338182	-1.42552
YIL039W	Ted1p	0.0338182	-1.37212
YLR325C	Rpl38p	0.0338182	-1.05473
YNL081C	Sws2p	0.0338182	-1.44025
YPR040W	Tip41p	0.035147	-1.17929
YGR202C	Pct1p	0.0358817	-2.36532
YPR065W	Rox1p	0.0368141	-1.68847
YKL075C	hypothetical protein	0.0368446	-1.53563
YNL129W	Nrk1p	0.0368446	-1.59521
YOR205C	Gep3p	0.0368446	-2.01226
YPR038W	Hypothetical ORF	0.0368446	-1.02514
YHR003C	hypothetical protein	0.037593	-3.39175
YHR135C	Yck1p	0.037593	-2.1447
YML107C	Pml39p	0.0381808	-1.81076
YPR006C	Icl2p	0.0381808	-1.7391
YIL146C	Atg32p	0.0386184	-1.38731
YOR317W	Faa1p	0.0386184	-1.49728
YKR017C	hypothetical protein	0.0386615	-1.13607
YKL029C	Mae1p	0.0386776	-1.81728
YPR070W	Med1p	0.0386776	-2.00585
YNL013C	Hypothetical ORF	0.0387617	-1.11458
YMR267W	Ppa2p	0.0388085	-1.74371
YLR181C	Vta1p	0.0390379	-1.60177
YJL029C	Vps53p	0.0390916	-3.16684
YBR099C	Hypothetical ORF	0.0392035	-1.63178
YOL108C	Ino4p	0.0392128	-1.80024
YGR276C	Rnh70p	0.039394	-1.17504
YER145C	Ftr1p	0.0394969	-2.25412
YLR015W	Bre2p	0.0395767	-2.791
YDR156W	Rpa14p	0.0398399	-1.95388
YLR011W	Lot6p	0.0398399	-1.02106
YDL046W	Npc2p	0.0401561	-1.46312
YDR287W	Inm2p	0.0401561	-1.58418
YIL027C	Kre27p	0.0401561	-2.35915
YHR080C	hypothetical protein	0.040442	-1.22895
YDL076C	Rxt3p	0.0406682	-2.95996
YMR075C-A	Hypothetical ORF	0.0406682	-1.58882
YDL002C	Nhp10p	0.0406854	-1.65119
YBL032W	Hek2p	0.0412416	-3.82903
YDL136W	Rpl35bp	0.0412416	-1.68216
YML041C	Vps71p	0.0412416	-4.59818
YNL050C	hypothetical protein	0.0412416	-1.32269
YDR320C	Swa2p	0.0413065	-2.97386
YLL056C	hypothetical protein	0.0413065	-1.19636
YGL163C	Rad54p	0.0414498	-1.52705
YDR061W	hypothetical protein	0.0424132	-1.1229
YMR139W	Rim11p	0.042517	-2.36476
YML106W	Ura5p	0.0427737	-2.46754
YMR275C	Bul1p	0.0427737	-2.53382
YNL015W	Pbi2p	0.0436337	-1.50618
YDR351W	Sbe2p	0.043681	-1.42143
YHR158C	Kel1p	0.04374	-1.97287
YER005W	Ynd1p	0.0440218	-2.16998
YKR096W	hypothetical protein	0.0441196	-1.21918
YDL051W	Lhp1p	0.0453659	-1.78853
YGL059W	Pkp2p	0.0453659	-1.15329
YGL087C	Mms2p	0.0453659	-1.39163
YGR025W	Hypothetical ORF	0.0453659	-1.07814
YOR276W	Caf20p	0.0453659	-2.73763
YDL020C	Rpn4p	0.045366	-1.24456
YHL031C	Gos1p	0.0454001	-2.07227
YDL063C	hypothetical protein	0.0457712	-1.88202
YHR030C	Slt2p	0.0457712	-2.7952
YDL229W	Ssb1p	0.0467901	-2.87789
YNR031C	Ssk2p	0.0468723	-3.64021
YDR096W	Gis1p	0.0473093	-1.77329
YGR282C	Bgl2p	0.0473093	-3.23245
YOR113W	Azf1p	0.0473093	-1.74891
YNR012W	Urk1p	0.0477665	-1.0225
YBR244W	Gpx2p	0.0479376	-1.50272
YKR073C	Hypothetical ORF	0.0480548	-3.59202
YBL007C	Sla1p	0.0482141	-2.27918
YBR105C	Vid24p	0.0482141	-1.107
YER120W	Scs2p	0.0482141	-1.15866
YIL071C	Pci8p	0.0482479	-1.7301
YJL204C	Rcy1p	0.0483466	-2.74594
YDR279W	Rnh202p	0.048857	-1.05173
YDL054C	Mch1p	0.0490469	-1.03703
YER078C	Icp55p	0.0490469	-1.06928
YNL206C	Rtt106p	0.049545	-1.5842
ENU10u:D1
symbol	name	pval	log2ratio
ENU10u:D2
symbol	name	pval	log2ratio
YOR368W	Rad17p	0.00913064	-4.43966
YJR043C	Pol32p	0.0166203	-2.72199
YJL092W	Srs2p	0.0282421	-4.06539
YOR144C	Elg1p	0.0282421	-1.86038
YLR032W	Rad5p	0.0411811	-3.97736
ENU10u:D3
symbol	name	pval	log2ratio
YOR368W	Rad17p	0.00963678	-5.03096
YPL194W	Ddc1p	0.0195198	-4.85622
ENU10u:D4
symbol	name	pval	log2ratio
YOR368W	Rad17p	0.00471468	-5.28139
YBR098W	Mms4p	0.00508676	-2.87631
YJL092W	Srs2p	0.00773021	-4.40998
YPL167C	Rev3p	0.00773021	-3.1546
YBR099C	Hypothetical ORF	0.0228555	-4.73553
YNR010W	Cse2p	0.0228555	-1.71977
YLR032W	Rad5p	0.0269024	-3.97717
ENU10u:D5
symbol	name	pval	log2ratio
ENU10d:D1
symbol	name	pval	log2ratio
ENU10d:D2
symbol	name	pval	log2ratio
ENU10d:D3
symbol	name	pval	log2ratio
YIL132C	Csm2p	0.0137211	-3.53112
YBR099C	Hypothetical ORF	0.0303659	-4.1748
YGL087C	Mms2p	0.0343368	-3.9796
ENU10d:D4
symbol	name	pval	log2ratio
YBR099C	Hypothetical ORF	0.00571331	-4.71308
YER173W	Rad24p	0.00571331	-4.35502
YOR368W	Rad17p	0.00571331	-5.41622
YPL194W	Ddc1p	0.00571331	-5.27619
YPR119W	Clb2p	0.00602778	-1.86099
YGL087C	Mms2p	0.0074217	-4.29416
YPL167C	Rev3p	0.0234148	-3.28296
YBR100W	Data not found	0.0415027	-3.05397
YIL132C	Csm2p	0.0415027	-4.02367
YJR043C	Pol32p	0.0415027	-4.47415
YOR346W	Rev1p	0.0415027	-3.40538
YDR386W	Mus81p	0.0458239	-3.51376
ENU10d:D5
symbol	name	pval	log2ratio
MC10u:D1
symbol	name	pval	log2ratio
MC10u:D2
symbol	name	pval	log2ratio
MC10u:D3
symbol	name	pval	log2ratio
YPR030W	Csr2p	0.0368141	-2.70305
MC10u:D4
symbol	name	pval	log2ratio
MC10u:D5
symbol	name	pval	log2ratio
MC10d:D1
symbol	name	pval	log2ratio
MC10d:D2
symbol	name	pval	log2ratio
YDR136C	Vacuolar Protein Sorting	0.0235048	-3.57172
MC10d:D3
symbol	name	pval	log2ratio
YJR011C	hypothetical protein	0.000661008	-5.56334
YPL066W	hypothetical protein	0.00862176	-4.10298
YDR108W	Trs85p	0.0224966	-3.73511
YOR349W	Cin1p	0.0224966	-4.88159
YMR274C	Rce1p	0.0225957	-2.92882
YOL018C	Tlg2p	0.0341121	-2.41989
YJR035W	Rad26p	0.0353589	-2.4051
YHL029C	Oca5p	0.0365634	-2.71109
YPL047W	Sgf11p	0.0365634	-2.98624
YBL083C	Hypothetical ORF	0.0369664	-1.15005
YBR169C	Sse2p	0.0369664	-2.79235
YFL054C	hypothetical protein	0.0369664	-3.48211
YJL172W	Cps1p	0.0369664	-2.76453
YJR043C	Pol32p	0.0369664	-4.50936
YLR315W	Nkp2p	0.0369664	-4.05241
YLR428C	Hypothetical ORF	0.0369664	-2.87706
YNL051W	Cog5p	0.0369664	-3.76661
YNL271C	Bni1p	0.0369664	-1.84098
YNL298W	Cla4p	0.0369664	-1.99745
YPL165C	Set6p	0.0369664	-5.36544
YPL241C	Cin2p	0.0369664	-4.62077
YJL029C	Vps53p	0.0401397	-2.44858
YML041C	Vps71p	0.0401397	-5.07693
MC10d:D4
symbol	name	pval	log2ratio
YOR349W	Cin1p	0.00145421	-5.36575
YPL066W	hypothetical protein	0.00340701	-5.28979
YPL241C	Cin2p	0.00443866	-4.83274
YMR275C	Bul1p	0.00445618	-3.74437
YOR043W	Whi2p	0.0112757	-3.93675
YJL029C	Vps53p	0.0132414	-2.63758
YNL246W	Vps75p	0.0132414	-3.40359
YNL271C	Bni1p	0.0132414	-3.42601
YPL047W	Sgf11p	0.0132414	-4.04329
YPL165C	Set6p	0.0132414	-5.578
YPR194C	Opt2p	0.0132414	-2.16723
YDR455C	Hypothetical ORF	0.0135644	-4.04747
YOR006C	Tsr3p	0.0135644	-3.50419
YER048C	Caj1p	0.0146174	-2.83564
YGR229C	Smi1p	0.0154149	-3.19803
YJL172W	Cps1p	0.0154149	-3.94697
YJR011C	hypothetical protein	0.0154149	-5.42354
YDR269C	Hypothetical ORF	0.0163024	-2.81177
YJR035W	Rad26p	0.0169867	-3.9594
YML041C	Vps71p	0.0169867	-4.98831
YDR149C	Hypothetical ORF	0.0184057	-3.16646
YER145C	Ftr1p	0.020436	-2.88123
YHL031C	Gos1p	0.020436	-3.49072
YJR043C	Pol32p	0.020436	-4.75176
YKR009C	Fox2p	0.020436	-2.14022
YLR315W	Nkp2p	0.020436	-4.05242
YLR428C	Hypothetical ORF	0.020436	-4.03006
YOR067C	Alg8p	0.020436	-5.01987
YOR195W	Slk19p	0.020436	-2.98767
YPR096C	hypothetical protein	0.020436	-3.40428
YBL051C	Pin4p	0.0246989	-1.42296
YLR046C	hypothetical protein	0.0246989	-5.10954
YJL120W	Hypothetical ORF	0.0347697	-2.52271
YJL204C	Rcy1p	0.0347697	-2.57377
YOL018C	Tlg2p	0.0349037	-3.38198
YHL029C	Oca5p	0.0353092	-3.2403
YPL227C	Alg5p	0.0353092	-3.21421
YJR060W	Cbf1p	0.0387698	-1.67689
YKL027W	hypothetical protein	0.0387698	-1.17805
YPL214C	Thi6p	0.0387698	-1.91158
YBR169C	Sse2p	0.0399461	-3.98517
YLR119W	Srn2p	0.0399461	-3.13285
YOR164C	Get4p	0.0425897	-1.65911
YOR039W	Ckb2p	0.0472018	-1.68935
YBR036C	Csg2p	0.0473901	-3.19503
YBR231C	Swc5p	0.0473901	-4.50982
YDL224C	Whi4p	0.0473901	-1.08398
YDR348C	hypothetical protein	0.0473901	-2.37091
YFL054C	hypothetical protein	0.0473901	-4.50497
YGL060W	Ybp2p	0.0473901	-5.5356
YGL066W	Sgf73p	0.0473901	-2.54873
YJL169W	Hypothetical ORF	0.0473901	-1.7073
YJR102C	Vps25p	0.0473901	-3.59759
YKL040C	Nfu1p	0.0473901	-1.30204
YML071C	Cog8p	0.0473901	-3.6228
YMR077C	Vps20p	0.0473901	-4.18054
YOR038C	Hir2p	0.0473901	-2.73064
YER149C	Pea2p	0.0478284	-4.57939
YGR223C	Hsv2p	0.0478284	-3.83494
YJL187C	Swe1p	0.0478284	-2.03417
YLR171W	Hypothetical ORF	0.0478284	-1.05199
YDR108W	Trs85p	0.0478785	-4.0869
YIL076W	Sec28p	0.0478785	-3.73565
YMR058W	Fet3p	0.0478785	-2.81662
YNL233W	Bni4p	0.0478785	-2.25469
YDL071C	Hypothetical ORF	0.0499097	-1.28644
YLR095C	Ioc2p	0.0499097	-1.48359
MC10d:D5
symbol	name	pval	log2ratio
YJR011C	hypothetical protein	0.000639285	-5.61333
YCR089W	Fig2p	0.00375886	-2.7709
YMR275C	Bul1p	0.00375886	-3.95043
YPL165C	Set6p	0.00375886	-5.71758
YJL029C	Vps53p	0.00437751	-2.51861
YBR090C-A	Nhp6bp	0.00576882	-2.16171
YER145C	Ftr1p	0.00576882	-2.87056
YNL271C	Bni1p	0.00714974	-3.46641
YOL018C	Tlg2p	0.00752881	-3.70643
YBL067C	Ubp13p	0.0088422	-1.18145
YJR043C	Pol32p	0.0088422	-4.71527
YNL041C	Cog6p	0.0088422	-4.33121
YNL246W	Vps75p	0.0088422	-3.44985
YPL066W	hypothetical protein	0.0088422	-5.19091
YPL047W	Sgf11p	0.0107371	-3.61172
YDR348C	hypothetical protein	0.0138408	-4.00397
YLR170C	Aps1p	0.0138408	-1.45203
YLR442C	Sir3p	0.0138408	-2.07806
YMR109W	Myo5p	0.0138408	-1.0513
YPR006C	Icl2p	0.0138408	-1.27119
YPR065W	Rox1p	0.0138408	-1.23303
YKR009C	Fox2p	0.0152262	-2.43026
YBL031W	She1p	0.0164193	-2.28643
YKR055W	Rho4p	0.017303	-1.80519
YLR315W	Nkp2p	0.0182147	-4.00094
YFL054C	hypothetical protein	0.018724	-3.9462
YGL066W	Sgf73p	0.018724	-2.3277
YHL031C	Gos1p	0.018724	-3.17195
YJL053W	Pep8p	0.018724	-1.51576
YJR140C	Hir3p	0.018724	-2.61568
YKR035C	Hypothetical ORF	0.018724	-3.33913
YLR095C	Ioc2p	0.018724	-1.93675
YML124C	Tub3p	0.018724	-3.64619
YMR311C	Glc8p	0.018724	-1.40623
YNL067W	Rpl9bp	0.018724	-1.52961
YOR043W	Whi2p	0.018724	-3.83897
YPL227C	Alg5p	0.018724	-3.27957
YDL020C	Rpn4p	0.0196028	-1.40645
YHL027W	Rim101p	0.0205718	-1.44972
YLR412W	Ber1p	0.0208482	-3.29378
YKL040C	Nfu1p	0.0213154	-1.45406
YOR109W	Inp53p	0.0213154	-2.19727
YDR322W	Mrpl35p	0.0213541	-2.94798
YLR171W	Hypothetical ORF	0.0213541	-1.62129
YLR319C	Bud6p	0.0213541	-1.59736
YOR039W	Ckb2p	0.0213541	-2.02859
YOR067C	Alg8p	0.0213541	-4.84597
YLR119W	Srn2p	0.0236368	-3.43376
YBL083C	Hypothetical ORF	0.0246228	-3.198
YDR136C	Vacuolar Protein Sorting	0.0248235	-3.91706
YIL076W	Sec28p	0.0248235	-3.40229
YGR196C	Fyv8p	0.0248684	-2.20613
YMR075C-A	Hypothetical ORF	0.0248684	-2.30548
YPR096C	hypothetical protein	0.0258994	-3.10409
YDL224C	Whi4p	0.0259629	-1.01147
YJL036W	Snx4p	0.0278221	-3.68426
YLR079W	Sic1p	0.0288338	-1.34698
YMR048W	Csm3p	0.0289732	-1.81293
YGR223C	Hsv2p	0.0303926	-4.05894
YJL169W	Hypothetical ORF	0.0303926	-2.84363
YJL172W	Cps1p	0.0303926	-2.68635
YBR019C	Gal10p	0.0307285	-3.37598
YBR260C	Rgd1p	0.0307285	-2.89241
YMR058W	Fet3p	0.0307534	-3.3184
YLR360W	Vps38p	0.0316134	-2.47629
YKL110C	Kti12p	0.032847	-1.10889
YEL053C	Mak10p	0.0334674	-1.49021
YIL052C	Rpl34bp	0.0336508	-2.34506
YBR169C	Sse2p	0.0345781	-3.09858
YDR439W	Lrs4p	0.0345781	-1.73515
YMR274C	Rce1p	0.0345781	-2.58104
YGL060W	Ybp2p	0.0346216	-5.5065
YMR251W	Gto3p	0.0346216	-1.56049
YOL039W	Rpp2ap	0.0346216	-1.78207
YMR077C	Vps20p	0.0348166	-3.98127
YPL214C	Thi6p	0.0348166	-2.2211
YOR084W	Lpx1p	0.035324	-2.10949
YOR068C	Vam10p	0.035657	-1.64541
YNL089C	Hypothetical ORF	0.0359818	-1.11279
YPL120W	Vps30p	0.0359818	-2.59622
YCR088W	Abp1p	0.0365725	-2.93001
YDL042C	Sir2p	0.0365725	-2.14462
YJL159W	Hsp150p	0.0365725	-2.10312
YLR384C	Iki3p	0.0365725	-2.34265
YNL056W	Oca2p	0.0365725	-2.49107
YNR005C	Hypothetical ORF	0.0365725	-4.79357
YHR030C	Slt2p	0.0377883	-3.88644
YKL075C	hypothetical protein	0.0377883	-1.0155
YNL051W	Cog5p	0.0380119	-4.39929
YER007W	Pac2p	0.0386429	-3.75944
YJL030W	Mad2p	0.0386654	-1.85243
YOR195W	Slk19p	0.0388122	-5.19954
YDL041W	Hypothetical ORF	0.0397891	-1.92906
YDR108W	Trs85p	0.0397891	-3.5975
YBL053W	Hypothetical ORF	0.0399848	-1.75215
YER149C	Pea2p	0.0399848	-4.18211
YNL136W	Eaf7p	0.0399848	-2.8177
YOR023C	Ahc1p	0.0399848	-3.76063
YBR076W	Ecm8p	0.0402727	-1.63477
YBR209W	Hypothetical ORF	0.0419649	-1.9519
YOL087C	hypothetical protein	0.0419649	-2.31148
YOR006C	Tsr3p	0.0434592	-2.86047
YPL123C	Rny1p	0.0434592	-1.13362
YPR179C	Hda3p	0.0434592	-1.13777
YNL273W	Tof1p	0.0442865	-2.36683
YML123C	Pho84p	0.0445892	-1.40425
YER139C	Rtr1p	0.0448305	-2.85428
YGL212W	Vam7p	0.044897	-2.27387
YML121W	Gtr1p	0.044897	-2.14699
YMR316W	Dia1p	0.044897	-3.35315
YDL050C	Hypothetical ORF	0.0451588	-1.69485
YGR227W	Die2p	0.0451588	-5.18957
YOR296W	hypothetical protein	0.0451588	-2.26424
YJR066W	Tor1p	0.0454751	-2.02184
YLR181C	Vta1p	0.0454751	-1.08163
YMR316C-B	Hypothetical ORF	0.0456793	-1.54374
YJR102C	Vps25p	0.045743	-3.68091
YLR046C	hypothetical protein	0.0462538	-3.38175
YLR410W	Vip1p	0.0462538	-1.66468
YER092W	Ies5p	0.0467482	-1.51388
YPL013C	Mrps16p	0.0467482	-2.09678
YPR194C	Opt2p	0.0467482	-2.85064
YER019W	Isc1p	0.047416	-1.30111
YGL086W	Mad1p	0.047416	-1.92973
YIL034C	Cap2p	0.047416	-3.12515
YMR294W	Jnm1p	0.047416	-2.92145
YFL014W	Hsp12p	0.047502	-1.08804
YGR228W	Hypothetical ORF	0.047502	-1.47065
YPR160W	Gph1p	0.047502	-4.68802
YBR036C	Csg2p	0.0475811	-3.60278
MEN10u:D1
symbol	name	pval	log2ratio
MEN10u:D2
symbol	name	pval	log2ratio
YOL013C	Hrd1p	0.0124843	-4.93947
MEN10u:D3
symbol	name	pval	log2ratio
YOL013C	Hrd1p	0.00647996	-5.84105
MEN10u:D4
symbol	name	pval	log2ratio
MEN10u:D5
symbol	name	pval	log2ratio
YJL120W	Hypothetical ORF	0.00331533	-5.35139
YMR015C	Erg5p	0.012646	-5.3741
YIL039W	Ted1p	0.0193832	-4.81412
YER090W	Trp2p	0.027517	-4.07795
YLR436C	Ecm30p	0.0296673	-3.04285
YML123C	Pho84p	0.0296673	-2.05641
YDL136W	Rpl35bp	0.0296823	-2.54853
YLR090W	Xdj1p	0.0322447	-1.87495
YIL055C	hypothetical protein	0.0341852	-1.52896
YPR097W	hypothetical protein	0.0341852	-4.13243
YNL098C	Ras2p	0.0353256	-2.97594
YHR025W	Thr1p	0.0364946	-2.75583
YBR059C	Akl1p	0.0365998	-1.97074
YDR110W	Fob1p	0.0365998	-3.6995
YFR024C	Data not found	0.0365998	-1.64786
YHR206W	Skn7p	0.0365998	-4.16809
YJL196C	Elo1p	0.0365998	-2.25781
YLL030C	Hypothetical ORF	0.0365998	-2.30495
YMR145C	Nde1p	0.0365998	-3.17047
YNL164C	Ibd2p	0.0365998	-1.06407
YOR002W	Alg6p	0.0365998	-1.54939
YBR068C	Bap2p	0.0396636	-3.67091
YIL012W	Hypothetical ORF	0.0396636	-2.72027
YLR144C	Acf2p	0.0396636	-3.22283
YIL156W	Ubp7p	0.0429611	-3.13192
YJR108W	Abm1p	0.0438284	-3.6482
YLR292C	Sec72p	0.0439322	-1.07068
YCR068W	Atg15p	0.0446883	-1.28584
YDL009C	Hypothetical ORF	0.0446883	-4.5596
YDR057W	Yos9p	0.0446883	-3.45279
YLR451W	Leu3p	0.0446883	-2.10093
YMR272C	Scs7p	0.0446883	-2.40715
YFL056C	Aad6p	0.0453386	-5.48299
YLR407W	hypothetical protein	0.0453386	-1.63711
YDR249C	hypothetical protein	0.0464472	-1.37759
YDR417C	Hypothetical ORF	0.0464472	-2.80627
YER011W	Tir1p	0.0464472	-3.2442
YFL013W-A	Data not found	0.0464472	-2.42053
YGL094C	Pan2p	0.0464472	-3.24151
YGR178C	Pbp1p	0.0464472	-1.48542
YHR177W	hypothetical protein	0.0464472	-1.46295
YIL052C	Rpl34bp	0.0464472	-3.28131
YIR037W	Hyr1p	0.0464472	-2.79625
YLR020C	Yeh2p	0.0464472	-2.34915
YOL111C	Mdy2p	0.0464472	-2.37218
YOR300W	Hypothetical ORF	0.0464472	-1.5837
YPR074C	Tkl1p	0.0464472	-4.81943
YDL020C	Rpn4p	0.0472038	-2.78218
YMR007W	Hypothetical ORF	0.0483518	-1.14987
YPR006C	Icl2p	0.0488886	-2.78905
YOR006C	Tsr3p	0.0489532	-2.13791
YIL009W	Faa3p	0.0498382	-1.30365
MEN10d:D1
symbol	name	pval	log2ratio
YHR206W	Skn7p	0.00163628	-4.08685
YDL009C	Hypothetical ORF	0.011693	-3.76101
YNL241C	Zwf1p	0.0418284	-3.14585
YOR209C	Npt1p	0.0418284	-3.23327
YPR074C	Tkl1p	0.0472878	-4.97106
MEN10d:D2
symbol	name	pval	log2ratio
YDL009C	Hypothetical ORF	0.0221082	-4.21563
YHR206W	Skn7p	0.0221082	-4.28463
YJL120W	Hypothetical ORF	0.0221082	-5.54468
MEN10d:D3
symbol	name	pval	log2ratio
YHR206W	Skn7p	0.00145769	-4.31128
YCR008W	Sat4p	0.0488521	-1.60553
YJL120W	Hypothetical ORF	0.0488521	-5.50064
YBL053W	Hypothetical ORF	0.0489527	-4.62751
YDR035W	Aro3p	0.0489527	-1.44898
YDR385W	Eft2p	0.0489527	-2.68113
YNL241C	Zwf1p	0.0489527	-3.4393
YPR060C	Aro7p	0.0489527	-2.34914
YPR074C	Tkl1p	0.0489527	-5.06307
YPR097W	hypothetical protein	0.0489527	-4.09682
YPR123C	Hypothetical ORF	0.0489527	-2.46406
MEN10d:D4
symbol	name	pval	log2ratio
YPR097W	hypothetical protein	0.0430434	-4.09825
YDR008C	Hypothetical ORF	0.0448433	-2.85256
YER019W	Isc1p	0.0448433	-2.30562
YLR109W	Ahp1p	0.0448433	-2.57334
YOR084W	Lpx1p	0.0448433	-4.84775
YBR036C	Csg2p	0.0454049	-4.22875
YDR110W	Fob1p	0.0454049	-3.21299
YDR385W	Eft2p	0.0454049	-2.60284
YHR206W	Skn7p	0.0454049	-4.24047
YNL241C	Zwf1p	0.0454049	-3.4393
YPR060C	Aro7p	0.0454049	-2.73713
MEN10d:D5
symbol	name	pval	log2ratio
YHR206W	Skn7p	0.0012214	-4.31124
YJL165C	Hal5p	0.0012214	-1.90518
YPR097W	hypothetical protein	0.00816174	-4.01468
YER019W	Isc1p	0.0114659	-2.40335
YGR129W	Syf2p	0.0114659	-1.10148
YIL039W	Ted1p	0.0114659	-4.70748
YNL029C	Ktr5p	0.0114659	-1.52889
YNL183C	Npr1p	0.0114659	-2.00995
YNL241C	Zwf1p	0.0114659	-3.30138
YOL136C	Pfk27p	0.0114659	-1.44592
YGR143W	Skn1p	0.0118405	-1.72881
YOR209C	Npt1p	0.0118405	-3.2513
YDR008C	Hypothetical ORF	0.0118804	-3.24779
YDR418W	Rpl12bp	0.0118804	-2.12087
YER113C	Tmn3p	0.0118804	-1.20106
YER145C	Ftr1p	0.0118804	-2.27492
YIL012W	Hypothetical ORF	0.0118804	-2.19469
YIL055C	hypothetical protein	0.0118804	-1.70792
YIR037W	Hyr1p	0.0118804	-2.6134
YKL183W	Lot5p	0.0118804	-3.42168
YOL087C	hypothetical protein	0.0118804	-4.72267
YOR070C	Gyp1p	0.0118804	-2.23049
YPR060C	Aro7p	0.0118804	-2.47245
YBR068C	Bap2p	0.0120571	-2.92092
YDR110W	Fob1p	0.0120571	-3.32678
YDR326C	Ysp2p	0.0120571	-2.3023
YDR417C	Hypothetical ORF	0.0120571	-2.57083
YPL123C	Rny1p	0.0120571	-2.14811
YDL136W	Rpl35bp	0.0122146	-2.17188
YER092W	Ies5p	0.0123862	-3.10464
YDR011W	Snq2p	0.0124125	-1.85935
YGL253W	Hxk2p	0.0125038	-2.38316
YPR074C	Tkl1p	0.0125038	-5.06278
YBR077C	Slm4p	0.0125357	-1.93352
YDR455C	Hypothetical ORF	0.01313	-2.24676
YHR006W	Stp2p	0.0136241	-2.56811
YOR006C	Tsr3p	0.0136241	-1.79975
YBR076W	Ecm8p	0.0143126	-3.21395
YDR354W	Trp4p	0.0143126	-3.31473
YMR058W	Fet3p	0.0143126	-2.42385
YDR129C	Sac6p	0.016269	-2.29092
YGL024W	Hypothetical ORF	0.016269	-1.20537
YJL120W	Hypothetical ORF	0.016269	-5.63026
YOR296W	hypothetical protein	0.016269	-4.16097
YPR119W	Clb2p	0.016269	-2.0852
YGL149W	Hypothetical ORF	0.0165577	-1.78321
YDR007W	Trp1p	0.0166696	-3.16284
YIL097W	Fyv10p	0.0166696	-3.19952
YMR145C	Nde1p	0.0166696	-3.0728
YPL241C	Cin2p	0.0167861	-2.07422
YGR018C	Hypothetical ORF	0.0170886	-2.4929
YPR120C	Clb5p	0.0175826	-2.48279
YGL218W	Hypothetical ORF	0.0177885	-1.60624
YCR068W	Atg15p	0.01812	-1.35594
YDR385W	Eft2p	0.01812	-2.76602
YFR024C	Data not found	0.01812	-1.59276
YLL049W	Ldb18p	0.01812	-1.30268
YHR135C	Yck1p	0.0181814	-1.83786
YPL036W	Pma2p	0.0181814	-1.73461
YBR061C	Trm7p	0.0183687	-1.30671
YDR391C	hypothetical protein	0.0183687	-1.07396
YIL052C	Rpl34bp	0.0183687	-3.80513
YDR249C	hypothetical protein	0.0192664	-1.71397
YDR156W	Rpa14p	0.0194358	-2.04285
YGR178C	Pbp1p	0.0198022	-1.56597
YMR305C	Scw10p	0.0212231	-1.00832
YBR209W	Hypothetical ORF	0.0218321	-3.18439
YKR009C	Fox2p	0.0220056	-3.76729
YBR036C	Csg2p	0.0222994	-4.14467
YML122C	Hypothetical ORF	0.0222994	-1.59211
YOR333C	Spore Wall Formation	0.0222994	-1.24355
YDR120C	Trm1p	0.023434	-1.83117
YBR281C	Dug2p	0.0243786	-1.03547
YOR164C	Get4p	0.0243786	-2.26406
YOR216C	Rud3p	0.0247838	-1.85461
YDL009C	Hypothetical ORF	0.0259771	-4.17419
YER084W	Hypothetical ORF	0.0259771	-2.47836
YMR070W	Mot3p	0.0259771	-1.41231
YNL339C	Yrf1-6p	0.0259771	-2.08107
YJR087W	Hypothetical ORF	0.0268244	-1.71644
YNL021W	Hda1p	0.0268244	-1.83248
YKR007W	Meh1p	0.0275893	-2.44702
YLR268W	Sec22p	0.0275893	-1.22247
YML123C	Pho84p	0.0275893	-2.55639
YMR073C	Irc21p	0.0275893	-3.26187
YNL257C	Sip3p	0.0275893	-3.86571
YPR006C	Icl2p	0.0280244	-3.17976
YDR496C	Puf6p	0.0294506	-1.87337
YLR384C	Iki3p	0.0296784	-1.8386
YHR025W	Thr1p	0.0314576	-3.16695
YLL030C	Hypothetical ORF	0.0314576	-1.72502
YDL170W	Uga3p	0.0315569	-1.73551
YJR035W	Rad26p	0.0321709	-4.67288
YLR090W	Xdj1p	0.0324339	-2.02714
YGR229C	Smi1p	0.0324841	-2.70278
YFL054C	hypothetical protein	0.0329404	-4.21005
YGL042C	Hypothetical ORF	0.0329404	-2.53888
YKL110C	Kti12p	0.0329404	-1.64879
YPR065W	Rox1p	0.0329404	-5.21893
YDR225W	Hta1p	0.0342731	-3.28395
YBL072C	Rps8ap	0.0343504	-2.36465
YDR048C	Hypothetical ORF	0.0348626	-1.82996
YDR310C	Sum1p	0.0348626	-1.14806
YDL118W	hypothetical protein	0.0349618	-2.90992
YHR155W	Ysp1p	0.0349618	-4.57029
YJL148W	Rpa34p	0.0349618	-1.33055
YOR113W	Azf1p	0.0349618	-1.70182
YPL165C	Set6p	0.0349618	-1.22129
YFR045W	hypothetical protein	0.035269	-2.72224
YOL018C	Tlg2p	0.035269	-1.65371
YOL111C	Mdy2p	0.035269	-2.41487
YKL010C	Ufd4p	0.035344	-1.35175
YKL023W	hypothetical protein	0.035344	-1.16095
YBL053W	Hypothetical ORF	0.0355605	-4.52942
YOL116W	Msn1p	0.0355605	-1.6734
YKL121W	Dgr2p	0.0368217	-1.5726
YJL128C	Pbs2p	0.0368333	-1.72656
YHR163W	Sol3p	0.0372025	-4.06637
YPR064W	Hypothetical ORF	0.037682	-3.08574
YHR033W	hypothetical protein	0.0376948	-2.64698
YNL098C	Ras2p	0.0397816	-2.04215
YDL020C	Rpn4p	0.039931	-3.093
YGL162W	Sut1p	0.0408129	-2.30446
YBL085W	Boi1p	0.0421917	-2.91411
YCL010C	Sgf29p	0.0425125	-2.52703
YIL092W	hypothetical protein	0.0425125	-3.28459
YJR073C	Opi3p	0.0425125	-2.32478
YPL161C	Bem4p	0.0430833	-1.73156
YPR179C	Hda3p	0.0430833	-1.93627
YNL099C	Oca1p	0.0434261	-1.52107
YNR013C	Pho91p	0.0436252	-1.24506
YOR067C	Alg8p	0.0436252	-1.63765
YER090W	Trp2p	0.0449158	-3.47365
YIL125W	Kgd1p	0.0449158	-1.71728
YJL007C	Hypothetical ORF	0.0449158	-2.63016
YLR282C	Hypothetical ORF	0.0449158	-1.64832
YMR214W	Scj1p	0.0449158	-1.92765
YOL054W	Psh1p	0.0449158	-2.17894
YPR053C	Hypothetical ORF	0.0449158	-4.01438
YKR023W	hypothetical protein	0.0455009	-1.1998
YLR046C	hypothetical protein	0.0461418	-5.96462
YPL269W	Kar9p	0.0466171	-1.00303
YDL173W	Par32p	0.0466985	-2.66593
YGR282C	Bgl2p	0.0466985	-3.20144
YMR251W	Gto3p	0.0466985	-2.1829
YOL016C	Cmk2p	0.0466985	-1.10152
YDR439W	Lrs4p	0.0482159	-2.78064
YNL231C	Pdr16p	0.0482159	-1.33098
YNR031C	Ssk2p	0.0482159	-1.61841
YNR051C	Bre5p	0.0482159	-2.32482
YDR072C	Ipt1p	0.0483302	-1.29134
YCR008W	Sat4p	0.048523	-3.14845
YIL066C	Rnr3p	0.048523	-1.81261
YMR283C	Rit1p	0.0491303	-1.28578
YBR156C	Sli15p	0.0493	-1.02082
YEL057C	hypothetical protein	0.0494293	-1.19127
YCR087W	Hypothetical ORF	0.0495055	-1.25195
HYQ10u:D1
symbol	name	pval	log2ratio
HYQ10u:D2
symbol	name	pval	log2ratio
HYQ10u:D3
symbol	name	pval	log2ratio
YIL039W	Ted1p	0.00172857	-4.92
YMR052C-A	Hypothetical ORF	0.00320704	-3.97962
YJR108W	Abm1p	0.00960752	-4.45747
YLL014W	Emc6p	0.00960752	-1.72963
YBL007C	Sla1p	0.011415	-2.64796
YDR108W	Trs85p	0.011415	-2.83702
YGR092W	Dbf2p	0.0119693	-2.31237
YOR171C	Lcb4p	0.0119693	-2.2255
YCR004C	Ycp4p	0.0132866	-3.16538
YPR173C	Vps4p	0.014822	-2.99
YGR004W	Pex31p	0.0177617	-1.29473
YKL101W	Hsl1p	0.0177617	-2.79977
YKR089C	Tgl4p	0.0216236	-2.41313
YLR046C	hypothetical protein	0.0216236	-5.54216
YOR043W	Whi2p	0.0216236	-4.07812
YLR436C	Ecm30p	0.0363847	-3.32388
YHR151C	Mtc6p	0.0390142	-3.03016
YCR053W	Thr4p	0.0428153	-3.85616
YCR084C	Tup1p	0.0428153	-1.61887
YDL136W	Rpl35bp	0.0428153	-2.5155
YDR057W	Yos9p	0.0428153	-3.61304
YDR252W	Btt1p	0.0428153	-1.25244
YER011W	Tir1p	0.0428153	-2.30778
YGL215W	Clg1p	0.0428153	-1.74963
YHL029C	Oca5p	0.0428153	-2.80651
YJL030W	Mad2p	0.0428153	-1.63312
YJL120W	Hypothetical ORF	0.0428153	-4.3939
YJL138C	Tif2p	0.0428153	-1.41673
YJL196C	Elo1p	0.0428153	-2.25522
YOR023C	Ahc1p	0.0428153	-1.11943
YOR324C	Frt1p	0.0428153	-2.27171
YOR325W	Hypothetical ORF	0.0428153	-1.82629
YOL079W	Hypothetical ORF	0.0432529	-4.40471
YFL025C	Bst1p	0.043487	-3.47058
YJR073C	Opi3p	0.0435083	-2.41311
YER135C	Hypothetical ORF	0.0447397	-4.55696
YGL094C	Pan2p	0.0447397	-1.87654
YDR322W	Mrpl35p	0.045672	-1.81006
YHR033W	hypothetical protein	0.045672	-3.29577
YKR009C	Fox2p	0.045672	-3.86173
YLR144C	Acf2p	0.045672	-3.73359
YMR038C	Ccs1p	0.045672	-2.12567
YOL013C	Hrd1p	0.045672	-5.66323
YDR455C	Hypothetical ORF	0.0468924	-2.20673
YAR031W	Prm9p	0.0473853	-4.66418
YBR281C	Dug2p	0.0473853	-1.65947
YDR439W	Lrs4p	0.0473853	-1.78334
YFR045W	hypothetical protein	0.0473853	-2.77378
YML001W	Ypt7p	0.0473853	-1.84466
YNL235C	Hypothetical ORF	0.0473853	-2.20622
YOL032W	Opi10p	0.0473853	-2.28416
YOR002W	Alg6p	0.0473853	-3.1728
YOR323C	Pro2p	0.0473853	-2.24073
YPR030W	Csr2p	0.0473853	-4.70299
YKL023W	hypothetical protein	0.0483778	-1.32971
YPL105C	Syh1p	0.0483778	-2.00883
YLR417W	Vps36p	0.0486693	-1.84149
YCR008W	Sat4p	0.0487865	-1.64807
YMR015C	Erg5p	0.0487865	-3.96197
YDR010C	Hypothetical ORF	0.0492385	-1.45588
YPR160W	Gph1p	0.0492385	-2.3068
YML007W	Yap1p	0.0494896	-2.81745
YPL084W	Bro1p	0.0498331	-1.52053
YML051W	Gal80p	0.049898	-1.46617
YPL195W	Apl5p	0.049898	-2.17346
HYQ10u:D4
symbol	name	pval	log2ratio
YBL007C	Sla1p	0.0231229	-2.64775
YBR188C	Ntc20p	0.0231229	-1.35152
YCR053W	Thr4p	0.0231229	-4.11487
YDR110W	Fob1p	0.0231229	-4.78475
YER011W	Tir1p	0.0231229	-3.36517
YER064C	hypothetical protein	0.0231229	-1.2326
YER140W	hypothetical protein	0.0231229	-3.28666
YGR092W	Dbf2p	0.0231229	-2.31204
YGR204W	Ade3p	0.0231229	-2.28574
YHR163W	Sol3p	0.0231229	-5.12039
YJL196C	Elo1p	0.0231229	-3.36356
YJR108W	Abm1p	0.0231229	-4.64349
YKL001C	Met14p	0.0231229	-4.31415
YKL085W	Mdh1p	0.0231229	-1.04373
YOL079W	Hypothetical ORF	0.0231229	-4.39941
YPL152W	Rrd2p	0.0231229	-2.14808
YPL195W	Apl5p	0.0231229	-2.6101
YPR155C	Nca2p	0.0231229	-3.09349
YDL183C	hypothetical protein	0.0248849	-1.05309
YPL084W	Bro1p	0.0253555	-2.76323
YAL024C	Lte1p	0.0266164	-2.55571
YDL090C	Ram1p	0.0266164	-3.36104
YDL184C	Rpl41ap	0.0266164	-4.71851
YDR252W	Btt1p	0.0266164	-1.37244
YDR338C	hypothetical protein	0.0266164	-2.67851
YHR135C	Yck1p	0.0266164	-1.16212
YIL039W	Ted1p	0.0266164	-4.65689
YJL093C	Tok1p	0.0266164	-3.07249
YLR046C	hypothetical protein	0.0266164	-5.43977
YOL085C	Hypothetical ORF	0.0266164	-3.59695
YKR089C	Tgl4p	0.0271915	-3.03114
YGR037C	Acb1p	0.0287233	-1.25819
YBR030W	Rkm3p	0.0288144	-3.90147
YCR004C	Ycp4p	0.0288144	-4.65405
YHR025W	Thr1p	0.0288144	-3.18006
YIL092W	hypothetical protein	0.0288144	-4.03874
YKR009C	Fox2p	0.0288144	-3.5997
YLR144C	Acf2p	0.0288144	-3.76763
YMR274C	Rce1p	0.0288144	-2.27592
YPL161C	Bem4p	0.0288144	-2.42934
YPR006C	Icl2p	0.0288144	-3.44524
YBR134W	Hypothetical ORF	0.0294283	-2.43782
YOR172W	Yrm1p	0.0294283	-1.81123
YOR324C	Frt1p	0.0305093	-2.52598
YCR008W	Sat4p	0.0316169	-1.98167
YPL105C	Syh1p	0.0316169	-2.90995
YDR258C	Hsp78p	0.0319864	-1.03143
YOL054W	Psh1p	0.0319864	-2.62431
YJL007C	Hypothetical ORF	0.0324125	-3.34042
YCR024C-A	Pmp1p	0.0334205	-2.81632
YLL026W	Hsp104p	0.0334205	-2.14641
YPR160W	Gph1p	0.0334205	-2.38071
YPR095C	Syt1p	0.035141	-1.45469
YDR108W	Trs85p	0.0357947	-2.74536
YOR306C	Mch5p	0.0357947	-2.72832
YFL025C	Bst1p	0.0359059	-3.10002
YLR417W	Vps36p	0.0359059	-1.70025
YMR077C	Vps20p	0.0374343	-1.85402
YOR023C	Ahc1p	0.0374343	-1.40973
YOR275C	Rim20p	0.0376649	-1.96686
YDR417C	Hypothetical ORF	0.0377333	-2.01192
YBL051C	Pin4p	0.0388418	-2.93345
YMR015C	Erg5p	0.0388418	-4.68616
YDR481C	Pho8p	0.0390663	-1.46685
YMR115W	Mgr3p	0.0392925	-1.24458
YBR291C	Ctp1p	0.039564	-1.22962
YDL074C	Bre1p	0.039564	-1.4948
YDR097C	Msh6p	0.039564	-1.28588
YDR435C	Ppm1p	0.039564	-2.66318
YDR537C	Hypothetical ORF	0.039564	-1.13845
YER092W	Ies5p	0.039564	-1.47299
YGR268C	Hua1p	0.039564	-1.00004
YMR316C-B	Hypothetical ORF	0.039564	-2.67436
YNL241C	Zwf1p	0.039564	-3.1663
YOL111C	Mdy2p	0.039564	-2.03052
YOR223W	hypothetical protein	0.039564	-1.94642
YPL192C	Prm3p	0.039564	-2.42114
YPR039W	Hypothetical ORF	0.0399367	-1.26034
YPR097W	hypothetical protein	0.0408645	-4.12414
YBR090C-A	Nhp6bp	0.0409634	-1.48304
YML028W	Tsa1p	0.0409634	-2.25528
YER113C	Tmn3p	0.0414141	-1.27447
YML051W	Gal80p	0.041976	-2.02376
YDR312W	Ssf2p	0.0425599	-1.30003
YGR007W	Ect1p	0.0425599	-1.98765
YHR033W	hypothetical protein	0.0425599	-4.06594
YHR193C	Egd2p	0.0425599	-1.49347
YLR020C	Yeh2p	0.0425599	-2.25749
YNR071C	hypothetical protein	0.0425599	-3.16356
YOL025W	Lag2p	0.0425599	-5.01669
YPL073C	Hypothetical ORF	0.0425599	-3.56033
YFL054C	hypothetical protein	0.0428113	-3.80791
YNL041C	Cog6p	0.0442257	-1.52979
YBL006C	Ldb7p	0.0449745	-1.9675
YGL012W	Erg4p	0.0455043	-1.72785
YLR169W	Hypothetical ORF	0.0457587	-1.09083
YML071C	Cog8p	0.0457587	-1.11792
YJL214W	Hxt8p	0.0459424	-3.39204
YOR253W	Nat5p	0.0460577	-1.8249
YNL067W	Rpl9bp	0.0461219	-1.0496
YJL095W	Bck1p	0.0461239	-2.14487
YLR170C	Aps1p	0.0461239	-1.01168
YNL015W	Pbi2p	0.0461239	-2.44041
YPR070W	Med1p	0.0461239	-2.08074
YDR410C	Ste14p	0.0472398	-1.24061
YBR284W	hypothetical protein	0.0477674	-2.34842
YPR030W	Csr2p	0.0477674	-4.33488
YOL032W	Opi10p	0.0478215	-2.11609
YBR290W	Bsd2p	0.0486556	-1.55882
YER167W	Bck2p	0.0486556	-2.15627
YBL053W	Hypothetical ORF	0.0494771	-4.76783
YDR254W	Chl4p	0.0496207	-1.24667
YER111C	Swi4p	0.0496207	-3.34273
YHL029C	Oca5p	0.0496207	-3.11691
YMR004W	Mvp1p	0.0496207	-3.10954
YJL030W	Mad2p	0.0499414	-2.43948
HYQ10u:D5
symbol	name	pval	log2ratio
YBL049W	Moh1p	0.00584198	-3.25259
YNL241C	Zwf1p	0.00584198	-3.37863
YNL099C	Oca1p	0.00717261	-2.13288
YPR097W	hypothetical protein	0.00717261	-4.29436
YBL007C	Sla1p	0.00948127	-2.64499
YML071C	Cog8p	0.00948127	-2.07553
YLL014W	Emc6p	0.0096616	-1.71252
YPL195W	Apl5p	0.0096616	-2.65665
YJR043C	Pol32p	0.00999833	-4.36528
YPR006C	Icl2p	0.00999833	-3.46048
YJL120W	Hypothetical ORF	0.0107109	-4.23627
YPR074C	Tkl1p	0.0107109	-3.95882
YPR155C	Nca2p	0.0107109	-2.76557
YHR163W	Sol3p	0.0110535	-4.44891
YLR436C	Ecm30p	0.0110535	-3.3588
YOL079W	Hypothetical ORF	0.0110535	-4.47364
YDR097C	Msh6p	0.0112663	-1.45244
YDR202C	Rav2p	0.0120752	-1.08107
YER135C	Hypothetical ORF	0.0122019	-4.74995
YEL043W	hypothetical protein	0.0132029	-2.35441
YML007W	Yap1p	0.0134239	-3.92858
YCR088W	Abp1p	0.0140257	-3.34021
YFR040W	Sap155p	0.0141466	-1.92548
YML095C-A	Data not found	0.0145337	-2.03223
YMR126C	Dlt1p	0.0160825	-3.83379
YDR310C	Sum1p	0.0178731	-1.28964
YIL157C	Coa1p	0.0178731	-1.02712
YPR030W	Csr2p	0.0185571	-4.69212
YDR011W	Snq2p	0.0196148	-2.97319
YDR108W	Trs85p	0.0196148	-3.31898
YGL215W	Clg1p	0.0196148	-2.16404
YNL136W	Eaf7p	0.0198779	-1.43248
YBR030W	Rkm3p	0.0206865	-3.77243
YBL051C	Pin4p	0.0207143	-2.53134
YMR274C	Rce1p	0.0207143	-2.50867
YOL085C	Hypothetical ORF	0.0207143	-3.43485
YOR002W	Alg6p	0.0207143	-3.12528
YER092W	Ies5p	0.0214752	-1.60949
YNL056W	Oca2p	0.0214752	-1.54132
YDL011C	Hypothetical ORF	0.0217928	-4.16489
YNL098C	Ras2p	0.0217928	-2.51699
YDR252W	Btt1p	0.0218975	-1.53266
YGR007W	Ect1p	0.0218975	-2.44606
YKL085W	Mdh1p	0.0218975	-1.00887
YOR275C	Rim20p	0.0218975	-1.54647
YDL184C	Rpl41ap	0.0233866	-4.69069
YDR010C	Hypothetical ORF	0.0233866	-2.56834
YDR110W	Fob1p	0.0233866	-4.20234
YDR136C	Vacuolar Protein Sorting	0.0233866	-2.68558
YIL090W	Ice2p	0.0233866	-1.39415
YJL196C	Elo1p	0.0233866	-2.9217
YLR144C	Acf2p	0.0233866	-4.04218
YNL041C	Cog6p	0.0233866	-1.52317
YOL054W	Psh1p	0.0233866	-2.22552
YOR023C	Ahc1p	0.0233866	-1.43125
YOR223W	hypothetical protein	0.0233866	-2.34703
YPL105C	Syh1p	0.0233866	-3.96985
YCR008W	Sat4p	0.0237344	-2.11301
YGL094C	Pan2p	0.0237344	-1.91849
YBR255W	Mtc4p	0.0249835	-2.98281
YLR417W	Vps36p	0.0249835	-1.85937
YBR291C	Ctp1p	0.025148	-1.56306
YDR312W	Ssf2p	0.025148	-1.15152
YFL054C	hypothetical protein	0.025148	-4.03064
YHL029C	Oca5p	0.025148	-3.50196
YHR151C	Mtc6p	0.025148	-4.82141
YIL076W	Sec28p	0.025148	-3.44873
YJL093C	Tok1p	0.025148	-2.67017
YJL214W	Hxt8p	0.025148	-3.3715
YLR020C	Yeh2p	0.025148	-2.49
YMR036C	Mih1p	0.025148	-2.46075
YMR038C	Ccs1p	0.025148	-2.01938
YMR251W	Gto3p	0.025148	-3.43844
YNL235C	Hypothetical ORF	0.025148	-2.53745
YOR068C	Vam10p	0.025148	-1.0926
YOR216C	Rud3p	0.025148	-3.86478
YMR004W	Mvp1p	0.0251807	-3.0727
YDR133C	Hypothetical ORF	0.0255391	-1.41139
YAL024C	Lte1p	0.0257592	-2.6757
YJL030W	Mad2p	0.0261338	-1.91911
YBL053W	Hypothetical ORF	0.0271354	-5.04849
YOR306C	Mch5p	0.0271354	-2.42442
YDR095C	Hypothetical ORF	0.0274771	-1.11214
YNR006W	Vps27p	0.0296387	-3.03418
YOR253W	Nat5p	0.0296387	-1.5716
YLR046C	hypothetical protein	0.029958	-5.09568
YBR281C	Dug2p	0.0299973	-1.96035
YGR037C	Acb1p	0.0299973	-1.49415
YCR019W	Mak32p	0.0301417	-1.52303
YBR188C	Ntc20p	0.0302733	-1.28612
YDR248C	hypothetical protein	0.0302733	-3.76747
YDR338C	hypothetical protein	0.0302733	-2.58128
YFR045W	hypothetical protein	0.0302733	-2.86344
YIR037W	Hyr1p	0.0302733	-1.75403
YKR072C	Sis2p	0.0302733	-2.31528
YLR006C	Ssk1p	0.0302733	-1.12796
YMR015C	Erg5p	0.0302733	-5.06909
YMR067C	Ubx4p	0.0302733	-1.3967
YOL013C	Hrd1p	0.0302733	-5.27974
YDL009C	Hypothetical ORF	0.0303297	-2.20981
YJL007C	Hypothetical ORF	0.0303297	-3.54142
YLR087C	Csf1p	0.0303297	-2.216
YMR316C-B	Hypothetical ORF	0.0303297	-2.16407
YOR378W	hypothetical protein	0.0303297	-1.47192
YBL083C	Hypothetical ORF	0.0311217	-1.43925
YMR088C	Vba1p	0.0311217	-1.1246
YMR118C	hypothetical protein	0.0311217	-1.69162
YER113C	Tmn3p	0.0313277	-1.56925
YJL084C	Aly2p	0.0313277	-1.13941
YOR325W	Hypothetical ORF	0.0313277	-2.90805
YML051W	Gal80p	0.0319615	-2.11291
YCR024C-A	Pmp1p	0.0319753	-2.73447
YOR267C	Hrk1p	0.0319753	-1.08389
YDL021W	Gpm2p	0.0321916	-2.22159
YER111C	Swi4p	0.0321916	-3.44024
YML001W	Ypt7p	0.0321916	-2.59945
YNL166C	Bni5p	0.0321916	-1.59954
YCR027C	Rhb1p	0.0329615	-1.74733
YNL015W	Pbi2p	0.0330988	-2.61205
YDR481C	Pho8p	0.0341516	-1.63169
YIL084C	Sds3p	0.0341516	-1.52686
YER177W	Bmh1p	0.0350569	-1.07096
YCR025C	Hypothetical ORF	0.035422	-1.80842
YLL026W	Hsp104p	0.035422	-1.99424
YLR267W	Bop2p	0.035422	-1.51761
YMR115W	Mgr3p	0.035422	-1.06775
YNR071C	hypothetical protein	0.035422	-2.98543
YOR172W	Yrm1p	0.035422	-1.68341
YDR417C	Hypothetical ORF	0.0360833	-2.31275
YBR207W	Fth1p	0.0367274	-1.57844
YCR053W	Thr4p	0.0367274	-4.03913
YNR001C	Cit1p	0.0367274	-1.00352
YCR004C	Ycp4p	0.038021	-4.39569
YMR106C	Yku80p	0.038021	-1.32826
YNR022C	Mrpl50p	0.038021	-3.01539
YCR050C	hypothetical protein	0.0381112	-1.66795
YGL124C	Mon1p	0.0381112	-2.96609
YPR179C	Hda3p	0.038703	-1.49435
YDR439W	Lrs4p	0.0406024	-1.45858
YPR039W	Hypothetical ORF	0.0407434	-1.58591
YPL002C	Snf8p	0.0410933	-1.83237
YDR435C	Ppm1p	0.0422846	-3.03633
YJL095W	Bck1p	0.0422846	-2.84047
YLR169W	Hypothetical ORF	0.0422846	-1.09073
YOL032W	Opi10p	0.0430723	-1.86069
YDR537C	Hypothetical ORF	0.0432208	-1.09395
YBR085W	Aac3p	0.0434465	-1.38816
YBR090C-A	Nhp6bp	0.0434465	-1.35046
YJR060W	Cbf1p	0.0434465	-1.31435
YPL186C	Uip4p	0.0434465	-3.46073
YMR007W	Hypothetical ORF	0.0434807	-1.28208
YNL297C	Mon2p	0.0434807	-1.39564
YPR070W	Med1p	0.0434807	-1.94369
YML028W	Tsa1p	0.0436783	-1.89668
YGR004W	Pex31p	0.0445887	-2.38276
YKL101W	Hsl1p	0.0446012	-3.30716
YGL013C	Pdr1p	0.0451213	-1.50672
YDL136W	Rpl35bp	0.0452221	-2.33535
YCR068W	Atg15p	0.0459358	-2.38994
YLR348C	Dic1p	0.04628	-1.07661
YJR102C	Vps25p	0.0464506	-2.74434
YLR055C	Spt8p	0.0467377	-3.31215
YFL025C	Bst1p	0.0469488	-3.6599
YOL025W	Lag2p	0.0469488	-4.94824
YDR290W	HU sensitive mutant.	0.0471304	-1.14399
YIL002C	Inp51p	0.047638	-1.14953
YIL052C	Rpl34bp	0.047638	-3.0022
YMR300C	Ade4p	0.047638	-1.63569
YBR134W	Hypothetical ORF	0.0477929	-2.69179
YDR484W	Vps52p	0.0477929	-2.34061
YIL027C	Kre27p	0.0477929	-1.30802
YMR299C	Dyn3p	0.0477929	-1.05078
YJL138C	Tif2p	0.0478008	-1.89178
YNL040W	hypothetical protein	0.047932	-1.77558
YIL156W	Ubp7p	0.0479927	-3.92615
YFL033C	Rim15p	0.0482459	-1.41594
YGR092W	Dbf2p	0.0482459	-2.20998
YDR048C	Hypothetical ORF	0.0483751	-2.01624
YFL013W-A	Data not found	0.0487875	-1.13768
YGL026C	Trp5p	0.0487875	-1.56449
HYQ10d:D1
symbol	name	pval	log2ratio
YFR045W	hypothetical protein	0.0222508	-2.96394
YBL053W	Hypothetical ORF	0.0373588	-4.34289
YBR068C	Bap2p	0.0373588	-2.2567
YCR068W	Atg15p	0.0373588	-1.22989
YHL009C	Yap3p	0.0373588	-4.17862
YJR043C	Pol32p	0.0373588	-3.20551
YMR274C	Rce1p	0.0373588	-2.10354
YOL018C	Tlg2p	0.0373588	-4.81953
YOL085C	Hypothetical ORF	0.0373588	-3.77659
YOR209C	Npt1p	0.0373588	-3.17595
YPR097W	hypothetical protein	0.0373588	-3.82208
YDL090C	Ram1p	0.0374956	-3.02492
YDR108W	Trs85p	0.0374956	-3.03946
YOR296W	hypothetical protein	0.0374956	-3.39837
YLR046C	hypothetical protein	0.0436821	-4.50223
HYQ10d:D2
symbol	name	pval	log2ratio
YFR045W	hypothetical protein	0.0212057	-3.04096
YBL053W	Hypothetical ORF	0.0215146	-4.73243
YHL029C	Oca5p	0.0215146	-2.76313
YOL085C	Hypothetical ORF	0.0223008	-3.89788
YDR010C	Hypothetical ORF	0.0226579	-1.66367
YHL009C	Yap3p	0.0226579	-4.26458
YOL079W	Hypothetical ORF	0.0259116	-5.12759
YDR108W	Trs85p	0.0295373	-3.68868
YOL018C	Tlg2p	0.0295373	-4.8679
YPL161C	Bem4p	0.0327041	-2.24102
YOR067C	Alg8p	0.0378911	-1.91976
YOR216C	Rud3p	0.0378911	-3.70925
YJR035W	Rad26p	0.0441295	-4.51626
YLR046C	hypothetical protein	0.0449268	-4.88096
YPR097W	hypothetical protein	0.0477183	-3.78908
YMR251W	Gto3p	0.0478881	-2.72678
YDL090C	Ram1p	0.048762	-2.98635
YDR132C	hypothetical protein	0.048762	-6.5478
YPR074C	Tkl1p	0.048762	-3.65343
HYQ10d:D3
symbol	name	pval	log2ratio
YBR019C	Gal10p	0.00124561	-4.44404
YNL298W	Cla4p	0.00124561	-4.40234
YHL009C	Yap3p	0.0035699	-4.30313
YFR045W	hypothetical protein	0.00427561	-3.04137
YJR043C	Pol32p	0.0102071	-4.76821
YKL176C	Lst4p	0.0103845	-3.42204
YPR053C	Hypothetical ORF	0.0103845	-2.52284
YOR296W	hypothetical protein	0.0118751	-4.24414
YJL030W	Mad2p	0.0122584	-1.82955
YPR074C	Tkl1p	0.0122584	-4.19647
YLR109W	Ahp1p	0.0127622	-2.55517
YDR108W	Trs85p	0.0164605	-3.77838
YHR030C	Slt2p	0.0164605	-2.34435
YOR306C	Mch5p	0.0170666	-3.19937
YHL031C	Gos1p	0.0177861	-2.90941
YJL095W	Bck1p	0.0177861	-2.18543
YAL024C	Lte1p	0.0183005	-2.69386
YPR097W	hypothetical protein	0.0183005	-3.82004
YBL049W	Moh1p	0.0193993	-3.15674
YOR209C	Npt1p	0.0193993	-3.23982
YDL170W	Uga3p	0.0201151	-3.0221
YEL057C	hypothetical protein	0.0201151	-1.42383
YJL138C	Tif2p	0.0201151	-1.96257
YNR022C	Mrpl50p	0.0201151	-3.58618
YOL018C	Tlg2p	0.0201151	-4.95712
YDR110W	Fob1p	0.0210238	-4.71985
YIL132C	Csm2p	0.0210238	-1.42276
YLR046C	hypothetical protein	0.0244135	-4.9472
YOR325W	Hypothetical ORF	0.0244135	-1.98016
YER139C	Rtr1p	0.0250937	-2.38986
YNL231C	Pdr16p	0.0250937	-1.65839
YPL161C	Bem4p	0.0272597	-2.28097
YBR134W	Hypothetical ORF	0.0280638	-2.15553
YGR004W	Pex31p	0.0280638	-1.14554
YPR095C	Syt1p	0.0280638	-1.51895
YIL097W	Fyv10p	0.0281973	-2.97138
YMR274C	Rce1p	0.0306226	-2.48657
YCR084C	Tup1p	0.0306631	-1.97419
YCR089W	Fig2p	0.0306631	-3.4729
YER092W	Ies5p	0.0306631	-1.87744
YLR315W	Nkp2p	0.0306631	-2.14147
YOR164C	Get4p	0.0306631	-1.55124
YCR053W	Thr4p	0.031269	-3.94036
YJL120W	Hypothetical ORF	0.0313929	-3.78407
YDR455C	Hypothetical ORF	0.0322635	-3.1778
YGL162W	Sut1p	0.0322635	-2.75196
YNL323W	Lem3p	0.0322635	-3.95935
YGR202C	Pct1p	0.0333885	-1.4387
YPR153W	hypothetical protein	0.0343283	-3.25739
YDR017C	Kcs1p	0.0348621	-1.69108
YBR284W	hypothetical protein	0.0351681	-2.23383
YHR151C	Mtc6p	0.0351681	-3.22736
YOR067C	Alg8p	0.0351681	-3.23149
YHR025W	Thr1p	0.035631	-3.27604
YKR009C	Fox2p	0.035631	-4.37976
YNL041C	Cog6p	0.035631	-1.63149
YNR051C	Bre5p	0.035631	-2.05836
YPL262W	Fum1p	0.035631	-2.68513
YIL076W	Sec28p	0.0358568	-2.691
YKR073C	Hypothetical ORF	0.0358568	-1.54586
YNR074C	Aif1p	0.0358568	-2.87531
YCR019W	Mak32p	0.036584	-1.354
YBL053W	Hypothetical ORF	0.0366414	-4.83493
YGR282C	Bgl2p	0.0377152	-3.44035
YOL079W	Hypothetical ORF	0.0377152	-5.28685
YNL136W	Eaf7p	0.0394826	-1.06872
YBR245C	Isw1p	0.0435311	-1.1217
YDR008C	Hypothetical ORF	0.0440383	-1.51631
YOR216C	Rud3p	0.0448702	-3.97997
YNL015W	Pbi2p	0.0468069	-2.59204
YDR011W	Snq2p	0.0469605	-2.84975
HYQ10d:D4
symbol	name	pval	log2ratio
YBR019C	Gal10p	0.00129382	-4.54698
YHL009C	Yap3p	0.00142881	-4.34316
YPR160W	Gph1p	0.00426812	-3.67156
YOR216C	Rud3p	0.00436848	-4.35289
YPR039W	Hypothetical ORF	0.00436848	-1.39216
YGR282C	Bgl2p	0.00666121	-3.82194
YDL170W	Uga3p	0.00793481	-3.77659
YLR109W	Ahp1p	0.00793481	-3.04531
YOL085C	Hypothetical ORF	0.00793481	-3.90652
YDR132C	hypothetical protein	0.0101871	-7.48357
YDR392W	Spt3p	0.0101871	-3.1537
YFR045W	hypothetical protein	0.0101871	-2.99223
YHR151C	Mtc6p	0.0101871	-3.63931
YHR163W	Sol3p	0.0101871	-5.42029
YMR052C-A	Hypothetical ORF	0.0101871	-4.31784
YOR296W	hypothetical protein	0.0101871	-4.47037
YPR153W	hypothetical protein	0.0101871	-3.97249
YHL029C	Oca5p	0.0107051	-3.85285
YJR043C	Pol32p	0.0107051	-4.75283
YHR006W	Stp2p	0.0122353	-1.59397
YMR073C	Irc21p	0.0122353	-4.4104
YBR134W	Hypothetical ORF	0.0128254	-2.67067
YDR010C	Hypothetical ORF	0.0128254	-3.18069
YDR075W	Pph3p	0.0128254	-2.07334
YDR162C	Nbp2p	0.0128254	-2.54054
YKL136W	Hypothetical ORF	0.0128254	-2.43982
YNR022C	Mrpl50p	0.0128254	-4.30047
YOL018C	Tlg2p	0.0128254	-4.87632
YPL262W	Fum1p	0.0128254	-2.76983
YPR070W	Med1p	0.0128254	-2.32771
YOR209C	Npt1p	0.0137502	-3.25071
YJL120W	Hypothetical ORF	0.0139874	-4.43208
YDR080W	Vps41p	0.014137	-2.97617
YLR044C	Pdc1p	0.014137	-3.50739
YBR068C	Bap2p	0.0143744	-2.76661
YIL132C	Csm2p	0.0143744	-1.98091
YLR246W	Erf2p	0.0143744	-1.29279
YNL339C	Yrf1-6p	0.0143744	-2.16201
YPR097W	hypothetical protein	0.0164853	-3.75238
YBR076W	Ecm8p	0.0167509	-3.48264
YBR169C	Sse2p	0.0167509	-3.82583
YDL216C	Rri1p	0.0167509	-2.04417
YDR410C	Ste14p	0.0167509	-1.23054
YIL052C	Rpl34bp	0.0167509	-3.50214
YLR046C	hypothetical protein	0.0167509	-5.03765
YNL231C	Pdr16p	0.0167509	-1.90691
YOR070C	Gyp1p	0.0167509	-3.45822
YKR009C	Fox2p	0.0168174	-4.25919
YBL049W	Moh1p	0.0180888	-3.17761
YCR026C	Npp1p	0.0180888	-2.31266
YDR110W	Fob1p	0.0180888	-4.71043
YDR444W	hypothetical protein	0.0180888	-1.01028
YGL124C	Mon1p	0.0180888	-3.1374
YMR106C	Yku80p	0.0180888	-1.0625
YNR047W	Fpk1p	0.0180888	-4.30908
YBL051C	Pin4p	0.0190703	-2.83041
YHR030C	Slt2p	0.0193412	-1.99882
YHR033W	hypothetical protein	0.0193412	-3.78917
YHR078W	hypothetical protein	0.0193412	-1.94917
YIL097W	Fyv10p	0.0193412	-2.63008
YPR040W	Tip41p	0.0193412	-2.43202
YPR194C	Opt2p	0.0193412	-2.77035
YPR053C	Hypothetical ORF	0.0206098	-3.3704
YDR017C	Kcs1p	0.0208207	-1.77055
YJL030W	Mad2p	0.0208207	-2.68548
YLR348C	Dic1p	0.0208207	-1.19969
YDR108W	Trs85p	0.0209473	-3.47344
YGL212W	Vam7p	0.0209473	-2.59709
YDR455C	Hypothetical ORF	0.0214251	-3.04876
YMR300C	Ade4p	0.0214675	-2.75937
YJR087W	Hypothetical ORF	0.0216699	-1.88648
YOR164C	Get4p	0.0221966	-2.20544
YLR090W	Xdj1p	0.0226629	-1.2254
YMR274C	Rce1p	0.0226629	-2.79269
YMR316C-B	Hypothetical ORF	0.0226629	-2.34545
YPL077C	hypothetical protein	0.0226629	-3.20775
YPR060C	Aro7p	0.0226629	-1.8517
YGL162W	Sut1p	0.0227233	-4.02552
YNL040W	hypothetical protein	0.0254255	-2.49496
YCL033C	Mxr2p	0.026073	-1.29479
YDR310C	Sum1p	0.0264042	-1.03413
YDL020C	Rpn4p	0.0272293	-1.92542
YKL087C	Cyt2p	0.0275554	-1.38172
YNL067W	Rpl9bp	0.0275554	-1.02539
YOL079W	Hypothetical ORF	0.0285965	-5.33672
YBR021W	Fur4p	0.0296088	-1.01139
YLR089C	Alt1p	0.0296088	-1.11052
YAL024C	Lte1p	0.0300641	-2.71339
YPL161C	Bem4p	0.0300641	-2.14541
YJL172W	Cps1p	0.0301569	-3.76141
YJL138C	Tif2p	0.0317136	-2.39031
YDL173W	Par32p	0.0329248	-2.72306
YMR052W	Far3p	0.033063	-1.16914
YNL289W	Pcl1p	0.033063	-1.1617
YDR074W	Tps2p	0.0344721	-1.85783
YOR043W	Whi2p	0.0346355	-3.84568
YDR247W	Vhs1p	0.0347024	-1.76178
YMR077C	Vps20p	0.0353435	-3.10998
YGL066W	Sgf73p	0.036056	-2.47519
YCR004C	Ycp4p	0.0361433	-4.05723
YCR019W	Mak32p	0.0365815	-1.56396
YDR011W	Snq2p	0.0365815	-3.19525
YNL323W	Lem3p	0.0365815	-3.9994
YNL021W	Hda1p	0.0365936	-1.58291
YBL053W	Hypothetical ORF	0.037799	-4.42941
YIL039W	Ted1p	0.0393008	-4.31902
YCL060C	Data not found	0.039537	-2.61119
YEL045C	Hypothetical ORF	0.03957	-2.10226
YBR284W	hypothetical protein	0.0404195	-2.39397
YNR051C	Bre5p	0.0404195	-2.25781
YHR135C	Yck1p	0.0407742	-1.84429
[truncated: 3,199 more rows]
