# Supplementary material for: Genomic Phenotyping by Barcode Sequencing Broadly Distinguishes between Alkylating Agents, Oxidizing Agents, and Non-Genotoxic Agents, and Reveals a Role for Aromatic Amino Acids in Cellular Recovery after Quinone Exposure
Source: PLoS One. 2013 Sep 9;8(9):e73736. doi: 10.1371/journal.pone.0073736 (PMC3767620; doi:10.1371/journal.pone.0073736)
Supplement: Table S2 — Log ratio (treated/control) of growth retarded strains (all). (XLSX) [file pone.0073736.s005.xlsx]

## Sheet: Sheet1
GENEID	NAME	MMS10	BCNU10	DMSO10	ENU10	MC10	MEN10	HYQ10	MNU10	MMS20	BCNU20	DMSO20	ENU20	MC20	MEN20	HYQ20	MNU20
YBR099C	Hypothetical ORF	-8	-2.1114	-2.14846	-4.50304	-0.428216	-0.161673	-0.5543	-4.66289	-6.31206	-2.82953	-2.70157	-4.31998	-0.606845	-0.0588027	-0.72766	-4.72113
YDL059C	Rad59p	-8	-0.773677	-0.281994	-3.31957	0	-0.151377	-0.996647	-3.92337	-6.23082	-0.697158	-1.29756	-4.08736	-0.61955	0	-2.07212	-4.46579
YER142C	Mag1p	-8	-1.63428	-1.54039	-1.3922	-0.585235	-0.548015	-0.348204	-3.50252	-6.15837	-1.03316	-1.55623	-0.633141	0	-0.175053	0	-2.8321
YLR032W	Rad5p	-7.69564	-6.73595	-1.77227	-7.50442	-1.68977	-0.272571	-0.262747	-4.15718	-5.25471	-5.9818	-1.94681	-5.80695	-2.5501	-0.163979	-1.17496	-3.84865
YDR386W	Mus81p	-7.61671	-1.87727	-1.62231	-3.52599	-0.106127	-0.125314	-0.423472	-4.32079	-5.23732	-1.36092	-1.62666	-3.05149	-0.502238	-0.349921	-0.261851	-3.44424
YGL087C	Mms2p	-6.72643	-0.962426	-1.90169	-5.15761	-0.449249	0	0	-3.08049	-6.49681	-0.499515	-1.69363	-5.87414	-0.068775	-0.0416674	0	-3.27654
YDR004W	Rad57p	-6.12817	-2.57095	-1.98405	-5.71522	-1.30981	-0.83529	-0.497451	-3.73642	-3.98004	-2.06559	-2.73856	-4.51841	-2.32156	-0.0768064	-0.653871	-3.31699
YOR114W	hypothetical protein	-6.05643	0	-6.28545	-0.291417	-0.99209	-2.49702	-2.97458	-3.24925	-2.70588	-2.9504	-2.78562	-0.62656	0	-0.210446	-0.210862	-1.40546
YDR076W	Rad55p	-5.22566	-2.50734	-2.07991	-5.52673	-1.01464	0	-0.824883	-3.30594	-3.5041	-2.306	-2.01316	-4.49616	-1.45639	-0.392254	-0.62725	-2.59771
YNL201C	Psy2p	-4.99777	-0.873845	-1.25868	-1.73684	-0.363972	-0.704311	-1.61772	-0.689338	-3.72501	-1.40778	-0.466382	-1.6114	0	-0.918102	-1.54423	-0.663256
YJR043C	Pol32p	-4.95974	-6.80461	-6.17547	-6.18557	-5.10843	-2.48423	-7.2748	-5.79437	-5.27684	-8	-6.88847	-6.57025	-7.95715	-1.55791	-6.22699	-4.88735
YDL119C	hypothetical protein	-4.85076	0	0	0	0	0	0	0	-3.96935	0	0	-0.0099149	0	0	-0.307456	0
YGL163C	Rad54p	-4.7278	-2.92185	-1.68883	-4.32273	-0.542876	-0.259295	-0.58066	-3.10816	-2.77714	-2.59577	-1.9261	-3.1857	-1.7708	0	-0.245706	-2.31277
YOR368W	Rad17p	-4.5222	-1.72057	-0.101161	-6.47765	-0.000959556	0	-0.0810109	-3.00187	-3.62308	-4.69969	-0.0202433	-5.94106	-0.508089	-0.0475623	-0.518465	-3.45304
YPL194W	Ddc1p	-4.44916	-2.93654	-0.201624	-6.41956	-0.0667103	-0.104975	-0.0655492	-2.99991	-3.61643	-5.56756	-0.00581989	-6.30476	-0.629377	-0.0859798	-0.334402	-3.16967
YGR182C	Hypothetical ORF	-4.34756	-0.627238	-2.32773	-0.470376	-0.558286	0	-0.0084847	-0.198693	-3.11696	-1.28773	-2.45754	-0.0676343	0	-0.0492668	0	-0.219296
YLR135W	Slx4p	-4.34441	0	-0.479376	-0.45211	-0.106796	0	-0.342959	-0.784535	-4.01711	0	-1.70945	-0.89104	-0.852873	-0.0646913	-1.22643	-0.54013
YNL273W	Tof1p	-4.12683	-0.0189384	-3.34717	-1.28485	-1.80706	-0.288561	-0.435856	-0.86457	-3.86409	0	-4.13275	-2.18236	-3.3793	-0.420198	-1.19678	-1.33226
YOR144C	Elg1p	-4.12589	0	-2.34732	-3.83842	-0.061377	0	0	-1.09711	-3.04512	0	-3.43296	-4.24302	-0.585874	-0.113499	-0.590203	-0.448953
YKL114C	Apn1p	-4.12537	-1.19741	-0.0207586	0	-0.135682	0	-0.503705	-0.469262	-2.61828	-0.744294	-0.367985	-0.273639	0	0	-0.145877	-0.272972
YBR100W	Data not found	-4.09516	-1.62951	-0.632819	-2.15051	-0.0898265	0	-0.162638	-2.16061	-3.52542	-1.01516	-1.11331	-2.25315	-0.233093	-0.127485	-0.0724176	-1.9148
YGR181W	Tim13p	-4.02446	0	-1.43915	-0.0178583	0	-0.0100013	0	-0.0788273	-3.99345	-0.933242	-1.7053	0	0	-0.171134	0	-0.182821
YMR201C	Rad14p	-4	0	-0.254184	-0.666576	0	0	-3.25875	-0.0173481	-3.84015	-1.11529	-4	-0.423599	0	0	-4	-0.198009
YJL092W	Srs2p	-3.87277	-1.51507	-0.430075	-3.7824	0	0	0	-1.99275	-2.12062	-2.45757	-0.453447	-3.41213	0	-0.000345707	-0.406595	-2.06548
YBR098W	Mms4p	-3.76275	-0.410183	-0.531842	-1.69883	-0.0618111	-0.158814	-0.600307	-1.85271	-1.93844	-0.547237	-0.659304	-1.47251	-0.226792	-0.217167	-0.0830931	-1.72816
YBL088C	Tel1p	-3.68815	-0.0300415	0	0	-0.0108594	-0.0119016	0	-0.446387	-2.81018	0	-0.224142	-0.106404	-0.560589	0	-1.02282	-0.850041
YIL132C	Csm2p	-3.68468	-0.367378	-0.453706	-2.20393	-0.693434	-0.85023	-1.49579	-1.77263	-3.04873	-0.118905	-0.888886	-2.08875	-0.631276	-0.735613	-1.65955	-1.70619
YIR002C	Mph1p	-3.57846	0	0	-0.136292	0	-0.321717	-0.612827	0	-5.02198	0	-0.533814	-0.0168333	-0.286184	-0.638963	-2.16117	0
YLR376C	Psy3p	-3.53234	-1.05071	-0.245621	-2.85751	-0.167072	-0.290819	-0.0224184	-0.974701	-3.11023	0	-1.01904	-3.06447	-0.0185169	-0.176945	0	-1.07451
YDR075W	Pph3p	-3.46998	-0.10621	-0.660964	-1.16032	0	-0.29829	-1.46647	-0.984972	-2.48668	-0.378984	-0.345689	-0.919477	0	-0.545485	-1.07137	-0.568894
YOR346W	Rev1p	-3.36776	-5.76137	-0.197509	-2.90625	-0.212535	-0.207281	-0.910148	-2.06356	-1.41574	-6.08675	-0.429182	-2.73013	-0.0910416	-0.14352	-0.418718	-1.27197
YGL046W	Data not found	-3.33235	-0.430067	0	-0.021472	0	-0.0674903	0	-0.326705	-4.28982	-0.735671	0	0	0	-1.08894	0	-0.144699
YMR048W	Csm3p	-3.32521	-0.958041	-2.23723	-1.70163	-1.56023	-0.645428	-0.373911	-0.881555	-3.29	-0.0794316	-3.18148	-2.25694	-2.89206	-0.330557	-1.31481	-1.28075
YJL046W	Aim22p	-3.28372	-0.548044	0	-0.0407829	0	0	0	-0.000193086	-2.50059	-1.3156	0	0	-0.226903	0	0	-0.443198
YDR014W	Rad61p	-3.24967	-1.22927	-0.0768342	-0.875501	-0.361281	-0.211689	-0.0677539	-0.584548	-2.24072	0	-0.217339	-0.639004	-0.449602	-0.282923	-0.0672033	-0.767749
YHR100C	Gep4p	-3.19719	-2.81297	0	0	-0.786858	-0.146465	0	-0.958396	-1.47031	-1.7561	0	0	-0.459143	-0.414343	0	-0.646739
YHR045W	hypothetical protein	-3.00519	-1.45811	-0.00623077	-0.0333398	-0.0238035	-0.118428	0	0	-2.08044	0	0	-0.000939474	0	-0.0698511	0	0
YML095C	Rad10p	-2.97948	0	-0.230967	-1.41119	-0.222617	-0.0317787	0	-0.807764	-1.95313	-0.172092	-0.472426	-1.47164	-0.0809712	0	-0.123484	-0.960289
YDL006W	Ptc1p	-2.96256	-0.780503	-0.834418	-0.283305	-1.05843	-3.89518	-2.28725	-2.34	-1.06381	-0.102811	-2.50891	0	-5.04781	-3.51107	-3.49189	-2.02249
YHL027W	Rim101p	-2.95081	-0.205001	0	-0.204498	-0.395311	-0.264425	0	-0.205137	-4.42042	-0.518866	0	0	0	-1.42407	0	-0.274071
YJL204C	Rcy1p	-2.92865	-0.101478	-3.37498	-2.26872	-1.6362	-1.42654	-0.494978	-0.761238	-1.3888	-0.027116	-3.11229	-1.3337	-1.8147	-1.19085	-0.299784	-1.61814
YGL045W	Rim8p	-2.7348	-2.12882	0	-0.0635726	0	-0.289892	0	-0.117095	-3.9404	-0.538938	0	0	0	-0.88315	0	-0.0986315
YOR275C	Rim20p	-2.71687	-1.89513	0	-0.0582051	-0.954529	-3.98416	-2.93091	-0.452991	-4.73052	-1.15479	0	0	-0.00975137	-2.03991	-0.482732	-0.530075
YDR439W	Lrs4p	-2.71138	0	-4.19635	-0.129222	-3.02636	-4.51273	-3.5877	-0.632294	-2.26958	0	-5.30869	-0.251338	-4.24116	-3.43374	-3.27815	-0.765682
YHR154W	Rtt107p	-2.69344	-0.59183	0	-0.668449	0	0	0	-1.21082	-2.34293	-0.0753206	-0.656648	-0.76213	-0.552285	0	-0.447238	-1.32354
YGL033W	Hop2p	-2.60966	-0.862458	0	0	0	-0.72178	-2.19296	0	-3.58566	-0.0498451	-1.33735	-0.0684015	-1.0748	-0.20498	-3.81373	0
YNL197C	Whi3p	-2.55104	0	0	0	0	-0.20813	0	0	-4.52676	0	0	0	0	-0.743637	0	0
YNL015W	Pbi2p	-2.48502	-0.293954	-1.42545	-1.64662	0	-2.51445	-4.10001	-0.58848	-0.28327	0	-3.31893	-2.08513	-0.235807	-2.52379	-5.03037	-0.951056
YOR223W	hypothetical protein	-2.47798	-0.0168402	-0.326829	-1.43543	-0.0447358	0	-2.22591	-1.98762	-1.85797	-1.21232	-0.847611	-1.29938	0	0	-0.923307	-1.72702
YLR006C	Ssk1p	-2.47411	-0.465229	-1.12144	-1.4871	0	-0.506922	-1.184	-1.16518	-2.54908	-0.367538	-0.895475	-1.70236	-0.452794	-0.501944	-1.19942	-1.52412
YGL153W	Pex14p	-2.47395	-1.2219	-1.26736	-0.742977	-0.229147	-0.0084094	-0.552921	-0.131497	-4.60005	-3.95883	-0.50634	-0.437206	-2.90627	-0.030532	0	-0.0184371
YCL005W	Ldb16p	-2.42652	-0.620218	-0.706513	0	-0.211778	-0.272415	-3.20451	0	-4.57524	-0.126699	-2.61075	0	-1.24517	-0.389529	-4.66138	0
YKL121W	Dgr2p	-2.42264	-0.316692	0	-0.0673561	-0.893103	-0.897768	-1.57725	0	-2.7447	-0.336496	0	-0.0234644	0	-0.717375	-0.146429	-0.0367989
YNL129W	Nrk1p	-2.42079	0	-0.632774	-1.7643	-0.242187	-0.981857	-0.231277	-0.321541	-0.217913	-0.306915	-0.964572	-0.242984	0	-0.161554	0	-0.279127
YPR160W	Gph1p	-2.41076	0	-0.264727	-0.118115	-4.23888	-1.6207	-3.58699	0	-4.52744	0	-0.33847	-0.109104	-3.2991	-1.54622	-2.89291	0
YOL001W	Pho80p	-2.41017	-0.0645966	-0.909317	0	-0.0210969	-0.443272	-2.5828	0	-1.36747	0	-2.66155	0	-0.642111	-1.33965	-1.37294	0
YGL152C	Hypothetical ORF	-2.4057	-1.80135	-0.715929	-0.575771	-0.34338	0	-0.424682	0	-4.22077	-3.44278	-0.519783	-0.437852	-2.93343	0	0	-0.147742
YPL022W	Rad1p	-2.37516	-0.481024	-0.444861	-0.84741	-0.138256	-1.00807	-1.76334	-1.85821	-1.46596	-0.0846629	-1.19867	-1.49744	-0.815469	-0.607032	-1.57781	-1.23822
YIR004W	Djp1p	-2.37059	0	0	0	0	-0.00350436	0	-0.185409	-3.2058	-0.578424	0	0	0	-0.398471	0	-0.106201
YNL040W	hypothetical protein	-2.36243	-0.383999	-1.39692	-0.912215	0	-1.66423	-2.93262	0	0	0	-1.95612	-1.09038	0	-1.39471	-3.86638	0
YNL214W	Pex17p	-2.33874	-2.12397	0	-0.279686	-0.382436	-0.151245	-1.00416	-0.122916	-3.76817	-2.82525	-0.595758	-0.760888	-2.7797	-0.337908	0	-0.0951864
YPL167C	Rev3p	-2.22774	-5.45878	-0.62571	-2.80872	-0.340228	-0.0918088	-0.381939	-0.760277	-1.03003	-7.11446	-0.730486	-2.39341	-0.074318	-0.0523728	-0.339635	-0.711248
YMR077C	Vps20p	-2.1847	0	-0.138309	-0.0630933	-3.70539	-1.46778	-3.35299	0	-4.34913	-0.0126207	-0.451743	-0.312256	-3.04739	-1.26619	-2.6838	0
YLL030C	Hypothetical ORF	-2.16483	-1.13643	0	0	0	-0.433043	-1.1506	0	-6.85664	-2.9998	-1.48963	0	0	-0.872226	-5.76115	0
YER173W	Rad24p	-2.16468	-1.52135	0	-2.82444	-0.215623	0	-0.144827	-1.5005	-1.77999	-2.15246	0	-2.86434	-0.300867	0	-0.0688797	-1.41822
YMR190C	Sgs1p	-2.12788	-0.777139	-1.62151	-1.98617	0	0	-0.419369	-1.17431	-2.09172	-0.66234	-1.46033	-1.73151	-0.387459	0	-1.39652	-1.53159
YJL211C	Hypothetical ORF	-2.08974	-2.28733	-1.20388	-0.157093	-0.31267	0	0	0	-4.01372	-3.26134	-0.443809	-0.039935	-3.56154	0	0	0
YOR039W	Ckb2p	-2.06739	-0.418199	-4.04223	-0.311221	-1.19929	-0.284755	-0.260768	-1.37914	-0.435766	-0.581308	-2.74763	-0.849286	-3.36808	-0.0648977	-0.250598	-0.588948
YPR037C	Erv2p	-2.06203	-1.25062	-0.889728	-0.118102	0	0	-0.879186	-0.16634	-0.578032	-0.71217	-0.438543	0	0	0	-0.311332	-0.340809
YPR120C	Clb5p	-2.05072	-0.319567	-0.843252	-0.402579	-0.638589	-1.60379	-1.14934	-1.54553	-1.84493	0	-0.637388	-0.984289	-0.469977	-1.39932	-1.55337	-1.59914
YPL002C	Snf8p	-2.0143	0	-0.224537	-0.192156	-1.64425	-0.555783	-1.438	0	-2.67007	-0.0598087	-0.848246	-0.263964	-0.95603	-1.25405	-1.25885	0
YPL003W	Ula1p	-2.01167	-0.219086	-0.903366	-0.362523	-0.0480007	0	0	-0.310084	-1.92805	-0.184144	-0.62974	-0.188819	-0.067007	-0.0454911	-0.189772	-0.311735
YJR102C	Vps25p	-1.98485	0	-0.160028	0	-3.41532	-1.44732	-2.84882	0	-3.82478	-0.139159	-0.736866	-0.238287	-2.61297	-1.29431	-1.9818	0
YMR106C	Yku80p	-1.95324	0	-0.0298469	-0.0893607	-0.0409066	-0.222268	-1.49973	-0.547971	-2.5303	-0.240077	-0.871406	-0.496877	-0.476257	-0.0288861	-2.088	-0.613144
YJR035W	Rad26p	-1.95174	-1.57328	-1.99921	-0.802729	-1.6703	-3.49734	-4	-1.25763	-0.65925	-0.822528	-1.90813	-0.805812	-1.95357	-3.47188	-4	-0.608338
YBR105C	Vid24p	-1.9356	-0.284288	-1.18974	-0.29355	-0.28056	0	-0.0361762	-0.0588267	-2.72994	-1.81919	-0.272702	-0.0656781	-2.90077	0	0	-0.0380565
YJL210W	Pex2p	-1.92946	-2.19083	-0.898678	-0.383139	-0.350133	0	0	-0.137507	-3.75879	-3.28014	0	0	-3.82673	0	0	-0.22605
YDL142C	Crd1p	-1.91905	-0.145245	0	0	0	0	0	-0.379182	-2.98731	-3.0177	0	0	0	-0.640308	0	-0.474602
YCL008C	Stp22p	-1.90097	-0.602618	-0.145763	-0.00656013	-2.23457	-0.250494	-1.10177	0	-3.40493	0	-0.0519496	-0.106616	-1.05673	-0.693512	-1.68528	-0.486663
YER139C	Rtr1p	-1.8969	-3.28468	-1.64378	-0.925141	-4.09358	-1.74505	-3.52884	-1.17463	-2.62462	-1.3237	-0.602987	-0.327035	-2.98262	-1.37334	-1.73085	-0.819936
YLR417W	Vps36p	-1.88774	-0.0418621	-0.317848	-0.0304782	-2.07688	-0.244574	-2.08919	0	-2.38326	-0.261313	-0.378652	-0.143463	-1.15443	-1.00768	-1.6411	-0.0151316
YBR073W	Rdh54p	-1.86186	-0.130724	-0.977526	-1.68625	0	-0.18425	-0.00310601	-0.555336	-1.30185	-0.698192	-1.36259	-1.66146	0	-0.201764	-0.122044	-0.436536
YNL255C	Gis2p	-1.8258	0	0	0	-0.327153	-1.01214	-1.03869	0	-2.44531	0	0	-0.0776525	0	-0.775839	-0.0137863	0
YLR381W	Ctf3p	-1.80856	-1.00448	-0.0127226	-0.0623637	0	-0.15295	-0.308941	-0.274896	-1.23841	-0.0935109	0	0	0	0	-0.034882	-0.319814
YBL036C	hypothetical protein	-1.79132	0	-0.499865	-0.0592981	-0.135709	-0.568583	-1.17168	-0.610633	-1.99736	-0.173671	-0.490359	-0.158164	-0.0875643	-0.578469	-1.13277	-0.279484
YLR025W	Snf7p	-1.78666	-0.0644385	-0.112149	-0.0655136	-1.76466	-1.21114	-2.36443	0	-3.34216	-0.163623	-0.618081	0	-1.21332	-1.27216	-2.32696	-0.104858
YIL125W	Kgd1p	-1.75354	0	0	0	0	-0.807692	-1.98564	0	-3.77867	0	-0.736489	-0.017393	-0.00571909	-1.16609	-3.00336	0
YOR355W	Gds1p	-1.74094	0	-0.532736	0	-0.0181934	0	0	0	-1.90317	0	-0.91845	-0.134752	-0.187394	-0.246443	0	-0.0738654
YDL200C	Mgt1p	-1.7373	-0.275832	-0.357403	-0.730069	0	0	-0.0377118	-2.17321	-1.2589	-0.0229527	-0.255883	-0.75007	-0.216462	0	0	-2.59198
YKR065C	Pam17p	-1.73047	-0.477511	0	0	0	-0.446766	-0.196731	-0.0669046	-1.84775	-1.45912	0	0	0	-0.561851	0	0
YER143W	Ddi1p	-1.72352	-0.330385	-0.185852	-0.0275189	-0.037267	-0.0311627	0	0	-1.35775	-0.0690967	-0.00352661	-0.0667719	0	-0.117733	0	0
YDL159W	Ste7p	-1.69847	0	0	-0.0170584	-0.188297	-0.662096	-0.548153	0	-2.09124	0	0	0	0	-0.0438661	0	-0.0626789
YPR070W	Med1p	-1.6679	-0.515683	-2.65193	-2.53723	-2.36148	-2.56537	-3.17889	-2.68021	-1.25287	-0.0332022	-2.63732	-1.45481	-1.61783	-1.30275	-2.86292	-1.72819
YPR119W	Clb2p	-1.62882	-1.18248	-2.12435	-2.2462	-0.824602	-1.20554	-4.12223	-1.21125	-2.4173	0	-2.79513	-3.06263	-1.44864	-0.524248	-5.48414	-0.861882
YAL024C	Lte1p	-1.59543	-3.73913	-3.58468	-2.20826	-1.84877	0	-4.43762	-1.07178	-1.33462	-2.43273	-3.56904	-1.62952	-2.07903	-0.00950267	-3.23553	-1.11716
YER093C-A	Aim11p	-1.57791	-1.12203	-0.61963	0	-0.356789	-0.351478	-0.359874	-0.307665	-5.683	-3.15392	-0.603225	0	-1.60399	-1.42979	-1.02409	-0.870166
YDR455C	Hypothetical ORF	-1.56539	-0.94961	-3.87427	-1.20792	-3.88668	-4.0571	-5.28661	-1.67809	0	-1.34049	-3.07394	-0.745868	-2.9918	-2.62745	-3.26327	-0.634446
YDL021W	Gpm2p	-1.55536	-0.540883	-0.0683118	0	0	-0.0788356	-2.62925	0	-5.04066	-0.0338009	-2.21975	-0.166366	-0.148763	-0.703277	-6.77543	0
YMR154C	Rim13p	-1.52499	0	0	-0.115659	0	0	0	0	-1.38885	-0.308411	0	0	0	-0.0557733	0	-0.0429617
YJR060W	Cbf1p	-1.48925	-0.924906	-3.64047	-0.0380144	-1.59543	-1.45099	-1.45395	-0.865993	-2.85647	0	-3.40733	-0.320511	-0.923504	-1.41853	-1.43142	-0.395149
YDL118W	hypothetical protein	-1.48619	-1.07045	0	-0.187287	-0.119047	-1.4015	-2.17753	-1.2281	-1.66846	-0.529242	-0.156043	-0.466395	-0.456474	-1.53062	-2.71487	-1.32415
YER016W	Bim1p	-1.46751	-0.816674	0	-0.41347	-0.534075	-0.136638	-0.517264	-0.696999	-0.962783	-0.461377	-0.440924	-0.477761	-0.891577	-0.0271536	-0.791421	-1.31257
YGL252C	Rtg2p	-1.45523	0	0	-0.353321	-1.14698	-0.368663	-0.989778	-0.380181	-1.88348	-0.0181147	-0.0181147	-0.503488	-0.66809	-0.620498	-1.83051	-0.164616
YLR027C	Aat2p	-1.45412	-2.2901	-0.450517	-1.23139	-0.37111	-0.604038	-0.629532	-0.451417	-0.0643554	-2.82628	-0.860536	-1.65012	-1.84022	-0.489274	-0.651276	-1.12133
YHR025W	Thr1p	-1.43785	-6.83933	0	-0.064496	-2.11444	-3.19391	-6.53658	-1.46251	-0.906589	-7.33266	-0.329654	-0.350194	-2.77608	-3.71868	-5.88472	-0.232878
YIL012W	Hypothetical ORF	-1.43468	-0.737069	-0.197346	0	-0.0994657	-0.730742	-2.78183	0	-6.72458	-0.133052	-3.05279	-1.48932	-2.63683	-2.62957	-5.85791	-0.970687
YNL136W	Eaf7p	-1.41511	0	-1.26405	0	-0.634652	-0.408923	-1.40915	-2.41417	-1.29837	0	-0.302895	0	0	-0.804171	-0.477984	-1.53845
YNR010W	Cse2p	-1.39878	-1.3373	-1.11926	-1.07832	-0.498551	0	-0.967642	-0.631347	-0.99258	-0.410979	-0.805311	-1.27044	-0.824566	-0.256868	-0.621085	-0.687072
YER174C	Grx4p	-1.39723	-0.870456	-0.139037	0	0	-0.561917	-1.256	0	-4.24456	0	-1.30371	0	-0.320964	-0.30175	-3.17518	0
YBR028C	Ypk3p	-1.3946	-0.0197413	-0.437302	-0.237234	-0.33191	-0.317815	-0.194848	-0.680683	-0.145151	-0.0145776	-0.450024	-0.42145	-0.178197	-0.555648	-0.737816	-0.990007
YML028W	Tsa1p	-1.39195	-0.351609	0	0	0	-3.50274	-1.61323	0	-1.07409	0	-0.888137	-0.0705225	-0.288117	-2.08058	-1.3431	-0.235116
YIL069C	Rps24bp	-1.39116	-0.278797	0	-0.0683206	-0.0259145	-0.853197	-2.08049	-0.518378	-0.961096	-0.0347493	0	-0.612336	-1.97471	-1.20806	-5.20541	-0.255828
YJR140C	Hir3p	-1.38974	-0.323256	-5.34347	-0.107667	-1.3545	-0.687298	-0.197823	-0.301993	-0.13706	0	-6.12312	-0.4669	-2.3772	-0.768563	-0.0163113	-0.00190532
YMR139W	Rim11p	-1.32281	-0.127767	-0.816477	-0.0371896	-0.17407	0	0	-0.0895141	-2.1693	-0.308592	-0.699723	0	-0.665976	-0.0665909	0	-0.172064
YDR329C	Pex3p	-1.3227	-0.705266	-1.93697	-0.131833	-0.0564105	0	0	0	-2.76713	-2.47843	-1.08159	-0.325644	-2.3512	0	0	-0.0107075
YIL009W	Faa3p	-1.29973	-0.285433	0	0	0	-0.184434	-0.774961	0	-6.5204	-0.23403	-0.544511	0	-0.75425	-0.139997	-1.97442	0
YKL213C	Doa1p	-1.29458	-1.21639	0	-0.388438	0	0	0	-0.298878	-0.320128	-1.26236	-0.0523358	-0.653785	-0.346866	-0.136073	-0.224157	-0.0579577
YLR217W	Hypothetical ORF	-1.29194	0	-0.500423	-0.0442411	-0.694214	-0.612747	-0.847665	-0.503653	-3.0848	0	0	-0.439746	-0.242837	-0.883659	-0.908653	-0.777922
YKL106W	Aat1p	-1.28188	-0.728493	-0.682142	-0.426891	-0.754832	-0.574366	-0.68523	-0.215429	-1.86306	0	-0.876557	-0.847078	-1.00194	-0.590527	-1.20416	-0.224193
YMR038C	Ccs1p	-1.23105	-2.19113	-1.43652	-0.189277	-0.264139	-1.9376	-2.07253	0	-0.37217	-1.56554	-2.35998	-0.094107	-0.368168	-2.61243	-1.84224	0
YER149C	Pea2p	-1.21433	-0.890414	-3.25077	-0.171287	-5.04755	-5.94843	-6.05592	-2.0549	-0.80596	-0.0252582	-2.9873	-0.0356023	-6.31038	-1.81215	-2.30023	-1.40334
YER078C	Icp55p	-1.21311	-0.0458302	-0.780903	-0.114439	-1.01958	-0.0200875	0	-0.329136	-2.50567	-1.86762	0	0	-3.59058	0	0	0
YHR177W	hypothetical protein	-1.19977	-0.166883	0	-0.00784057	0	-0.521168	-0.988723	-0.15456	-2.2476	-0.239808	-0.00934213	-0.386351	-1.7935	-0.948098	-3.29953	-0.314883
YNL246W	Vps75p	-1.19707	0	-3.31306	-1.99748	-1.7249	-0.594567	0	-0.551524	-1.30869	-0.0639812	-3.14353	-1.57967	-1.99192	-1.14644	-0.176358	-0.705412
YDL065C	Pex19p	-1.19037	-0.0303257	-0.350131	-0.178372	0	0	0	0	-2.31683	-1.24027	-0.395103	0	-1.07131	0	0	0
YLL049W	Ldb18p	-1.18608	-0.430922	0	0	-1.63926	-1.70665	-2.27209	0	-3.80688	-0.0811805	-0.0918973	0	-4.57629	-0.921144	-4.26505	0
YMR207C	Hfa1p	-1.18018	0	0	0	-0.014515	0	-0.0389008	-0.124702	-1.16175	-0.324728	0	0	0	0	0	-0.401399
YFR010W	Ubp6p	-1.17088	-1.07096	0	-0.212218	-0.0162635	0	-0.114206	-0.0331825	-0.544064	-1.61066	0	-0.036764	-0.301754	-0.122556	-0.374689	-0.0736592
YCL060C	Data not found	-1.1707	-0.266101	-1.61202	-0.678105	-0.399841	-0.0462872	-2.21347	-1.24461	-2.60284	-0.627269	-1.44103	-1.22441	-0.108137	-0.341876	-2.59214	-1.32356
YLL015W	Bpt1p	-1.16911	0	-1.5043	-0.139937	-0.541734	-0.553192	-0.0681635	-0.139536	-0.848561	-0.798702	-1.3094	-0.1907	-0.423037	-0.466956	0	-0.17287
YGR122W	hypothetical protein	-1.16849	-0.0401504	0	-0.0394763	-0.198979	0	0	0	-1.30633	-0.150137	0	0	0	-0.5553	0	-0.0562832
YIL133C	Rpl16ap	-1.16264	-0.00800604	-0.267509	0	0	-0.394426	-0.839262	0	-1.9235	0	-0.691566	0	-0.687141	-0.479335	-2.03579	0
YGR077C	Pex8p	-1.15653	-0.969051	-0.229155	-0.336583	-0.125648	0	-0.369428	0	-2.90838	-2.00009	-0.0515462	-0.0225697	-1.48166	0	0	0
YPR066W	Uba3p	-1.15555	-0.429804	-1.23116	-0.18685	-0.679906	-0.120681	-0.537723	-0.135549	-0.70983	-1.426	-1.54524	-0.266578	-4.37455	-0.420459	-1.14644	-0.177939
YIR024C	hypothetical protein	-1.13017	-0.722861	-0.222999	0	-0.0347654	-0.00445058	0	-0.0218624	-3.83175	-1.52131	0	0	0	-0.167477	0	-0.309449
YOR045W	Tom6p	-1.1274	0	-0.0751717	-0.0232781	0	0	0	-0.0171571	-1.71824	-0.184625	0	0	0	0	0	-0.0457378
YLR239C	Lip2p	-1.12631	0	-0.00626771	0	-0.202597	0	-0.156967	-0.0522079	-1.27649	-0.632916	0	0	-0.519357	-0.00698682	0	0
YPR123C	Hypothetical ORF	-1.11862	-1.30234	-0.544264	-0.252238	-0.968323	-4.13784	-3.79392	-0.162541	-0.556258	-1.33327	-0.685941	-0.0205224	-2.17178	-4.23938	-3.55009	-0.00663912
YFL054C	hypothetical protein	-1.11181	-4.04735	-1.17876	-0.0219902	-4.82491	-7.97414	-7.74401	-0.574141	-0.60446	-2.98066	-2.38862	-0.210056	-5.42982	-7.74787	-7.2485	-0.139831
YGR133W	Pex4p	-1.11087	-0.806566	-0.521651	-0.368981	-0.0668685	0	-0.218498	-0.0605113	-1.56464	-1.6398	-0.150713	-0.355226	-1.26786	0	0	-0.0443727
YMR135C	Gid8p	-1.09963	-0.449009	-0.836521	0	-0.608936	-0.0688018	-1.82595	0	-2.74179	-2.21713	-0.0556969	-0.0143198	-2.53394	-0.242739	-0.854344	0
YIL097W	Fyv10p	-1.09683	-0.318841	-2.87914	0	-0.867848	-0.807173	-2.69934	0	-3.01559	-0.503485	-3.97128	0	-0.979879	-0.681673	-3.36136	0
YNL294C	Rim21p	-1.08809	0	0	-0.0554517	0	0	0	0	-1.38858	-0.20042	0	0	0	-0.353696	0	-0.0232556
YNL071W	Lat1p	-1.08285	-1.45654	-0.0643657	-0.301241	-0.454453	0	-0.990991	-0.0698967	-1.50137	-1.73047	0	-0.103754	-0.5827	-0.530202	-0.0434896	-0.366282
YDR244W	Pex5p	-1.07923	-0.706481	-0.666389	-0.233435	0	-0.100373	-0.212476	0	-1.66202	-1.72025	0	-0.056586	-1.44689	0	0	0
YOL044W	Pex15p	-1.07276	-0.238683	-0.367604	-0.146419	0	0	0	0	-2.92927	-1.43853	-0.589696	-0.170813	-1.7116	0	0	0
YDR148C	Kgd2p	-1.06538	-0.642572	-0.151727	-0.0838888	-0.0573404	0	-0.178894	0	-1.02466	0	-0.235365	0	0	-0.0808507	0	0
YKL040C	Nfu1p	-1.06003	-0.29279	-0.76345	-0.237434	-0.718667	-0.0697257	-1.17814	-0.283859	-1.53347	-1.46944	-0.675086	-0.691241	-3.21096	-0.196589	-2.34616	-0.690487
YKL197C	Pex1p	-1.04715	-1.00458	-0.0461671	-0.171347	-0.0624475	-0.0895396	-0.184228	0	-1.42311	-1.69071	0	-0.0346645	-1.62846	0	0	0
YML041C	Vps71p	-1.04669	-0.944173	-4.109	-0.0216614	-4.21174	-0.695799	-1.18382	-0.038269	-1.78621	-1.24572	-3.94805	-0.0976369	-3.64378	-1.18939	-1.08325	-0.184651
YLR426W	hypothetical protein	-1.04433	-0.619015	0	0	-0.244195	-0.289578	-0.906132	0	-0.677101	-0.308152	0	0	-0.450546	-0.905635	-1.60737	0
YCR086W	Csm1p	-1.01719	0	-1.08954	-0.0763954	-1.28099	-1.97816	-2.49059	-0.24989	-0.766659	-0.000779103	-1.90383	-0.131256	-2.32204	-1.11528	-1.52489	-0.290247
YDL074C	Bre1p	-1.01239	-0.889355	-1.5844	-0.40641	-1.04978	-1.47206	-2.13986	0	-3.0146	-0.223315	-3.05859	-0.506738	-2.52265	-1.49211	-3.05897	0
YBR227C	Mcx1p	-0.999058	-0.190151	0	0	-0.289626	-0.148912	-0.0714401	-0.0252582	-2.31066	-0.152527	-0.0747833	-0.211093	0	-0.15872	0	0
YMR102C	hypothetical protein	-0.998738	-0.0422495	0	-0.108477	-0.155415	-0.846325	0	-0.0601022	-0.29935	0	-0.0698323	0	-0.339336	-1.00425	0	0
YCR019W	Mak32p	-0.98858	-0.861709	-0.281741	-0.621663	-0.406899	-0.11195	-2.49202	-1.39825	-2.65674	-1.20022	0	-0.127316	0	-0.504099	-2.30269	-1.94809
YNR001C	Cit1p	-0.987433	-1.7316	-0.804849	-0.0624567	-0.256417	-0.179262	-0.970672	0	-2.18422	-1.8365	-1.30909	-0.318293	-2.20597	-0.326012	-1.23065	0
YDR098C	Grx3p	-0.97479	0	0	-0.505742	-0.756192	-0.883828	-0.44873	-0.177599	-1.6734	-0.420295	0	-0.164806	-0.146516	-0.933909	0	-0.0405945
YPR096C	hypothetical protein	-0.973366	-1.58929	-3.21983	0	-3.66856	-5.64737	-5.59638	-1.82898	-0.323626	-0.333142	-2.44112	-0.0433781	-3.70287	-2.92339	-3.20467	-1.19523
YDL162C	Hypothetical ORF	-0.957685	-0.401598	-2.37384	-1.3848	-1.06691	-0.378283	-0.330079	-0.0936312	-0.750003	0	-2.4231	-1.6433	-0.95031	-0.202484	-0.103135	-0.315684
YNL099C	Oca1p	-0.957147	-0.869108	-2.71897	0	-1.42528	-1.76612	-2.24649	0	-2.06616	-0.122731	-2.7624	-0.585207	-2.73162	-2.29168	-3.51384	0
YBR231C	Swc5p	-0.956165	-0.49548	-5.81845	-0.00557497	-5.13022	-1.49467	-0.470576	-1.30814	-2.18034	-2.05781	-3.78976	-0.133582	-4.56705	-1.69476	-0.193921	-0.505147
YKL071W	hypothetical protein	-0.952692	-1.13064	-0.443675	-0.272348	-0.495438	-0.194639	-0.761879	-0.62358	-0.492624	-0.418969	-0.303341	-0.102173	-0.110388	-0.00474016	-0.899663	-0.225699
YPL006W	Ncr1p	-0.951481	-0.575911	0	0	-0.0267071	-0.313182	-0.919847	0	-1.90769	-0.348329	0	-0.314941	-1.31426	-0.667326	-2.55788	-0.211259
YNL070W	Tom7p	-0.946239	-0.0168552	-1.68828	-0.0590937	0	0	0	0	-1.45843	-0.132267	-0.784405	-0.207493	0	-0.030589	0	0
YNL242W	Atg2p	-0.941028	-0.155979	-0.298693	-0.243117	-0.38214	-0.0472863	-0.378029	-0.13727	-2.40526	-0.189478	-0.175642	-0.303276	0	0	-0.0147841	0
YDR334W	Swr1p	-0.940722	-0.990032	-2.4545	0	-1.43392	-1.37049	-1.46134	0	-2.26961	-0.96623	-2.64498	0	-3.8787	-1.57079	-1.77627	0
YBR244W	Gpx2p	-0.908187	-1.428	-1.33508	-1.16737	0	0	0	-0.376311	-0.844659	-1.31838	-1.20043	-1.07228	-0.227433	-0.00721167	-0.13474	-0.347107
YKR009C	Fox2p	-0.907349	-2.06787	-2.04165	-0.0183921	-1.75941	-6.04909	-7.54031	-1.59719	-0.564884	-0.974827	-4.08815	-0.387566	-2.63297	-4.67897	-5.91769	-1.46376
YMR284W	Yku70p	-0.904107	0	-0.348657	0	-0.198048	-0.18323	-0.606033	-0.204446	-1.03154	-0.0923259	-0.982211	-0.0274775	-0.496342	-0.151	-1.60047	-0.102883
YDL020C	Rpn4p	-0.902206	-1.78639	-2.76542	-0.0270307	-2.06866	-3.992	-4.54376	0	0	-0.889535	-5.24953	-0.854445	-5.36282	-4.09428	-6.65426	0
YPR039W	Hypothetical ORF	-0.882423	0	-0.109987	-0.227337	0	0	-1.97797	-0.0448724	-0.8967	0	-0.173972	-0.254417	0	-0.0908354	-1.77285	0
YLR319C	Bud6p	-0.875887	0	0	0	-0.643864	-0.03905	-1.18407	-0.39627	-1.19241	0	0	-0.044102	-0.825384	-0.00328429	-1.34144	0
YNR068C	hypothetical protein	-0.873733	-0.566173	0	-0.0464278	0	-0.251562	-0.854994	0	-1.57618	-0.431375	0	-0.245672	-1.15777	-0.436617	-3.55224	-0.0256538
YLR330W	Chs5p	-0.868726	-0.0530211	0	0	-0.177979	-0.147426	-2.35417	-0.344778	-1.48151	-0.199581	0	0	0	-0.0709485	-1.86134	-0.224045
YER145C	Ftr1p	-0.868215	-2.16308	-2.39849	-0.0528217	-2.94113	-5.34121	-3.53406	-0.659538	-0.928445	-1.74242	-2.51059	0	-3.86366	-4.69373	-3.69161	-0.720128
YPL055C	Lge1p	-0.86737	-0.1753	-0.990868	-0.941303	-0.0438366	-0.538017	-0.986159	-0.928712	-1.43146	-0.584965	-1.5929	-1.0565	-0.723532	-0.972564	-0.642705	-1.09259
YPL101W	Elp4p	-0.864765	-0.707579	0	-0.105239	-1.37992	-2.09567	-0.315487	0	-0.110604	-0.17397	-0.247018	-0.535326	-2.23364	-1.48325	-1.37711	-0.0150446
YER019W	Isc1p	-0.852102	0	0	-0.519309	-1.6536	-2.55153	-3.56897	-1.18465	0	-0.290411	-0.27602	-0.504066	-2.26959	-2.35531	-3.29794	-0.524635
YGL121C	Gpg1p	-0.848891	0	-1.28028	-0.0920676	-0.0187344	-0.504131	0	-0.367222	-0.170266	-0.385778	-0.964278	-0.109468	0	-0.461866	0	-0.251001
YKL185W	Ash1p	-0.847755	-0.870196	0	0	-0.292648	-0.332939	0	-0.209724	-0.797504	0	0	0	-0.130856	-0.141693	0	0
YLR407W	hypothetical protein	-0.832215	0	0	-0.0731613	-0.00819448	-0.285956	-0.0836737	0	-1.49324	-0.449567	0	-0.208877	0	-0.418744	0	0
YNR047W	Fpk1p	-0.828668	-0.187778	-0.75787	-0.487803	-0.0753009	-0.656842	-3.29118	0	0	0	-0.690012	-0.710406	-0.0424604	-1.0837	-4	-0.0772329
YHR005C	Gpa1p	-0.826013	-0.965292	0	0	-0.214308	-0.514404	0	0	-2.66549	-0.815496	0	0	-0.0380178	-0.0509682	0	0
YDR485C	Vps72p	-0.822914	-0.747208	-1.93372	0	-1.84207	-1.07415	-0.615592	-0.105624	-1.27937	-0.644908	-2.08067	-0.0937361	-2.66129	-0.644345	-0.231728	-0.150299
YDR314C	Rad34p	-0.822514	-1.48208	-2.70793	0	-2.69185	-4.90621	-5.59835	-1.1269	-0.163978	-0.0954916	-3.40749	-0.112949	-4.60521	-4.03329	-3.68638	-0.70092
YPR097W	hypothetical protein	-0.805118	-2.89134	-0.0333237	0	-1.2467	-7.27224	-7.78621	-0.0316961	0	-2.95409	-0.348674	-0.161547	-0.837881	-5.61086	-6.79095	-0.0350761
YJR039W	hypothetical protein	-0.80335	0	-0.588981	-1.09465	0	-0.0469787	0	-0.201752	-0.413092	-0.0137631	-0.496062	-0.626779	0	-0.0569886	0	-0.311774
YHR031C	Rrm3p	-0.789531	-0.282921	-0.0254902	-0.0598183	0	-0.711002	-0.161733	-0.0952664	-1.15451	0	-0.610029	-0.527059	-0.0802546	-0.159116	-0.658211	-0.206616
YAL019W	Fun30p	-0.782649	0	0	0	0	-0.0735632	0	-0.13309	-1.02577	-0.0228676	0	-0.0294727	0	-0.0167534	0	-0.131247
YHR006W	Stp2p	-0.774061	-0.624345	-0.424436	-0.0155198	-2.20688e-05	-0.12861	-2.77468	0	-1.16288	-0.172226	-0.0491931	-0.00690469	-0.0797685	-0.186276	-1.71618	0
YJL036W	Snx4p	-0.773463	-0.0624617	-0.376849	-0.150764	-0.357978	-0.962464	-1.73385	0	0	0	-0.875185	-0.536894	-1.26559	-0.500053	-2.35523	0
YNL329C	Pex6p	-0.772883	-0.3481	-0.540566	-0.129984	-0.047597	0	-0.0499163	-0.0193189	-1.88426	-1.83893	-0.358667	-0.136516	-0.892756	-0.042499	0	-0.14719
YOR258W	Hnt3p	-0.768388	-2.66384	-0.918933	0	-2.9603	-2.82994	-3.35768	0	-0.961021	-0.747216	-2.479	-0.0396428	-3.99942	-3.42675	-4	0
YBL064C	Prx1p	-0.759982	0	-1.44779	-0.0248775	-0.11151	-0.316765	-0.0176832	-0.0895883	-2.21118	-0.00792	-0.930312	-0.213203	-0.192645	-0.649624	-0.817576	-0.0634619
YLR331C	Jumonji Interacting Protein	-0.747533	0	-0.572437	0	-0.309454	0	0	-0.106799	-0.599232	-0.343678	0	0	-0.436624	0	0	-0.0413164
YLR216C	Cpr6p	-0.746299	0	-0.477321	-0.0140119	-0.422988	-0.305665	-0.308308	-0.438412	-2.37552	0	0	-0.0675243	-0.256044	-0.440291	-0.154751	-0.399349
YPL013C	Mrps16p	-0.742031	0	0	0	-1.6376	0	0	0	-0.456769	-1.56063	0	-0.185929	-1.39026	0	0	0
YBR104W	Ymc2p	-0.741377	-0.401931	-0.136982	-0.708089	-0.109711	0	0	-0.563561	-1.34689	0	0	-0.0178209	0	0	0	-0.0524257
YDR484W	Vps52p	-0.74074	0	-1.89903	0	-1.34551	-1.13858	-2.06472	-0.107114	0	-0.0252582	-2.54222	-0.130706	-3.75113	-1.2798	-1.30493	-0.388158
YNR071C	hypothetical protein	-0.733921	-0.587567	-1.41945	0	-1.40464	-2.43659	-3.06428	-0.445487	-0.039945	0	-1.96973	-0.084666	-2.44958	-1.64341	-1.51257	-0.593313
YKL176C	Lst4p	-0.731814	-0.635008	-1.14347	0	-0.0849293	-1.41064	-3.33175	-0.0133404	-0.0877838	-0.0695097	-1.20273	-0.11802	-0.671555	-2.37884	-3.95688	0
YHR206W	Skn7p	-0.730631	-1.19533	-0.159407	0	-0.0647415	-8	-1.13971	-0.969201	-1.46602	-0.377552	-0.686863	-0.266895	-0.470996	-7.91346	-1.44501	-1.26621
YAL055W	Pex22p	-0.728493	-1.81338	-0.732134	-0.107	-0.194715	-0.0748383	-0.0400132	0	-1.45995	-1.54425	-0.504383	-0.0881538	-1.38476	0	0	-0.131919
YER135C	Hypothetical ORF	-0.725185	-1.43081	-0.704825	-0.0504097	-0.893224	-4	-4	-0.325745	0	-0.725588	-2.28977	0	-1.27718	-2.86593	-3.09455	-0.206317
YCL026C-A	Frm2p	-0.72307	-0.54908	-0.529567	-0.323637	-0.379891	-0.734012	-0.721432	-0.696649	-0.955127	-0.837634	-0.335255	-0.0518472	-0.0907663	-0.351942	0	-0.0790898
YGL035C	Mig1p	-0.720527	-0.871473	0	0	0	-0.0629868	0	0	-1.04677	0	0	0	0	-0.0971404	0	-0.330376
YKL066W	Hypothetical ORF	-0.7204	-1.65619	-0.563911	0	-1.92203	-3.73829	-2.368	-0.274943	-0.000942738	-0.874757	-1.96269	-0.225139	-2.56082	-3.15329	-3.13644	-0.0646044
YMR073C	Irc21p	-0.717716	-0.896886	-0.999368	-0.426439	-0.305481	-3.30246	-3.42463	-0.0570436	0	0	-1.58846	-0.528354	-1.02015	-3.5948	-4	-0.0999622
YDL042C	Sir2p	-0.714384	0	-0.223274	0	-0.995467	-1.19895	-1.23997	-0.573684	-0.593907	-0.040001	-0.929578	0	-2.63192	-0.469007	-1.01035	-0.752049
YOL111C	Mdy2p	-0.712575	-1.00915	0	0	-0.0413628	-1.01647	-3.58559	0	-1.72089	-0.314218	0	0	-0.244955	-1.22901	-3.67485	0
YER084W	Hypothetical ORF	-0.708279	0	0	0	-0.14095	-0.78854	-1.20084	-0.565344	-0.352181	-0.168421	0	0	0	-0.651871	-1.01496	-0.512739
YPR030W	Csr2p	-0.707162	-2.64716	-0.512477	0	-1.71247	-4	-4	0	0	-2.05613	-1.24918	-0.149204	-2.56902	-3.9702	-3.40868	0
YFR038W	Irc5p	-0.703281	0	-0.114405	-0.0612865	-0.0039746	-0.146152	0	-0.0445699	-0.91227	-0.0110555	-0.144834	-0.093663	-0.0905684	0	0	0
YCL061C	Mrc1p	-0.702162	0	-3.01296	-0.262126	-0.190522	0	-0.896853	-0.414829	-1.99255	0	-3.91417	-1.54021	-1.13418	0	-2.1317	-0.251243
YOL138C	Rtc1p	-0.700246	0	-0.495514	0	0	-1.41483	-1.46571	0	0	0	-1.09099	-0.4685	-1.02857	-1.33965	-2.50347	0
YDR435C	Ppm1p	-0.698966	0	-0.938623	-0.737929	-0.230675	-1.04614	-1.83476	-0.175161	0	-0.0751374	-1.88542	-0.912722	-0.495093	-1.04575	-2.75299	0
YLR412W	Ber1p	-0.694417	-0.0675737	-0.0337738	0	-0.408369	-0.244576	0	-0.254893	0	-0.088562	-0.0694118	0	-0.944352	-0.245888	-0.0126325	-0.801431
YDL122W	Ubp1p	-0.688314	-0.29698	0	-0.0399061	-0.626349	-0.000132553	0	0	-0.870306	0	0	-0.00942854	-0.919961	0	0	0
YJL178C	Atg27p	-0.68663	-0.00465626	-0.52578	-0.0502296	-0.0682534	-0.182379	-0.404507	-0.0112917	-0.779598	0	-0.382802	-0.0579425	-0.0252582	-0.211211	-0.376204	-0.0255678
YBR058C	Ubp14p	-0.679333	-0.317435	0	-0.385411	-0.0815837	-0.183903	0	-0.017844	-1.10475	-1.08121	-0.397566	-0.189603	-1.09437	-0.16379	0	-0.0059359
YIL093C	Rsm25p	-0.677586	0	0	0	-0.0747183	-0.589138	-0.533538	0	-5.99569	0	-0.126166	0	-0.406813	-0.120513	-2.94539	0
YDR110W	Fob1p	-0.670483	-0.544746	-1.53335	-0.0255359	-1.58709	-5.13609	-8	-0.98884	0	-0.587412	-3.19128	-0.210514	-2.36122	-4.08483	-6.81891	-0.318382
YDR254W	Chl4p	-0.665792	-0.162751	-0.0807554	-0.192393	-0.109394	-0.621107	-1.87979	0	-0.533519	-0.12154	-0.316581	-0.387755	0	-0.439461	-2.25008	-0.161006
YCL056C	hypothetical protein	-0.654335	-0.502197	0	-0.147124	-0.000792586	-0.369757	-1.04629	-0.673017	-1.60033	-0.693547	0	-0.340688	0	-0.608833	-1.54635	-0.644548
YBL027W	Rpl19bp	-0.652856	-0.120268	-0.613221	-0.0229498	-0.588367	-0.0242845	-0.536104	-0.468877	0	0	-1.12892	-0.177419	-2.0315	-0.511482	-0.572149	-0.414201
YHR104W	Gre3p	-0.652408	-1.73535	-0.617853	0	0	-0.108123	0	-0.375034	0	-0.41304	-0.53197	-0.0780152	0	-0.0886149	0	-0.423002
YLR268W	Sec22p	-0.64959	-0.335915	-1.17298	-0.0889193	-0.978876	-1.16571	-1.00046	-0.178759	-0.0943448	-0.206339	-0.506076	-0.0945961	-0.387771	-0.909402	-0.605939	-0.152417
YMR312W	Elp6p	-0.64804	-0.219147	0	0	-1.8043	-1.50751	0	-0.0129652	-0.131672	-0.555356	-0.426149	-0.220177	-2.05781	-1.27109	-1.1806	-0.181831
YIL047C	Syg1p	-0.643105	0	0	0	0	-0.939902	-1.38031	0	-3.44882	0	-0.591947	0	-0.19436	-1.21196	-2.76305	0
YDR248C	hypothetical protein	-0.641985	-1.61139	-0.873971	-0.0307365	-2.08089	-4	-4	-0.463136	-0.019895	-0.955916	-1.5917	-0.360939	-2.72167	-3.99605	-3.37159	-0.468109
YNL076W	Mks1p	-0.632939	-0.0207146	0	-0.39708	-0.430739	-0.236045	0	-0.307417	-1.70036	0	0	-0.418184	-1.63843	-0.226902	-0.637215	-0.0791319
YPL154C	Pep4p	-0.631692	0	-0.204863	-0.055352	-0.668772	-0.861314	-1.45219	0	-1.388	-0.757017	-0.00029	0	-0.44388	-0.276857	-0.757566	0
YOR323C	Pro2p	-0.629124	-1.43768	-0.8103	-0.0407355	0	-0.135586	-1.49753	0	0	-0.637415	-0.422644	-0.318761	0	-0.86852	-1.36142	-0.222246
YLR436C	Ecm30p	-0.606365	-0.771478	-1.10656	0	-0.418189	-1.92137	-3.25141	-0.0477294	0	-0.156413	-2.19193	-0.145158	-1.80066	-1.98054	-2.54099	-0.32217
YML081C-A	Atp18p	-0.60413	-0.668097	0	0	0	0	-0.682099	0	-2.13047	-1.44643	0	0	0	-0.579133	-0.107992	0
YCR089W	Fig2p	-0.604059	-1.7994	-0.660139	-0.119699	-2.04265	-3.56873	-3.70914	-0.824455	-0.226877	-0.58604	-1.01212	-0.313058	-2.20467	-3.29659	-3.53911	-0.635936
YGR223C	Hsv2p	-0.602255	-0.190594	-1.99469	-0.171596	-2.06356	-0.807572	-0.930928	-0.451747	0	0	-2.15405	-0.360551	-2.63165	-0.898434	-1.58012	-0.520147
YOR195W	Slk19p	-0.600506	-1.12368	-1.09693	-0.447401	-1.85502	-0.918302	-1.22158	-0.457047	-0.825194	-0.00365632	-0.72763	-0.876439	-1.16096	-0.27255	-1.6859	-0.125184
YBR275C	Rif1p	-0.596159	-0.291893	-0.581401	-0.220396	-0.0681483	-0.294788	-0.411614	-0.0845703	-0.0368086	0	-0.704621	-0.268806	-0.0807639	-0.232537	-0.709383	-0.0833882
YPL192C	Prm3p	-0.592941	-0.946319	-0.632188	0	-1.40026	-2.33823	-2.5095	-0.538416	0	-0.0137637	-2.02902	-0.0344283	-2.58393	-1.42246	-1.64009	-0.774297
YOR286W	Rdl2p	-0.592573	-0.536172	0	0	0	-0.0283547	0	0	-1.33404	0	0	0	0	0	0	-0.0786199
YOR038C	Hir2p	-0.589049	0	-3.59486	-0.0330427	-1.31715	-0.85294	-0.0767527	0	-0.110435	0	-4.07294	-0.134468	-1.77136	-0.637504	-0.0141757	-0.0711533
YPR090W	Hypothetical ORF	-0.588293	0	-0.883618	-0.125144	-0.0224094	-0.285791	-0.292728	-0.41612	-0.660669	-0.351283	-0.384335	0	0	-0.0235749	0	-0.0344951
YDR048C	Hypothetical ORF	-0.585494	-1.10263	-0.0813978	-0.0160706	-0.0562389	-0.667999	-3.00666	0	-0.130902	-0.356999	-0.177784	0	-0.0230335	-0.578432	-1.81757	0
YJL185C	hypothetical protein	-0.580733	-0.133855	-0.377253	0	0	-0.358785	-1.87	0	-0.0610242	0	-0.296563	-0.237671	-0.234783	-0.747743	-2.42349	-0.00414496
YOR043W	Whi2p	-0.57783	-1.95392	-3.5703	0	-3.19601	-6.09321	-7.58289	-1.99103	-0.314026	-1.24647	-2.92048	-0.277967	-2.71191	-3.29178	-4.30381	-1.5981
YMR056C	Aac1p	-0.575479	-0.378151	-1.05082	-0.171932	0	0	-1.27393	-0.671327	-0.916769	0	-0.748904	-0.0971285	0	-0.0955647	-0.764236	-0.408434
YER035W	Edc2p	-0.569443	0	-1.19443	-0.0848114	-0.750301	-0.663798	0	-0.0908546	-0.547407	-0.990211	-0.804191	0	0	-0.00174532	0	-0.0779399
YCR053W	Thr4p	-0.56657	-5.81592	-0.746715	-0.477043	-0.415083	-1.66248	-7.45665	-0.855389	0	-5.87152	-0.893021	-0.145109	-0.0160618	-0.958187	-5.55949	-0.023747
YNR027W	Bud17p	-0.565983	0	-0.193902	-0.0506956	-0.0463392	-0.0226397	0	0	-1.41619	0	-0.0565201	0	-0.0198774	-0.117426	-0.13516	0
YIL066C	Rnr3p	-0.565232	-1.23651	-0.0268315	0	0	-0.39537	-1.69776	0	-3.1326	-0.0416535	-0.39335	0	-0.351612	-0.245989	-2.53306	0
YKR089C	Tgl4p	-0.564438	-0.671185	-0.561641	-0.00404125	-0.425525	-3.49673	-5.25766	-0.323617	0	-0.397141	-1.11375	-0.219378	-0.339283	-2.47591	-4.42586	-0.320535
YDL149W	Atg9p	-0.554275	-0.00261129	-0.279029	0	0	-0.215915	-0.0638253	-0.216747	-0.329113	-0.113972	-0.251407	-0.0910822	0	-0.1127	-0.0260299	-0.11663
YBL046W	Psy4p	-0.552209	0	0	-0.212222	0	0	0	0	-0.667246	-0.0646335	-0.015642	-0.320408	0	-0.0470511	-0.178662	-0.0349398
YBR238C	hypothetical protein	-0.549508	-0.318211	0	-0.0195956	-0.0150683	0	0	0	-2.04195	-1.66918	0	0	-1.03264	0	0	0
YOR164C	Get4p	-0.546707	-0.475692	0	-0.17046	-0.947885	-0.964286	-1.84784	-0.0938873	-0.457668	-0.281685	0	-0.0490426	-0.655855	-0.792363	-1.56176	-0.212441
YDL229W	Ssb1p	-0.545377	-0.449271	-3.18548	-0.206481	-0.0672916	-0.091894	-0.174604	-0.292708	-0.864345	-0.205526	-3.31461	-0.193415	-0.509423	-0.370399	-1.55465	0
YFR024C	Data not found	-0.543523	0	-0.305304	-0.624166	-0.111117	-0.570229	-0.845903	-0.760088	-0.463389	-0.548585	-0.610557	-0.344836	0	-0.658827	-0.589063	-0.701857
YBR085W	Aac3p	-0.543233	-0.0464924	0	0	0	-0.515083	-1.04058	0	-3.05002	-0.237237	-0.442512	0	-0.531575	-0.524444	-2.36916	0
YDR497C	Itr1p	-0.541047	-0.00107083	-1.18355	-0.0988239	-0.904875	-0.168229	-0.749221	-0.365122	-0.069002	-0.127628	-2.17996	-0.199784	-1.46523	-0.279933	0	0
YOR358W	Hap5p	-0.537349	-0.888646	0	0	-0.0275856	-0.0841704	0	-0.0980651	0	-0.632443	0	0	-0.984494	-0.412748	0	-0.23208
YLR349W	Hypothetical ORF	-0.534995	-0.978098	-0.326987	0	-0.510178	0	0	-0.241341	-1.1258	-3.99626	0	0	-2.28015	0	0	-0.170975
YOR007C	Sgt2p	-0.534806	0	0	0	-0.0720472	-0.312359	-1.21803	-0.209858	-0.295619	-0.191321	0	0	-0.0309485	-0.174721	-0.942554	0
YGR169C	Pus6p	-0.534794	-1.91229	-1.17327	-0.0222221	0	0	0	-0.225178	-0.561139	-0.235494	-0.178484	0	0	0	0	-0.019205
YMR119W-A	Hypothetical ORF	-0.534527	0	0	0	-0.499834	-1.45815	-2.07456	-0.00140115	-0.875422	-0.0108071	0	0	-0.200471	-0.837414	-1.86297	0
YJL172W	Cps1p	-0.533304	-1.05042	-1.40247	0	-2.05353	-3.11832	-3.85425	-0.229494	-0.329627	-0.0691475	-1.5224	-0.0620618	-1.97346	-2.13936	-2.98394	-0.120221
YMR272C	Scs7p	-0.527878	0	-0.0393437	-0.285369	-0.359742	-0.663414	-0.169781	0	-0.241314	0	0	0	-0.0673069	-0.0339001	0	0
YPL084W	Bro1p	-0.525965	0	0	-0.184874	-0.635369	0	-1.22661	0	-0.0744791	-0.251074	0	-0.433403	-1.23389	-0.119919	-0.554195	0
YOR172W	Yrm1p	-0.522912	-0.409575	-0.167753	-0.19025	-0.121074	-1.19556	-2.40325	-0.254463	-0.110706	-0.240645	-0.396453	-0.197062	-0.187989	-0.703888	-2.36074	-0.255158
YOR276W	Caf20p	-0.517457	-0.242825	-2.85386	-0.0982749	-0.776046	-0.275325	-0.990508	-0.160112	-1.19445	-0.428188	-2.54293	0	-0.421691	-0.0371438	-0.0324823	-0.138678
YDR269C	Hypothetical ORF	-0.516645	-3.38847	-2.32702	0	-2.55503	-3.31768	-2.43682	0	-0.769404	-1.46497	-1.76088	0	-3.90922	-2.70405	-2.65058	-0.119813
YDR442W	Hypothetical ORF	-0.513223	-0.314407	-0.781403	0	-0.816385	0	0	0	-0.216208	0	-0.494913	0	-2.37252	0	0	0
YDR143C	San1p	-0.510646	0	-0.934042	-0.338911	-0.158313	-0.131566	-0.943271	-0.0775682	-0.55272	-0.462817	-0.598854	-0.0176992	0	0	-0.32205	0
YML017W	Psp2p	-0.510419	0	-0.711068	0	0	-0.17424	-0.513605	0	-0.375506	0	-2.09036	-0.358693	-0.635882	-0.406991	-1.95511	0
YDR097C	Msh6p	-0.508359	0	-0.42734	0	-0.0251148	-0.390446	-1.00601	-0.793615	-0.507734	-0.0764726	-0.83364	-0.359612	0	-0.397438	-0.733921	-1.66954
YJL094C	Kha1p	-0.508089	0	-0.0357929	-0.054587	-0.746236	-1.46075	-1.37253	-0.0627442	-0.524145	0	-0.0959983	-0.0115848	-0.922607	-1.55134	-0.818398	-0.199533
YOR113W	Azf1p	-0.5058	-0.0237886	-0.944014	0	0	-0.207937	-1.2147	0	0	0	-1.03075	-0.101403	-0.204429	-0.0618697	-1.61841	0
YPL105C	Syh1p	-0.505134	-0.134886	-2.02718	-0.305472	-1.40948	-1.76688	-2.45939	-0.583336	-0.473712	-0.0340982	-2.4909	-0.126977	-3.65796	-1.298	-1.93512	-0.605141
YHR207C	Set5p	-0.500521	-1.07119	-0.681817	-0.391177	-0.236128	-0.0152825	0	-0.0931672	-0.564109	-0.0140174	-0.0754933	0	-0.163157	-0.00458197	0	-0.058914
YDL001W	Rmd1p	-0.498898	-0.263079	-0.890263	0	-0.120182	-0.132478	0	0	-0.199978	-0.0236713	-0.542474	-0.151115	-0.423465	-0.136048	0	0
YMR058W	Fet3p	-0.497656	-1.39288	-2.02076	0	-2.68514	-5.47488	-3.34948	-0.0981364	-0.509838	-1.19007	-2.38249	0	-4.87493	-4.66294	-3.50757	-0.0620557
YFR045W	hypothetical protein	-0.496169	-1.69763	-1.80367	0	-2.02713	-4.90275	-5.85959	-1.22423	-0.281778	-0.173578	-3.33749	-0.316358	-3.24184	-3.59721	-3.05691	-1.18653
YNR013C	Pho91p	-0.493956	-0.114562	-0.214547	-0.0421293	-0.294741	-0.513148	-2.10311	-0.0494753	0	-0.0245743	0	0	-0.00419305	-0.204356	-1.55424	0
YBL054W	Tod6p	-0.489137	0	-0.15568	0	-0.0127378	-0.170726	-0.757726	-0.08162	-1.10282	-0.113745	-0.40904	-0.0564806	-0.150485	-0.575082	-0.336629	-0.588939
YDL100C	Get3p	-0.489109	-0.70936	-0.681597	-0.294209	-1.41709	-0.870259	-2.73598	-0.638278	-0.56858	-0.104447	-0.761965	-0.0256608	-1.87358	-1.11807	-2.39171	-0.164197
YKL110C	Kti12p	-0.488904	-0.0102024	0	0	-1.59229	-1.8751	-0.510772	0	0	0	0	-0.43085	-2.41049	-1.21367	-1.07584	-0.0574109
YPL018W	Ctf19p	-0.488695	-0.0990784	0	0	-0.267194	-0.387151	-0.884816	0	-0.180472	-0.0392891	-0.205593	-0.000211116	0	-0.409522	-1.2499	-0.0834802
YBR030W	Rkm3p	-0.487649	-2.05686	-0.0386812	-0.0192424	-1.31142	-3.92184	-3.97136	-0.0708591	0	-1.62298	-0.958055	-0.272764	-1.96018	-3.55899	-3.24714	-0.0711918
YEL056W	Hat2p	-0.48668	-0.782554	-0.846526	-0.0022325	-0.189854	0	0	-0.000375886	-0.763139	-0.562519	-0.607211	0	0	0	0	-0.0141858
YGR268C	Hua1p	-0.485392	0	-0.717093	0	-0.0623126	-0.320599	-1.62481	0	-0.470362	0	-0.975488	-0.0625868	-0.333327	-0.590536	-0.91528	0
YDR059C	Ubc5p	-0.483813	-0.000133984	-0.50052	-0.303652	-0.378369	-0.23599	-0.0418643	-0.285725	-0.317841	-0.338671	-0.162427	-0.16978	-0.477069	-0.279596	0	-0.311487
YFR019W	Fab1p	-0.479987	-0.271172	0	-0.0454855	-0.54378	-0.10303	-0.143484	-0.572491	-0.294998	0	0	-0.31472	-2.09084	-0.73835	-0.454174	-0.215166
YDL071C	Hypothetical ORF	-0.479155	-0.0265419	-0.48072	-0.0138149	-0.660683	-0.151145	0	0	-0.799887	-0.030708	-0.908235	0	-1.1807	-0.0998489	-0.11059	0
YCL010C	Sgf29p	-0.478511	-0.359373	-1.93928	-0.147793	-0.903576	-1.97207	-2.67779	-0.024129	-0.23969	0	-2.26614	-0.526955	-2.3629	-1.43772	-2.6601	0
YDR409W	Siz1p	-0.477173	0	-1.47108	-0.592245	-0.210886	0	-0.204265	-0.430433	-0.0399982	-0.0175461	-1.21896	-0.389676	-0.00382991	0	0	-0.21896
YNL293W	Msb3p	-0.476454	-0.271177	-0.409079	-0.0273678	-0.0155491	-0.235338	-0.332802	-0.305133	-0.730659	-0.110193	0	-0.0515817	0	0	-0.175435	-0.0147236
YIL006W	Yia6p	-0.474912	-0.504177	0	0	-0.285984	-0.0698228	-0.977187	-1.14055	-1.54941	-0.861092	0	0	0	-1.23761	-0.072056	-0.0670947
YDR424C	Dyn2p	-0.470787	-0.728047	-0.043858	0	-0.184974	-0.0329715	-0.58674	0	-0.843233	-0.350781	-0.0185999	0	-0.28371	-0.083126	-0.578952	0
YDL157C	hypothetical protein	-0.470463	0	0	0	0	0	0	-0.105779	-0.814016	-1.04573	0	0	0	0	0	-0.120097
YDL052C	Slc1p	-0.465492	-0.225807	0	0	-0.373094	-0.645035	-1.75945	0	-1.64405	-0.299225	-0.00487049	-0.00552183	-1.48268	-0.276413	-2.43055	0
YJR108W	Abm1p	-0.462571	-1.01858	-0.286754	0	-0.329656	-2.77553	-3.91526	-0.535785	-0.110998	-0.454546	-0.468132	-0.0860752	-0.309261	-1.52449	-1.53416	-0.407058
YKR016W	Fcj1p	-0.460527	-0.0175412	-0.820419	0	-0.0670001	-0.426491	-0.386223	-0.00633453	-1.0607	-0.270529	-0.940206	0	0	-0.327981	0	0
YPL099C	Aim43p	-0.456201	-1.51247	-0.670269	0	-0.202378	-0.0746014	0	-0.259587	-2.09171	-0.464001	0	0	0	0	0	0
YOR018W	Rod1p	-0.454182	-0.344858	-0.774253	0	-0.123672	-0.199043	-0.949688	-0.247089	-0.0189675	-0.196385	-0.636748	0	-0.285117	-0.18181	-1.08929	-0.191811
YFR013W	Ioc3p	-0.443267	-0.0091888	-1.3429	-0.0363434	-0.373377	-0.205631	0	-0.216461	-0.288638	-0.0486519	-1.32837	-0.3078	0	-0.293392	-0.337168	-0.741963
YNL291C	Mid1p	-0.442615	-0.0441232	-1.05391	-0.0485453	-0.318825	0	0	-0.131415	-0.486701	-0.161326	-1.20998	-0.179438	-0.161654	0	-0.0737142	-0.156695
YLL012W	Yeh1p	-0.441549	-0.0857036	-0.633302	-0.0353682	-0.393014	-0.0429824	0	-0.389939	-0.0101229	-0.784484	-0.743081	-0.106367	0	-0.0701648	0	-0.421989
YLR408C	Bls1p	-0.43703	0	-0.596218	-0.0356914	-0.0153373	-0.00292657	-0.274666	-0.408738	-0.609069	-0.395309	-0.379234	-0.0127562	0	-0.0816484	0	-0.111873
YIL131C	Fkh1p	-0.436412	-0.555975	-0.390507	-0.482779	-0.0305876	-0.229002	-1.11942	0	-0.661165	-0.156543	-0.820642	-0.598859	-0.0283568	-0.0384371	-1.59037	-0.00967522
YGL194C	Hos2p	-0.435975	-0.61832	0	0	-0.0478642	-0.508672	-0.57097	-1.31065	-0.390134	-1.90332	-0.744308	0	-1.83181	-0.973817	-0.548773	-1.71669
YHR135C	Yck1p	-0.435398	-1.01513	-1.60119	-0.303084	-0.87048	-1.0677	-2.78046	-1.42085	-0.913418	-0.85955	-0.999805	-0.240048	-0.418058	-0.506305	-1.64539	-1.22115
YJL030W	Mad2p	-0.434838	-1.04887	-0.795573	-0.038037	-0.753707	-4.76488	-3.76165	-0.22633	-0.0603436	-0.456355	-1.83551	-0.408621	-1.58919	-4.45248	-3.50935	-0.263816
YML072C	Tcb3p	-0.434381	0	-0.182541	-0.116649	-0.00303487	-0.0306069	-0.13455	0	-0.23714	-0.185613	-1.1016	-0.289119	-0.783126	0	-1.27978	-0.25396
YOR109W	Inp53p	-0.427713	0	0	-0.0874681	-0.487997	-0.618608	-1.48309	-0.705448	-0.0914469	-0.00190154	-0.00190154	-0.150942	-0.71478	-0.842373	-1.63077	-0.448391
YJL165C	Hal5p	-0.427268	0	-0.574235	0	0	-0.604357	-1.78331	-0.1114	0	0	-0.611032	-0.0114781	0	-0.446106	-1.1621	-0.26863
YLR099C	Ict1p	-0.426945	-0.366156	-0.377232	-0.0663392	-0.304494	0	0	-0.136833	-1.4984	-0.177311	0	-0.0671621	-0.503695	0	0	-0.0390047
YBR068C	Bap2p	-0.426109	-0.36697	-0.681186	-0.0577265	-0.283987	-0.861089	-5.36465	0	-0.245856	-0.489269	-0.595299	-0.0557228	-0.477957	-0.827452	-4.03834	-0.127593
YJL095W	Bck1p	-0.424626	0	-0.824754	0	-1.15552	0	-2.90217	-0.579604	-0.177875	-0.262419	-0.461537	0	-1.0929	-0.0298422	-1.98121	0
YDR162C	Nbp2p	-0.418236	-0.587559	0	-0.193372	0	-1.516	-1.5586	-0.723454	0	-0.0509355	-1.02637	-0.357946	-1.23138	-1.90157	-1.79988	-0.875844
YJL128C	Pbs2p	-0.417249	-1.85286	-2.07177	-0.401846	-0.213697	-0.29003	-2.12298	-1.61619	-0.789753	-0.80301	-1.57758	-0.206503	0	-0.318225	-2.08872	-1.32133
YNL257C	Sip3p	-0.416886	-0.0494845	0	0	0	-1.73707	0	0	-0.0599099	-0.0182168	0	0	-0.228518	-0.880538	0	0
YNL289W	Pcl1p	-0.416216	-0.215879	-0.819854	-0.0033961	-0.86696	-0.327014	-1.15781	-0.632379	-0.280527	-0.249079	-1.12117	-0.0241919	-0.678118	-0.340445	-1.29044	-0.0769467
YDR258C	Hsp78p	-0.415364	0	0	-0.00766001	0	-0.820942	-2.23546	0	-0.0558499	-0.00937184	-0.319355	-0.10905	-0.315386	-0.592865	-2.22636	0
YGL086W	Mad1p	-0.415135	-0.535862	-1.39118	-0.169366	-1.33258	-0.363662	-0.875647	-0.586017	-0.052232	-0.571585	-2.02315	-0.306436	-1.49951	-0.371991	-0.611036	-0.534314
YBL053W	Hypothetical ORF	-0.410429	-1.56924	-0.207335	0	-0.999976	-7.28747	-8	-0.592073	0	-1.50411	-2.67984	-0.156234	-1.91465	-6.11225	-7.10832	-0.434515
YHR030C	Slt2p	-0.40846	-1.4186	-1.79577	0	-1.3077	0	-1.64735	-0.747611	-0.587591	-0.618747	-1.02818	-0.102424	-0.860432	0	-0.996547	-0.41514
YJR087W	Hypothetical ORF	-0.408421	-0.396918	0	-0.0144085	-0.0200248	-0.3496	-1.6811	0	-1.08286	-0.420888	0	0	-0.28796	-0.135972	-1.073	-0.0513076
YPR155C	Nca2p	-0.407391	-1.75976	-0.345614	0	-0.292535	-2.85417	-4.67289	-0.375562	-0.701395	-0.83621	-0.950713	0	-0.301409	-1.88418	-4.06817	-0.464274
YFR011C	Aim13p	-0.401024	0	-0.557694	0	0	-0.0219958	-0.166455	0	-0.565155	-0.00473796	-0.284036	-0.219982	0	-0.0127378	-0.110114	0
YJL007C	Hypothetical ORF	-0.398379	-1.86905	-0.0872616	-0.00489665	-0.71023	-5.34769	-5.53442	-1.3215	0	-1.06032	-1.73258	-0.000214509	-1.03617	-3.99511	-5.00289	-0.881799
YPL036W	Pma2p	-0.397379	-0.119746	-0.269519	0	-0.00779206	-1.82745	-0.00154209	-0.159582	-0.47421	0	-0.0914843	0	-0.139954	-0.687709	0	0
YMR075C-A	Hypothetical ORF	-0.395454	-0.477937	-1.42139	0	-0.618778	-0.493905	0	-0.371093	-1.16326	-0.176603	-0.942474	-0.0584885	-0.631503	-0.690849	-0.239275	-0.244767
YDR326C	Ysp2p	-0.394354	0	0	-0.0368548	-0.156589	-1.46868	0	-0.0556262	-0.809272	-0.410079	0	0	-0.305807	-0.96544	0	0
YJL146W	Ids2p	-0.391285	-0.432634	-0.224492	-0.0751155	-0.316554	-0.212258	-0.866599	-0.697313	-0.491523	-0.818023	0	-0.0299408	-0.112413	-0.404033	-0.0814837	-0.16725
YOR005C	Dnl4p	-0.388728	0	-3.85857	0	-0.821208	-0.255782	0	-1.23035	-0.174522	-0.181617	-1.23374	-0.129422	0	-0.187977	0	-0.568246
YKR093W	Ptr2p	-0.386223	0	-0.0713211	-0.0733204	-0.219516	-0.161156	0	-0.238006	-1.08111	0	-0.29409	0	-0.856829	0	-0.171014	-0.152132
YDR010C	Hypothetical ORF	-0.378394	-0.685416	-0.571162	-0.315721	-0.400098	-0.915975	-3.21435	-0.51053	-0.12856	-0.275315	-0.433587	-0.331677	-0.34329	-0.807396	-2.61866	-0.472338
YNL183C	Npr1p	-0.378309	-1.41252	-0.444177	-0.0257228	-0.296532	-0.529467	-2.89615	-0.56218	-0.0626599	-0.0428045	-0.282167	-0.00271947	-0.838375	-0.396533	-2.4028	-0.342312
YNL037C	Idh1p	-0.376903	-1.0343	-0.931801	-0.402619	-0.196336	-0.271218	-1.238	0	-0.106615	0	-1.00298	-0.552512	-0.514219	-0.67026	-1.17479	0
YJR031C	Gea1p	-0.376253	-1.18576	-0.671125	-0.0248779	0	-0.23361	-0.457306	0	-1.11997	-0.286029	-0.00758922	0	0	0	0	0
YLR109W	Ahp1p	-0.375809	-0.123424	-0.105342	-0.100153	-0.149841	-3.02212	-4.85739	-0.729494	-0.0591775	-0.0759414	-1.30921	-0.17861	-0.804636	-2.7048	-4.04335	-0.617249
YCR069W	Cpr4p	-0.37259	-0.341695	-0.520054	-0.0752281	-0.0391559	0	-0.061664	-0.0452172	-0.68563	-0.185781	-0.102022	-0.0375668	0	0	0	-0.0838822
YBL008W	Hir1p	-0.372204	0	-4.11	0	-0.764348	-0.528553	0	-0.0414502	0	0	-5.23666	-0.162036	-2.09156	-0.407833	-0.147888	-0.0785599
YLR169W	Hypothetical ORF	-0.372189	0	0	0	-0.724517	-0.1509	-1.56678	-0.404643	-0.488404	-0.00391687	0	-0.0491538	-0.593395	-0.134966	-1.28009	-0.258308
YLR420W	Ura4p	-0.371528	0	-0.426635	-0.0696023	-0.2259	-0.258349	-0.226866	0	-0.345665	-0.269033	-0.0774969	0	-0.0403796	-0.372893	0	0
YDR036C	Ehd3p	-0.370624	-1.37786	-0.425535	-0.530974	-0.173626	-0.000969031	-0.14773	-0.377831	0	-0.173382	-0.0855848	-0.444517	-0.0764222	-0.0386102	-0.602515	-0.541203
YOR129C	Afi1p	-0.369887	-0.404986	-0.035098	-0.00488859	-0.129458	-0.240922	-0.267708	-0.187361	-0.314769	-0.0330497	-0.0229443	-0.116905	0	-0.206279	0	-0.021845
YBR161W	Csh1p	-0.369176	0	-0.445428	-0.0868192	0	-0.0557802	-0.348941	-0.312868	-0.251487	-0.408523	-0.565656	-0.0176993	0	-0.292046	0	-0.0464013
YBR036C	Csg2p	-0.36673	0	-3.30846	-0.579707	-1.44213	-3.23887	-0.211088	-0.474345	0	0	-3.02296	-0.463831	-1.47784	-3.20847	-0.276642	-0.181991
YCL033C	Mxr2p	-0.365501	-0.87023	-1.57038	-0.111824	-0.192618	-0.259382	-1.05131	-0.789921	-1.34103	-0.843502	-0.738104	-0.0611486	-0.02783	-0.140854	-1.52261	-0.997396
YOR170W	Hypothetical ORF	-0.365046	0	-0.287213	-0.171929	-0.135494	-0.161023	-1.01756	-0.0339062	0	-0.0206382	-0.228085	-0.0345705	-0.0308059	-0.0435359	-0.653067	0
YML090W	Hypothetical ORF	-0.365007	-1.96661	-0.273053	0	-0.666696	-0.139897	-0.249609	-0.360436	-1.33138	-1.43293	-0.0374554	-0.0557893	-0.663304	0	0	-0.313865
YFL056C	Aad6p	-0.364888	0	-0.206772	-2.35965	0	-0.904304	-4.22132	-4.16872	-1.50319	-1.09386	-0.854829	0	0	0	0	-0.125948
YGR170W	Psd2p	-0.364625	0	-1.66706	-0.0262308	0	0	-0.560152	0	-1.23817	-0.638246	-1.14721	0	-0.335612	0	-0.601869	0
YDL225W	Shs1p	-0.361162	-0.755424	-1.0015	-0.317766	-0.568093	-0.340077	-2.04143	-0.769967	-0.234314	-0.194074	-1.57434	-0.391926	-0.839221	0	-2.23614	-0.414736
YPR029C	Apl4p	-0.360176	0	0	-0.0849322	-0.130823	-0.204189	-0.693635	-0.27639	-0.388626	0	0	-0.0503833	-0.0895575	-0.32657	-0.454837	-0.318004
YOL122C	Smf1p	-0.359214	-0.352174	-1.29633	-0.0375082	-0.277783	-0.241331	0	-0.245212	-0.270266	-0.0756304	-1.14654	-0.10333	-0.227315	-0.260921	0	-0.00143565
YOR115C	Trs33p	-0.358413	-0.356148	-0.0186822	-0.210465	-0.812925	-0.00365989	0	-0.116939	-0.572727	-0.0159416	-0.168121	-0.355792	-0.342608	-0.00327697	0	-0.200692
YML095C-A	Data not found	-0.358286	-0.0354454	0	0	-1.95043	-2.45129	-2.8334	0	0	-0.487455	0	-0.23521	-3.74583	-2.47128	-2.39619	0
YJR019C	Tes1p	-0.35789	0	-0.274716	0	-0.329492	-0.114467	-0.324724	-0.193248	-0.394873	-0.0948566	-0.369496	-0.119932	0	-0.0148582	0	-0.17197
YOR132W	Vps17p	-0.356935	-0.566328	-0.729835	-0.416707	-0.877372	-0.465882	-0.930052	-1.47054	0	-0.123039	-0.675974	-0.434017	-1.28055	-0.148292	-0.290038	-0.917298
YDR348C	hypothetical protein	-0.356465	0	0	-0.0656642	-0.685666	0	-0.00373604	-0.368837	-0.181039	-0.208409	0	0	-1.0772	0	0	-0.431524
YOR156C	Nfi1p	-0.356068	-0.0532451	-0.471673	-0.180827	-0.0511386	-0.149593	-0.0820233	-0.224014	-0.552538	0	-0.883151	-0.507637	-0.527275	-0.13324	-0.0168364	-0.0750087
YDR095C	Hypothetical ORF	-0.353835	0	-0.00711434	-0.40013	-0.0478938	-0.0542184	-1.61992	-0.451669	-0.120071	0	-0.225097	-0.317741	-0.0621356	-0.260063	-1.83627	-0.146144
YJL029C	Vps53p	-0.353487	-0.2124	-2.54755	-0.00991826	-2.31161	-1.04417	-2.1075	-0.4324	0	0	-3.19544	-0.382426	-3.11569	-1.35158	-2.70416	-0.22745
YPR040W	Tip41p	-0.353288	-0.00881708	-0.611108	-0.475482	0	-0.675376	-1.75615	-0.0170555	0	0	-1.04492	-0.734677	0	-0.73401	-2.36266	-0.0823646
YLR190W	Mmr1p	-0.350525	0	-0.935947	0	-0.661788	-0.0108883	0	-0.00480804	-0.118916	0	-0.00430726	0	-1.10748	0	0	-0.307905
YOR014W	Rts1p	-0.350218	-1.00195	-2.30894	-0.10515	0	-0.906912	0	-0.107338	0	-0.169703	-3.05831	-0.624099	-0.432619	-0.195032	-1.4695	-0.884488
YKR007W	Meh1p	-0.349251	-0.613953	-0.511693	-0.00937034	-0.237266	-2.94572	-2.69119	0	0	-0.027801	-1.47132	-0.449541	-3.40583	-2.33877	-4.71102	0
YDR247W	Vhs1p	-0.348734	-0.865921	-0.29033	0	-0.225991	-1.70396	-2.36328	-0.794712	-0.290191	-0.383529	-1.20674	-0.735806	-0.869943	-1.42586	-3.22479	-0.503299
YEL061C	Cin8p	-0.344057	0	-0.752824	-0.00317674	-0.552772	-1.27161	-0.319869	-0.0832979	0	0	-1.56941	-0.098632	-2.37176	-0.61777	-1.24513	-0.11261
YFR044C	Dug1p	-0.343148	-0.061722	-0.0079266	0	-0.130292	-0.0153744	0	-0.000297131	-1.01193	0	0	0	0	-0.475258	0	-0.00984884
YCR033W	Snt1p	-0.341079	-1.53005	-0.0669178	-0.120336	-0.423518	-0.523449	-0.915062	-1.71082	-0.501638	-1.29089	-1.41171	-0.562604	-2.04107	-1.14949	-1.17656	-2.67406
YHL009C	Yap3p	-0.339448	0	0	-0.0066923	0	-0.874167	-4	-0.012188	-0.0854328	0	0	-0.00613117	0	-0.954709	-4	-0.0347529
YKL136W	Hypothetical ORF	-0.338646	-0.70948	-0.0762219	-0.120668	-1.24775	-0.756998	-1.74032	-0.142569	-0.222627	-0.132312	-0.764048	-0.446398	-0.845105	-0.746784	-1.88587	-0.0749621
YIL030C	Ssm4p	-0.337876	-0.79347	0	0	-0.0308109	-0.281845	-1.98168	0	-3.41087	-0.052128	0	0	-0.68082	-0.126618	-3.06791	0
YJL082W	Iml2p	-0.336391	-0.871731	-0.407317	-0.123712	-0.165003	-0.313436	-2.05574	-0.377238	-0.0125524	0	-0.256331	-0.0349413	-0.0990876	-0.17474	-2.21527	-0.524024
YDL170W	Uga3p	-0.336095	-0.505345	-0.143179	0	-0.329522	-2.37677	-5.28438	-0.436027	0	-0.0464323	-1.18986	-0.25204	-0.422903	-1.37257	-4.87538	-0.611724
YOL054W	Psh1p	-0.334645	-2.83058	-0.347086	0	-0.0833526	-2.30374	-3.4862	-1.21447	0	-0.488451	-0.440293	0	-0.0710281	-2.70121	-3.79626	-1.08697
YLR095C	Ioc2p	-0.334019	-0.194542	0	-0.00597797	-1.14947	-0.458698	-0.851298	-0.436895	-0.456628	-0.75911	-0.00372443	0	-0.703677	-0.0561807	0	-0.0157007
YGL012W	Erg4p	-0.33398	-0.378464	0	0	-0.00100142	0	-1.74203	0	-0.426228	-0.237976	0	-0.0394778	-1.29198	0	-1.99918	0
YDR072C	Ipt1p	-0.333387	-0.264905	0	-0.0784038	-0.388766	-0.667776	-0.291391	-0.215534	-0.449986	-0.0638431	0	0	0	-0.654785	0	-0.0663247
YDL009C	Hypothetical ORF	-0.329341	-0.237808	-0.0579122	0	-0.25774	-8	-2.75738	-0.111705	-1.37553	-0.153898	-0.575475	0	-0.0296517	-7.90663	-2.89035	-0.295826
YGR018C	Hypothetical ORF	-0.327343	-0.51388	-1.03252	-0.101846	-0.561258	-1.56172	-2.86831	-0.0605449	-0.104404	-0.512147	-1.11785	0	-0.292166	-1.14024	-2.7996	-0.0547863
YKR054C	Dyn1p	-0.326286	-0.203665	-0.174765	-0.12032	-0.133954	0	-0.244449	-0.0646288	-0.0290812	-0.0931868	0	-0.00630888	-0.455828	0	-0.527127	-0.0456029
YGL016W	Kap122p	-0.324529	0	-0.65719	-0.128941	-0.154396	0	-0.069013	-0.0597647	-0.723719	0	-0.956889	0	-0.174392	-0.0512906	0	-0.0256518
YML109W	Zds2p	-0.323836	0	0	0	-0.326293	-0.0368633	-0.585838	-0.420694	-0.685598	0	0	0	0	-0.00459728	-0.627718	-0.302739
YPL120W	Vps30p	-0.323801	0	-0.626059	0	-0.244714	0	-1.13195	-0.330612	-0.761231	-0.45539	0	-0.202203	0	-0.23771	-1.10179	-0.0233199
YFR007W	Yfh7p	-0.323584	-0.270826	-0.528095	-0.0256262	-0.0172412	-0.252392	-0.100082	-0.116251	-0.785348	-0.64085	-0.0571675	0	-0.104764	-0.23745	0	-0.175559
YJL138C	Tif2p	-0.323266	0	-0.313551	0	-0.0711119	-2.00603	-3.599	-0.707173	-0.805915	0	-0.276728	-0.326139	0	-1.60965	-2.59701	-0.519139
YCR088W	Abp1p	-0.322355	-1.36686	-0.275387	0	-0.605863	-4.89731	-6.43666	-0.0640962	-0.263619	-1.18355	-1.1325	0	-1.17453	-3.32296	-5.27544	-0.0743322
YOR209C	Npt1p	-0.320714	-0.950035	-2.48683	-0.327423	-0.253351	-3.29295	-3.24526	0	0	-0.802306	-2.42929	-0.743708	0	-3.44738	-3.45438	0
YKL199C	Data not found	-0.320703	0	-0.450064	0	-0.268106	-0.0596867	-0.0387246	0	-0.871515	-0.430806	-0.363729	0	-0.0999348	0	-0.269367	0
YOL025W	Lag2p	-0.319209	0	0	-0.01354	0	-1.18312	-6.29143	0	0	-0.0126422	0	-0.0608818	0	-0.927425	-5.50192	0
YIL122W	Pog1p	-0.318738	-0.222616	-0.43942	-0.0912612	-0.462671	-0.586291	-0.831763	0	-0.00460617	-0.0271356	-0.83285	-0.0139283	-0.711836	-0.475304	-1.25277	0
YKL010C	Ufd4p	-0.318545	-0.937586	0	0	-0.0148133	-0.483117	-1.03977	-0.110011	-0.354985	-0.214932	0	-0.148316	-0.263943	-0.339668	-0.696213	-0.322846
YNL301C	Rpl18bp	-0.316774	0	-0.199533	0	0	-0.0219544	-0.0989135	-0.160936	-0.0224521	-0.105476	-0.412845	0	0	0	0	-0.0290216
YLL005C	Spo75p	-0.316266	0	-0.524418	-0.0240286	0	-0.22008	-0.0524907	-0.0209629	-0.546521	-0.343462	-0.577148	0	-0.00404926	-0.17511	0	0
YBL049W	Moh1p	-0.315366	-0.418956	-0.508715	-0.108532	-0.413561	-3.34219	-6.18046	-0.246379	0	-0.17853	-1.69611	-0.244884	-0.958252	-2.06681	-5.51859	0
YKL101W	Hsl1p	-0.312851	-0.644821	-0.767645	-0.215385	-0.00904037	-0.0251148	-2.29538	-0.246832	-0.307154	0	-0.712716	-0.327778	0	0	-1.47023	-0.213564
YMR158W-A	Data not found	-0.310252	0	-0.222625	-0.0758241	-0.0482151	-0.0212766	-0.308348	-0.368262	-0.329485	0	-0.243268	-0.382605	0	-0.0938084	0	-0.0396542
YNL264C	Pdr17p	-0.309534	-0.0170585	0	0	-0.00801411	-0.713449	-0.843956	0	-1.98686	0	-0.209403	0	-0.254943	-0.423207	-1.49204	0
YLR278C	hypothetical protein	-0.308945	0	-0.875084	0	-0.0195396	-0.0490087	0	-0.228708	-1.36391	0	-0.973952	-0.114372	-0.2871	-0.435165	-0.475933	-0.372103
YBR245C	Isw1p	-0.306669	0	-0.425806	0	-0.290333	-0.698001	-0.865891	-0.131256	-0.485257	-0.0517403	-0.478048	0	-0.474966	-0.632659	-1.49497	0
YLR065C	hypothetical protein	-0.30632	-0.120246	0	0	0	0	-0.971707	0	-1.2716	-0.297371	-0.871113	0	-0.191132	-0.0122899	-1.94508	0
YDL125C	Hnt1p	-0.30418	-0.181882	-1.48151	-0.128145	-0.0775764	-0.534249	-0.964957	0	-0.027198	0	-1.65241	-0.495298	-0.171061	-0.130165	-1.59432	0
YJR062C	Nta1p	-0.301452	-0.221938	-0.695819	-0.262211	0	0	0	0	-0.34826	0	-0.889668	-0.259102	0	-0.0273307	0	0
YLR450W	Hmg2p	-0.301415	-0.0932685	0	0	-0.00799757	0	0	0	-0.836619	-0.148281	0	0	-0.0750326	0	0	0
YJL214W	Hxt8p	-0.299761	-0.717677	-0.653605	-0.0126479	-0.359267	-2.62628	-3.36131	-0.547292	-0.0892687	-0.0807537	-1.5613	0	-1.5217	-1.39122	-1.65798	-0.257816
YBR209W	Hypothetical ORF	-0.298861	-0.553855	-1.44141	0	-0.704718	-2.73003	-3.44019	0	0	-0.339985	-2.76432	0	-1.298	-2.15434	-3.03256	-0.0470742
YBL057C	Pth2p	-0.294794	-0.819047	-0.0931889	0	-1.31005	-0.517354	-0.391234	0	-0.702593	-0.191936	-0.129922	-0.0297684	-1.63258	-0.300754	-0.537469	-0.169005
YOR271C	Fsf1p	-0.29171	-0.576508	-0.229114	-0.0375283	-0.229883	0	-0.194898	-0.100264	-1.36047	-1.31695	0	0	0	0	0	0
YDR249C	hypothetical protein	-0.291232	0	-0.138199	-0.359914	0	-0.979776	-1.43276	-0.349426	-0.400427	0	-0.108986	-0.24019	-0.157082	-1.23049	-1.39451	0
YNL283C	Wsc2p	-0.290456	-0.00175441	-0.559467	0	-0.107722	-0.261959	-0.037172	-0.0571241	-0.548327	-0.574888	-0.861252	0	-0.108866	-0.0533637	-0.106677	-0.0736503
YBR077C	Slm4p	-0.289604	-0.143538	-1.37068	0	-0.00703894	-1.87445	-1.47589	0	0	0	-1.76069	-0.15051	-3.07416	-1.7277	-3.17027	0
YCR076C	hypothetical protein	-0.287901	0	-0.626472	-0.231056	0	-0.279368	0	0	-0.0479787	0	-0.462908	-0.230035	0	-0.0240994	0	0
YBR090C-A	Data not found	-0.285527	0	-2.54611	0	-1.04444	-1.39463	-2.10472	-0.0694924	-0.0564772	-0.013218	-3.14396	-0.0083707	-0.745714	-0.697725	-1.68088	-0.0119682
YLR020C	Yeh2p	-0.283448	0	0	-0.120592	-0.0197419	-0.365337	-2.09007	-0.113894	-0.13432	-0.144269	0	0	-0.0323709	-0.461842	-1.47038	-0.209716
YGR122C-A	Similar to probable membrane protein YLR334C and ORF YOL106W	-0.281468	0	0	0	0	-0.215053	-0.578936	-0.295779	-1.13963	-0.205932	0	-0.0599161	0	-0.294915	-0.0779369	-0.0501154
YLR037C	Pau23p	-0.279785	0	-0.5101	-0.0264378	-0.0432121	-0.423053	-0.342811	-0.0429931	-0.604333	-0.852422	-0.182022	0	0	0	0	-0.010093
YOR378W	hypothetical protein	-0.279687	-0.0728526	-0.732312	-0.131732	-0.0297558	-0.0741591	-1.7582	-0.333918	-0.182577	-0.166279	-0.43653	-0.141874	-0.102762	-0.240717	-1.90635	-0.52153
YLR428C	Hypothetical ORF	-0.279223	-2.07041	-1.70982	0	-2.29328	-3.91592	-2.59307	-0.533651	-0.223357	-1.35973	-2.35757	-0.0437525	-2.68386	-3.69184	-3.73534	-0.479667
YML123C	Pho84p	-0.279021	-1.12492	-0.353317	-0.832083	-1.21355	-1.88353	-1.04981	0	-0.0948539	-0.840785	0	-0.555755	-0.916651	-0.896485	0	0
YEL049W	Pau2p	-0.274035	0	0	-0.0403042	0	0	0	0	-0.262819	-0.303143	0	0	-0.00584598	0	0	0
YDR477W	Snf1p	-0.267285	-1.37374	-2.07455	-0.0895497	-4.02771	-1.08049	-0.574531	-1.16395	-0.995362	-1.19044	-0.985515	0	-5.81229	-0.577669	-0.22551	-1.01743
YER064C	hypothetical protein	-0.266677	0	-0.126084	-0.122571	-0.0418659	-0.164359	-1.3695	0	-0.975766	-0.506601	-0.506264	-0.00300956	-0.0996434	-0.00949285	-1.11412	0
YPR006C	Icl2p	-0.265663	-0.544251	-1.12797	-0.0297938	-0.317215	-3.13759	-6.03153	-0.83638	-0.193919	-0.634355	-2.493	-0.0918931	-0.993432	-2.56786	-4.48442	-0.340479
YLR046C	hypothetical protein	-0.262218	-3.18867	-2.18147	-0.0629301	-4.03926	-8	-8	-1.06894	0	-3.45977	-3.23565	-0.542928	-4.59601	-7.46886	-8	-0.658892
YLR085C	Arp6p	-0.261612	-1.20887	-2.20914	0	-1.20651	-0.878793	-0.594194	-0.37753	-0.813977	-0.9711	-1.48739	0	-3.00321	-0.742062	-0.413382	-0.369491
YLL056C	hypothetical protein	-0.257595	-0.0217024	-0.208569	-0.0814735	-0.488384	-0.399103	-0.314701	-0.311675	-0.662266	-0.714035	-0.448569	0	-0.252243	-0.0711811	0	-0.230573
YBR084W	Mis1p	-0.257382	-0.152326	-0.158502	-0.108513	-0.119245	0	0	0	-0.803657	-0.625673	0	0	-1.47326	0	0	-0.0848301
YGR089W	Nnf2p	-0.255752	-0.497712	-0.331997	-0.104325	-0.70564	-0.1844	-0.433279	-0.0474144	-0.0237214	-0.20725	-0.0112457	-0.266375	-0.120359	-0.377273	-0.480439	-0.146299
YJL160C	hypothetical protein	-0.253209	0	-0.309996	0	-0.319926	-0.037889	0	-0.0824825	-0.580225	-0.36878	-0.260592	0	-0.0385976	0	0	-0.0603841
YOR342C	hypothetical protein	-0.251868	0	0	0	0	-0.364012	-0.729102	-0.217353	-0.145282	0	-0.958779	-0.478133	-1.14103	-0.29865	-2.05813	-0.13681
YIR037W	Hyr1p	-0.251862	-0.591139	-0.280947	0	-0.00351985	-1.1411	-1.46392	-0.339278	-2.41137	-0.891856	-0.179651	-0.0821884	-0.115457	-0.183804	-0.933651	-0.0226234
YJL103C	Gsm1p	-0.249943	0	-0.181794	-0.0245476	-0.126727	-0.0493693	0	-0.155197	-0.81801	-0.404461	-0.048696	0	0	-0.0457748	0	-0.168905
YPR073C	Ltp1p	-0.247596	0	0	-0.0101895	0	-0.0937061	-0.664126	0	-0.651359	0	-0.196689	0	-0.624097	-0.0277643	-1.47519	0
YER038W-A	Data not found	-0.247139	-0.490534	-0.202202	-0.128269	-0.116145	-0.201035	-0.116089	-0.231837	-0.686663	-0.549156	-0.170445	0	-0.0529775	-0.0560992	0	-0.128566
YHR046C	Inm1p	-0.245889	-0.332006	0	0	0	0	0	0	0	-0.0194453	-0.128182	0	-0.0815424	0	0	0
YJL152W	Hypothetical ORF	-0.245333	-0.535828	-0.255068	0	-0.12791	-1.16702	-2.68146	-0.586869	-0.815479	-0.132001	-0.0467644	0	-0.217929	-0.755457	-1.83201	-0.148066
YMR160W	hypothetical protein	-0.241859	-0.57467	-0.411855	-0.0537038	-0.115443	-0.00642597	-1.17413	-0.0142581	-1.30696	-0.322671	-0.291192	0	-0.124691	-0.194293	-1.27379	-0.106128
YER088C	Dot6p	-0.241115	-0.340449	-0.374809	-0.256144	0	-0.142031	-0.22507	0	-0.673249	-0.076211	-0.093338	-0.295012	0	0	0	0
YGR071C	hypothetical protein	-0.240351	-0.339005	0	0	-0.250336	-0.494557	-2.08476	-1.19115	-2.00483	-0.588686	0	0	0	-0.302703	-0.348028	-0.501329
YJR053W	Bfa1p	-0.239833	-1.0261	0	-0.316282	-0.111635	-0.0627215	0	-0.142547	-0.332168	-0.412822	0	-0.0723674	-0.00875785	-0.167262	0	-0.075763
YLR360W	Vps38p	-0.238168	-1.06534	-2.44658	-0.154861	-0.373734	-0.355299	-1.29147	-0.896312	-0.295765	-0.554823	-0.448207	-0.334928	-0.0187384	-0.37397	-0.594198	-0.822266
YOR054C	Vhs3p	-0.234069	0	-0.851475	-0.0340181	-0.207588	-0.238568	-0.526661	0	0	0	-0.690378	0	-0.123072	-0.152329	-0.387772	0
YOR321W	Pmt3p	-0.233352	0	0	0	0	0	0	-0.0423545	-0.133577	0	-0.122744	0	0	0	0	-0.0225962
YLR102C	Apc9p	-0.232564	-1.5586	-0.400739	0	0	-0.323345	-0.370203	-0.126978	-0.575045	-0.0151433	-0.699921	-0.086262	0	-0.0256367	-0.328802	-0.18758
YDR061W	hypothetical protein	-0.228647	-0.0230077	-0.491538	-0.0914908	-0.252757	-0.178926	-0.0078933	-0.0605004	-0.155995	-0.315508	-0.170063	-0.00590964	-0.141635	-0.055327	0	0
YNL268W	Lyp1p	-0.228533	0	-0.247556	-0.083577	0	0	-0.049344	0	-0.0987414	-0.0825274	-0.978168	-0.305393	-0.55695	-0.152666	-0.551384	0
YKR096W	hypothetical protein	-0.227269	-0.0287381	-1.24417	-0.164155	-0.513463	-0.148685	0	-0.48254	-0.306476	-0.10955	-0.860606	-0.149384	-0.0688586	-0.381506	-0.600001	-0.997081
YML035C-A	Data not found	-0.227116	0	-0.815487	-0.0345179	-0.387297	0	-0.21717	0	-0.111188	0	-0.582597	0	-0.264322	0	-0.598549	-0.0934958
YGL007W	Hypothetical ORF	-0.225032	-0.690912	-0.994816	-0.00853977	-0.889456	-0.683087	-1.3923	-0.650699	0	-0.000432297	-0.616192	-0.103051	-2.06895	-0.407816	-0.851905	-0.332594
YJL120W	Hypothetical ORF	-0.22456	-5.42532	-2.41871	-0.708351	-1.06065	-8	-7.80745	0	0	-4.2766	-3.01561	-0.830832	-3.04335	-8	-7.99954	0
YOR124C	Ubp2p	-0.224435	-0.760493	0	0	-0.0613552	-0.0505593	0	0	-0.0217798	-3.37276	-0.192911	0	-2.19957	-0.0182224	-1.00716	-0.0324388
YMR302C	Yme2p	-0.221814	0	-0.104265	-0.0483687	0	-0.15399	-0.125962	-0.0807181	-0.0523664	0	-0.498449	-0.0253445	-0.255072	0	-0.269198	-0.214669
YHR079C-B	Data not found	-0.221733	-0.649347	-0.552756	0	0	-0.0749209	-0.214601	0	-0.138485	0	-0.119126	-0.000621378	0	0	0	-0.0824676
YOR089C	Vps21p	-0.220898	-0.0529126	-2.8522	-0.170224	-1.81401	-0.0116145	-1.27545	-0.18603	-0.0659987	-0.171237	-2.4071	0	-1.76309	0	-1.82886	0
YNL072W	Rnh201p	-0.220187	0	-0.902994	-0.0441781	0	-0.0999537	-0.658012	0	-0.55898	0	-0.987903	-0.271665	0	-0.190167	-0.954654	-0.226701
YEL043W	hypothetical protein	-0.219106	0	0	-0.159072	-0.816897	-0.0543906	-0.874571	-0.897031	-0.582872	-0.298729	0	0	-0.015615	-0.21209	-0.218564	-0.959278
YAL011W	Swc3p	-0.214161	-0.418467	-2.27194	0	-1.58856	-1.1112	-0.584643	-0.0558664	-0.869161	-0.717548	-1.59875	0	-3.07114	-0.83428	-0.452792	0
YJL206C-A	Data not found	-0.213131	-0.242872	-0.732712	-0.00179147	-0.0683562	-0.0611711	-0.412772	-0.425801	-0.983218	-0.303155	-0.113703	-0.00398321	-0.00338842	0	0	-0.199279
YGR092W	Dbf2p	-0.211754	-2.02259	-1.87034	-1.48085	-4.01825	-4.67969	-4.70153	0	0	-1.29791	-1.85512	-1.48416	-2.47029	-3.08082	-2.99246	-0.00633283
YGR037C	Acb1p	-0.211524	-0.46478	0	-0.111105	-0.114702	0	-1.00415	-0.0937396	-0.441818	-0.103055	-0.341584	0	-0.592432	0	-0.814031	-0.0202726
YBR199W	Ktr4p	-0.210387	-0.0230399	-0.071933	-0.0379057	0	-0.22308	-0.00301462	-0.221779	0	-0.0437607	0	0	0	-0.513348	0	-0.123439
YDL199C	hypothetical protein	-0.207976	-0.866357	-0.47073	-0.196375	-0.439573	0	0	-1.17064	-0.0523521	-0.237626	-0.511341	-0.245479	-0.439277	-0.0346569	0	-1.26009
YLR177W	hypothetical protein	-0.20769	0	-1.0812	-0.310355	-0.0592952	-0.201881	-0.46589	-0.0252718	0	0	-1.68847	-0.39009	-1.09595	-0.435753	-0.640269	0
YPR038W	Hypothetical ORF	-0.202691	0	-0.899302	-0.198124	-0.11931	0	-0.944513	-0.1701	-0.406629	-0.0985602	0	-0.101389	-0.0769079	-0.00571046	-0.409944	-0.208157
YIL092W	hypothetical protein	-0.202184	-0.513728	-0.31066	-0.125496	-1.52711	-5.50067	-7.31643	-0.733459	-0.343615	-0.263622	-0.413388	0	-0.856397	-0.00115666	-1.2664	-0.398166
YGR125W	hypothetical protein	-0.202143	0	-0.122259	-0.199302	-0.43972	-0.0394572	-0.116708	0	-0.623711	-0.55088	-2.94319	-0.149936	-2.74432	0	0	-0.253285
YOR267C	Hrk1p	-0.201814	0	-1.16411	-0.0631538	-0.413746	-0.65167	-1.78199	0	-0.120941	-0.669898	-1.67108	-0.0178156	-1.21896	-0.542438	-1.70959	-0.0115433
YNL049C	Sfb2p	-0.201438	-1.11484	-1.37483	-0.514726	0	-0.107704	0	-0.12742	-0.63798	-0.717091	-1.28022	-0.0653063	0	-0.179955	0	-0.0450176
YPL123C	Rny1p	-0.200694	-0.219435	0	-0.0326322	-1.032	-1.90559	-1.44741	-0.171562	-0.0711629	-0.105022	-0.411857	-0.370841	-2.49193	-1.8705	-2.14511	-0.00384637
YDL046W	Npc2p	-0.200026	0	-0.76575	0	-0.0411396	-0.37386	-0.796173	-0.0687972	-0.434203	-0.293053	-0.566211	0	0	-0.149329	-0.510299	-0.31852
YDR011W	Snq2p	-0.199229	-1.52745	-0.441539	-0.0202334	-0.280455	-1.18892	-4.56109	-0.323339	-0.190409	-1.06627	-0.317168	-0.047685	-1.1031	-1.38151	-3.62482	0
YER053C	Pic2p	-0.199076	0	-0.45064	-0.0799569	-0.0698315	-0.0386552	-0.0693185	-0.16751	-0.680151	-0.748022	-0.427268	0	0	0	0	-0.249611
YMR016C	Sok2p	-0.198088	0	-0.888186	0	0	0	-0.602418	0	-0.752106	0	-0.957385	-0.17925	-0.807303	-0.139465	-0.946111	0
YKL198C	Ptk1p	-0.197537	0	-0.155901	-0.386786	0	-0.0717187	0	0	-0.480191	0	-0.29903	-0.0760335	-0.0821971	-0.231202	0	0
YNL285W	Hypothetical ORF	-0.197077	0	-0.82329	-0.14248	-0.286694	-0.221142	-0.435297	-0.158344	-0.435884	-0.238472	-1.06133	-0.223853	-0.0343472	-0.00713727	-0.0842789	-0.000612707
YMR156C	Tpp1p	-0.196922	-0.4884	-0.225575	-0.0273314	0	-0.115503	-0.844407	-0.461582	0	0	-0.536664	-0.24333	-0.0753806	-0.120209	-0.416277	-0.0708989
YJL200C	Aco2p	-0.195948	-0.659992	-0.204116	-0.0137004	-0.814701	-1.64469	-2.41701	-0.537762	-0.14262	-0.241148	-0.393151	-0.0251259	-0.599761	-1.40106	-2.3117	0
YDR444W	hypothetical protein	-0.191329	-0.0084473	0	0	0	0	-0.630559	-0.072495	-0.00606767	-0.240552	0	0	0	0	-0.101385	0
YER114C	Boi2p	-0.18747	-1.26097	-0.420692	-0.254367	-0.418435	-1.67268	-2.34918	-1.01933	-0.0505953	-0.155024	-1.30576	-0.704974	-0.150877	-0.940553	-1.96928	-1.18032
YBR082C	Ubc4p	-0.186831	0	0	0	-0.232111	0	0	0	0	0	0	0	-0.850443	0	0	0
YMR015C	Erg5p	-0.183863	0	0	-0.137333	0	-0.380475	-3.98099	-0.0634081	-1.00336	-0.164726	0	-0.0524615	0	-0.160806	-2.38671	-0.207466
YLR028C	Ade16p	-0.183456	0	-0.35389	-0.172225	0	-0.0472309	0	-0.0906643	-0.0825996	-0.493014	-0.423878	-0.268815	0	-0.0578977	0	-0.082929
YLR119W	Srn2p	-0.183327	0	0	0	-1.80706	-0.128905	-0.689179	0	-0.121255	-0.00573799	0	-0.186905	-1.97626	-0.00382395	-1.40452	0
YOR205C	Gep3p	-0.182809	-0.398711	-0.396972	-0.0352677	0	0	0	0	0	0	-0.0631042	-0.634887	0	0	0	0
YDR122W	Kin1p	-0.179626	0	-0.685509	-0.0559698	-0.334794	-0.0504994	0	0	-0.333174	-0.13499	-0.751874	0	-0.280995	0	0	0
YER164W	Chd1p	-0.178442	0	-0.769872	-0.0861136	-0.538724	-0.0057304	-0.202485	-0.197528	-0.413833	0	-0.564488	-0.465409	-0.600667	0	-0.00895328	-0.14413
YLR170C	Aps1p	-0.176726	-0.237439	0	-0.0656702	-0.316504	-0.304858	-1.3299	-0.25958	-0.153545	0	0	-0.0592489	-0.329214	-0.135953	-1.09161	-0.146018
YNL231C	Pdr16p	-0.176403	-0.387133	-0.370015	-0.265896	-0.379237	-0.332129	-2.66576	-0.545104	-0.13824	-0.853852	-0.345961	-0.251182	-0.079902	-0.00569356	-1.57712	-0.256241
YIL071C	Pci8p	-0.173959	0	-0.622808	-0.0537716	0	0	0	0	-0.115215	0	-0.727018	-0.00610607	0	0	0	-0.0137253
YAR031W	Prm9p	-0.170098	-0.661484	-0.367579	0	-0.998137	-3.84601	-4	-0.163009	0	-0.391904	-1.82102	-0.00800954	-1.46363	-2.8758	-3.11282	-0.376669
YGR004W	Pex31p	-0.169251	0	0	-0.0147563	0	-0.0449581	-2.15667	-0.0108556	-2.27266	0	-0.418826	-0.051939	-0.198626	-0.338253	-2.52574	0
YLR361C	Dcr2p	-0.169043	-0.518058	0	-0.0106261	-0.0129846	-0.104367	-0.483143	0	-0.383595	-0.248458	0	0	0	0	-0.210976	0
YJL169W	Hypothetical ORF	-0.168971	-0.0719526	-0.633441	-0.00954424	-1.09731	-0.0744138	0	-0.050733	-1.3188	-0.372228	-0.927704	-0.0257149	-0.289916	-0.299736	0	0
YIL042C	Pkp1p	-0.168965	-0.0122116	0	0	0	0	-0.0771037	0	-1.84675	-0.0357955	0	0	-0.0543079	-0.00651525	-0.459253	0
YPL054W	Lee1p	-0.168068	0	-0.0783675	-0.00309227	-0.723375	-0.538221	-0.510921	-0.386542	-0.45727	-0.82229	-0.604481	0	-0.600386	0	0	-0.0637206
YDR271C	Hypothetical ORF	-0.168048	-1.39754	-1.24178	0	-0.5753	-0.983047	-0.858366	0	-0.0984415	-0.770561	-1.17521	0	-1.91953	-1.70156	-1.98967	0
YHR129C	Arp1p	-0.167017	-0.328727	-0.082378	0	-0.14435	-0.00264362	-0.040555	-0.0654045	-0.0225038	0	-0.035349	0	-0.828145	0	-0.118169	-0.0476616
YBR076W	Ecm8p	-0.166617	-0.043131	-0.508893	0	-0.441288	-2.24129	-3.09225	0	0	-0.116272	-1.25886	-0.0451363	-0.579273	-1.69531	-3.21751	-0.026229
YOR300W	Hypothetical ORF	-0.166439	-0.646303	-0.836031	0	0	-0.365639	-1.74547	0	0	0	-0.827603	-0.0455192	-0.277068	-0.109513	-2.44716	0
YNL166C	Bni5p	-0.165477	0	0	0	-0.0167772	-0.0600853	-0.958093	-0.0709033	-0.041052	0	-0.109201	-0.000119082	-0.00885521	0	-0.606959	-0.100252
YML002W	hypothetical protein	-0.165103	0	-2.30745	-0.104502	-2.20402	-0.622375	0	0	-0.178759	-0.195666	-0.769933	-0.0899344	0	-0.12737	0	0
YBL039C	Ura7p	-0.162322	0	0	0	0	-0.643985	-1.22686	0	-1.24727	0	-0.229933	-0.486326	0	-0.59304	-1.20392	-0.605918
YCR014C	Pol4p	-0.161415	-0.570953	-0.107099	0	0	0	0	-0.0774776	0	-0.0108065	0	0	0	0	0	0
YOR138C	Rup1p	-0.160922	-0.549075	-0.457043	-0.0555821	-0.284351	-0.313736	0	0	-0.103194	-0.209037	-0.435002	-0.428025	-0.292681	-0.0323257	0	0
YOL085C	Hypothetical ORF	-0.159966	-0.474514	-0.712406	-0.384046	-0.16536	-1.69358	-7.31326	0	-0.589752	-0.395409	-0.0828901	0	-0.332221	-1.30777	-5.43074	0
YNL300W	Tos6p	-0.156296	0	-0.578649	-0.0474003	0	0	-0.268763	-0.205689	-0.135928	-0.0553859	-0.533732	-0.0892015	-0.0252582	0	-0.201847	-0.163349
YNL041C	Cog6p	-0.156241	-0.13036	-6.22273	-0.321801	-5.01672	-0.626043	-3.08563	-0.632024	0	0	-6.41511	-0.43659	-6.56706	-0.64531	-3.93019	-0.389481
YNL223W	Atg4p	-0.155152	0	-0.2145	-0.120867	-0.178929	-0.241443	-0.155192	-0.138706	-0.0676647	-0.168412	-0.337904	-0.00980803	0	-0.0675398	-0.0961494	-0.108934
YDR105C	Tms1p	-0.152298	0	-0.749511	-0.362034	-0.332164	-0.23092	0	0	-0.248659	-0.397491	-0.0299954	0	0	0	0	-0.0530223
YDR149C	Hypothetical ORF	-0.152219	0	-0.116536	-0.0168105	-1.56299	0	-0.305078	0	0	0	-0.404772	-0.0564407	-1.87569	-0.279185	-0.0112387	-0.0394366
YNL117W	Mls1p	-0.151956	-0.110164	-0.0253478	0	-0.219049	0	-0.486973	-0.332476	-0.799428	-1.14581	0	0	-0.213756	0	0	0
YLR144C	Acf2p	-0.151934	-0.528348	-0.0949714	-0.0298942	-0.297587	-2.2086	-4.84639	-0.000178649	0	-0.0273864	-0.807372	-0.0184121	-0.534742	-1.09891	-4.46491	-0.422609
YMR274C	Rce1p	-0.150862	-0.31279	-5.09459	-0.0531841	-3.48609	-0.42382	-4.57059	-0.76192	-0.574007	-0.461028	-5.81654	-0.0955358	-3.94422	-0.486923	-3.85081	-0.609663
YPR095C	Syt1p	-0.148981	-0.798022	0	-0.368548	-0.240341	-0.555687	-2.55796	-0.503704	-0.501978	-0.402886	0	-0.290006	-0.198922	-0.319788	-1.36528	-0.367105
YCR008W	Sat4p	-0.148275	-0.160821	-0.771612	-0.133842	-0.0939925	-2.35692	-3.28246	-0.38946	0	0	-1.53417	-0.525814	0	-1.3269	-3.41309	0
YDR132C	hypothetical protein	-0.146741	0	-0.384196	-0.100458	-0.315981	-0.987239	-4	-0.211573	-0.683002	0	-0.0852016	0	0	-1.34289	-4	-0.220059
YIL016W	Snl1p	-0.145173	-0.126368	-0.107967	-0.209609	-0.332684	-0.086421	0	-0.0516334	-0.251741	-0.736369	0	-0.0212408	-0.369797	0	0	0
YMR262W	hypothetical protein	-0.14424	0	-0.419598	-0.108783	-0.0850831	-0.132512	0	-0.0689308	-0.0775978	-0.191155	-0.512505	-0.111155	0	0	0	-0.0915168
YJR073C	Opi3p	-0.14385	-2.36793	0	-0.609948	-0.510006	-2.59191	-5.20496	0	0	-0.684393	-0.115313	-0.119478	-0.771745	-1.79874	-4.1607	0
YPL258C	Thi21p	-0.142881	-0.172498	0	0	0	-0.0236272	-0.0255913	-0.275299	-0.0931819	0	-0.0411413	-0.0185992	0	-0.20851	-0.469802	-0.360722
YPR153W	hypothetical protein	-0.142788	-0.41089	-0.460341	0	-0.0354503	-0.292025	-2.878	0	-0.0129061	0	0	0	-0.305533	-0.247167	-2.84415	-0.0513099
YHR003C	hypothetical protein	-0.142398	-0.0324282	-4.08419	0	0	-0.832205	-0.508373	-0.290275	-0.937362	-0.123139	-4.22704	0	-0.452653	-0.380803	-0.973938	-0.0589509
YER188W	Hypothetical ORF	-0.141933	-0.519151	-1.03544	-0.0816765	-0.849011	-0.940088	-0.61132	-0.693418	-0.0284105	-0.57116	-0.730537	-0.27518	-0.256649	-0.219308	0	-0.159179
YML119W	hypothetical protein	-0.140276	0	-0.523858	0	-0.0140752	-0.0310876	0	-0.103995	0	0	-0.589804	0	0	0	0	0
YDR410C	Ste14p	-0.140221	0	0	0	-0.154273	-0.231798	-1.15031	-1.05534	-0.00952883	-0.155667	0	0	0	-0.420876	-0.0712252	-0.45006
YBR095C	Rxt2p	-0.139978	0	0	0	0	-0.415056	-1.19319	0	-0.896021	-0.0845921	0	0	0	0	0	-0.170497
YMR183C	Sso2p	-0.139832	0	-0.57419	0	0	-0.233404	0	0	-0.00187703	0	-1.10168	0	-0.0957323	-0.0224794	0	0
YGR227W	Die2p	-0.13787	0	0	0	-2.0945	-0.32109	-1.47873	-0.375672	-0.398107	-0.135414	0	-0.0465118	-1.57526	-0.228887	-1.25717	-0.420582
YJL154C	Vps35p	-0.137733	-0.666316	0	-0.250881	-0.129818	-0.00443079	-2.05312	0	-0.808764	-0.585667	0	-0.594292	0	-0.104162	-0.946067	-0.372527
YBR207W	Fth1p	-0.133586	0	-0.0726438	-0.0705719	-0.253187	-1.68966	-2.44593	-0.359009	0	0	-0.803741	-0.430131	-0.491141	-1.21315	-2.18812	-0.158381
YOR184W	Ser1p	-0.132759	-1.59474	-0.0502296	-0.0696323	-0.0146009	-0.0865364	-0.00775043	-0.0201596	-0.0582172	-0.5969	-0.224468	-0.151998	-0.0883225	-0.131404	-0.0986249	-0.0519587
YMR278W	Pgm3p	-0.13059	0	-0.105314	0	0	-0.0642758	-0.232238	-0.0936007	-0.245296	-0.210324	-0.413216	-0.106981	0	-0.0918115	-0.000669064	-0.0381467
YJL063C	Mrpl8p	-0.126955	-0.917375	-1.09849	-0.751236	-0.548494	0	0	-0.0202736	0	-0.731306	0	-0.77374	0	-0.0519704	0	0
YHL021C	Aim17p	-0.126926	-0.944937	-0.935763	-0.385844	-0.153775	-0.464615	-0.772123	-0.302987	-0.115569	-0.765713	-0.842331	-0.324467	-0.168108	-0.33174	-0.508784	-0.236994
YHR080C	hypothetical protein	-0.124578	0	-0.796608	-0.00245533	-0.0151924	-0.0511468	-0.0617521	-0.0871102	-0.0730468	-0.0703046	-0.807331	-0.0779816	0	-0.0126953	-0.164112	0
YNL056W	Oca2p	-0.123673	0	-3.21659	-0.0406362	-1.53747	-0.867681	-2.6325	-0.130966	0	-0.0031172	-2.48175	-0.543962	-2.25269	-1.41424	-2.7069	-0.548382
YER129W	Sak1p	-0.123308	-0.703803	-0.283802	-0.041929	0	0	0	-0.0655426	-0.22835	-0.465986	-0.212547	-0.0192762	-0.121718	-0.0101724	0	-0.0482035
YHL029C	Oca5p	-0.122135	-0.961496	-2.94689	-0.293052	-3.08066	-4.44321	-6.50136	-0.979109	0	-0.305067	-3.61892	-0.980863	-3.24954	-2.972	-4.91395	-0.949959
YDR415C	hypothetical protein	-0.120851	0	-0.0442388	-0.138527	-0.0564795	-0.235847	-1.15252	-0.248346	-0.0228922	-0.141495	-0.363083	0	-0.0366814	-0.0799794	-0.562968	-0.496606
YER007W	Pac2p	-0.120067	-2.16375	-0.135001	-0.0107231	-0.851006	-0.309671	-0.0507322	-0.0309612	-0.175094	-1.7397	0	0	-0.65395	0	-0.269651	-0.216356
YMR251W	Gto3p	-0.11945	-1.42826	-1.25908	-0.20857	-0.85591	-3.04521	-5.81141	-1.39529	0	-0.157879	-2.47787	-0.331964	-1.3807	-2.34191	-4.98687	-1.15696
YER113C	Tmn3p	-0.118927	-0.382902	-0.290093	0	-0.319501	-1.23143	-2.27134	-0.422073	0	0	-1.50451	-0.240588	-0.750182	-0.930325	-2.1303	0
YHR151C	Mtc6p	-0.118912	-0.0293954	-0.0953312	0	0	-0.376458	-5.96428	-0.0321909	-0.0341601	0	-0.16172	-0.0919024	-0.018742	-0.541452	-5.07952	0
YDL179W	Pcl9p	-0.118883	-0.0708769	-0.679461	-0.115577	0	-0.285519	-0.548329	-0.0198377	0	-0.0956552	-0.761503	-0.0680202	-0.0178189	-0.0946548	-0.608281	0
YCL050C	Apa1p	-0.118576	-1.06157	-0.462428	-0.536464	-0.100263	-0.0498909	-1.93722	-0.180235	-0.974934	-0.853777	0	-0.570686	0	-0.250747	-2.36113	-1.26069
YDL054C	Mch1p	-0.118431	0	-0.345175	0	-0.155662	-0.094732	-0.0854376	0	-0.0685537	-0.107414	-0.42831	0	0	-0.0476742	-0.00890705	0
YGR202C	Pct1p	-0.118187	-0.295806	-2.59039	-0.10797	-0.130347	-0.182234	-2.53461	-0.158382	-0.482893	0	-1.5245	-0.407282	0	-0.714393	-1.39666	-0.0535479
YOR084W	Lpx1p	-0.117983	-1.87794	-1.01008	-0.143589	-0.988835	-5.51143	-6.86685	-0.309193	-0.0700834	-1.4164	-1.37764	-0.145114	-0.829104	-4.09756	-5.96535	-0.162769
YLR325C	Rpl38p	-0.112747	0	-0.541395	-0.0524379	0	0	0	0	0	0	-2.02561	-0.583476	-1.7888	0	-0.43123	-0.00672944
YDR505C	Psp1p	-0.112615	-0.0388892	-0.819974	-0.118972	-0.0329415	-0.239316	0	-0.0216815	0	0	-1.17211	-0.124452	-0.136105	-0.349706	0	-0.0441861
YLR171W	Hypothetical ORF	-0.112477	0	0	-0.0332504	-0.295368	-0.100569	-0.745969	-0.308919	-0.107358	0	0	-0.00719586	-0.359394	-0.185128	-0.713464	-0.424547
YNL012W	Spo1p	-0.111444	-0.0844034	0	0	0	-0.256091	0	0	-0.762753	-0.433892	0	0	0	-0.0784845	0	0
YDR290W	HU sensitive mutant.	-0.111164	-0.00672017	-1.20362	0	-0.00505392	-0.0269635	-1.04956	0	0	0	-1.95121	-0.293601	-1.33514	-0.120913	-0.785284	0
YGL043W	Dst1p	-0.10754	-2.35847	-1.8812	-0.240184	-0.38253	-2.29889	-0.988938	-2.49518	-0.0546446	-0.700781	-1.55295	-0.0602387	-0.15707	-1.11879	-0.146383	-1.99175
YGR295C	Cos6p	-0.107309	-0.145453	-0.282459	-0.567808	-0.688078	-0.532199	-0.831125	-0.711843	0	-0.851673	-0.857158	-0.509939	-0.18318	-0.427016	-0.0507324	-0.203279
YJL053W	Pep8p	-0.106278	-0.398512	-0.13182	-0.195884	-0.656498	-0.822274	-1.4018	-0.0226222	-0.230609	-0.397166	0	-0.278607	0	-0.524698	-1.23576	-0.124439
YBR169C	Sse2p	-0.10585	-0.713723	-1.28102	-0.0197842	-1.82728	-2.98291	-3.67317	-0.0252582	0	-0.425759	-2.08655	-0.0395315	-1.67877	-2.34917	-3.85289	0
YFL034C-A	Rpl22bp	-0.105705	0	-0.321979	-0.0844428	-0.250949	-0.163421	-0.0612837	-0.0486839	0	-0.281503	-0.408323	-0.0268548	-0.0642364	-0.234313	-0.0594247	-0.0338225
YOR028C	Cin5p	-0.105394	0	-0.417073	-0.114122	0	-0.0636468	-0.327291	-0.0899709	-0.927548	-0.0606791	-0.719178	-0.0567223	0	-0.246408	-0.280913	-0.163374
YPL135W	Isu1p	-0.105133	0	0	0	-0.274472	0	-0.0235658	0	-0.714084	-0.229072	-0.257749	-0.171764	-1.02756	-0.140909	-0.348408	0
YIL165C	hypothetical protein	-0.10503	0	-1.09685	-0.337481	-0.00621652	-0.395468	-0.448641	-0.249558	-0.411838	-0.536392	-0.870908	-0.0013374	0	-0.483278	-0.219804	-0.121297
YNL278W	Caf120p	-0.104056	0	-0.466471	-0.0762409	0	0	-0.0096888	-0.109928	-0.136859	-0.147703	-1.32866	-0.0675807	0	0	-0.0107303	-0.213972
YBR165W	Ubs1p	-0.101992	-0.230602	-0.488138	0	0	-0.0786594	-0.0850512	0	-0.496834	0	-1.36139	-0.137493	-0.71103	-0.163526	-0.435856	-0.31107
YGR084C	Mrp13p	-0.101853	-0.55871	-0.417253	-0.0997381	-0.352775	-0.140324	-0.315497	-0.623724	-0.230592	-1.59385	0	0	-2.61608	-0.013864	0	-0.0930477
YLR267W	Bop2p	-0.101481	0	-0.186557	0	-0.0319211	-0.190098	-1.25075	0	-0.0942679	-0.176806	-0.285085	0	0	-0.0983281	-0.777104	0
YML007W	Yap1p	-0.0989205	-0.324503	0	0	-0.215594	-4	-3.24345	-0.172673	0	-0.63701	0	-0.130512	-0.59978	-4	-1.48675	-0.0994677
YNL085W	Mkt1p	-0.0987634	0	-1.28199	-0.0785669	-1.17243	0	0	0	-0.0376125	-0.0565305	-1.35631	-0.016138	-2.02661	0	0	0
YPL136W	Hypothetical ORF	-0.0980231	0	0	-0.156825	0	0	0	-0.0536075	-0.363179	-0.147062	0	0	0	0	0	0
YBR134W	Hypothetical ORF	-0.0970682	-0.176508	-1.31144	-0.44312	0	-0.135842	-3.86674	-0.00931115	-0.877478	-0.0175397	-1.65561	-0.692059	0	-0.0535588	-4.35688	0
YDR074W	Tps2p	-0.0964696	-0.748646	-0.385775	-0.0877368	-0.914883	-1.14507	-1.60846	0	-0.164969	0	-0.252627	-0.126202	-0.474832	-1.02811	-1.17145	0
YNL193W	hypothetical protein	-0.0962468	-1.10447	-1.17302	-0.260838	0	-0.153948	-0.427495	-0.0711841	0	-0.107289	-0.533755	-0.0794279	0	-0.200374	-0.0437035	0
YDL184C	Rpl41ap	-0.0955405	-1.05986	-0.129624	-0.0470949	-1.10193	-3.23744	-4	-0.134728	-0.0498379	-0.436218	-0.402792	-0.137299	-1.45655	-2.45631	-3.19319	-0.170263
YLR011W	Lot6p	-0.0950793	0	-0.557921	-0.000976067	-0.0973897	0	-0.473063	-0.396344	-0.209637	-0.350345	-1.02876	-0.195023	0	-0.0367906	-0.0656112	-0.129273
YLR362W	Ste11p	-0.0944027	-0.384383	0	0	-0.277607	-0.333107	-0.20954	-0.152225	-1.69541	-0.140457	0	-0.0194934	-0.00231917	0	0	-0.14937
YGL013C	Pdr1p	-0.0934395	-0.289181	-0.0724865	-0.00307552	-0.0573749	-1.7925	-1.58693	-0.12514	-0.083886	-0.440309	-0.100127	0	-0.771185	-1.27575	-2.13719	-0.0325916
YKL085W	Mdh1p	-0.0932129	-0.0549807	0	0	-0.0186169	-0.0202436	-1.23352	-0.116111	0	0	-0.106779	-0.00872959	0	-0.224822	-1.56425	0
YJR099W	Yuh1p	-0.0930499	-0.226247	-0.554855	-0.177874	-0.140572	-0.556114	-0.519565	-0.437974	-0.141544	-0.233543	-0.846752	-0.12406	-0.22823	-0.270216	-0.514803	-0.456238
YJL118W	hypothetical protein	-0.0928069	-0.00817993	-0.271669	-0.0169072	-0.00619378	-0.157303	-0.12873	-0.0291602	0	-0.00290279	-0.225587	-0.011076	0	-0.123304	-0.118596	-0.05272
YDL224C	Whi4p	-0.0927925	-0.623245	-0.21799	-0.00577184	-0.558546	-0.217621	0	-0.317084	-0.0921458	-0.209504	0	-0.0874963	0	-0.351168	0	-0.256629
YML016C	Ppz1p	-0.0913315	-0.3818	-0.199538	0	-0.733646	0	0	0	-0.381544	-0.86978	0	0	-0.958997	-0.0482768	0	-0.0934337
YMR067C	Ubx4p	-0.088139	0	0	-0.215751	-0.128085	-0.0693445	-0.988057	-0.109469	-0.242179	-0.241384	-0.0510086	-0.149584	-0.414941	0	-0.646451	-0.24569
YMR088C	Vba1p	-0.088082	-0.148651	0	0	0	-0.122002	-1.41422	0	-1.24258	0	-0.0566527	0	0	-0.138297	-1.54523	0
YDR119W	Vba4p	-0.0869599	0	-0.474826	-0.0485267	-0.110293	-0.0742733	-0.55963	-0.241533	-0.143138	-0.0121778	-1.68793	-0.316962	-1.4568	0	-0.373569	-0.392608
YOL016C	Cmk2p	-0.086516	-1.19298	-1.08005	-0.12724	-0.402067	-0.516148	-0.173784	-0.282681	-0.305069	-0.396812	-0.463004	-0.00555772	-0.0211266	-0.217735	-0.00788262	-0.214949
YLR348C	Dic1p	-0.0848313	-0.658403	-0.0210851	-0.256875	-0.737664	-0.923157	-1.32077	-0.666912	0	-2.60686	-0.00345448	-0.00299854	-1.50808	-0.223823	-0.267141	-0.483672
YER011W	Tir1p	-0.0842323	-0.780582	-0.121404	-0.0205273	-0.185634	-1.73662	-2.77599	-0.284116	0	-0.470606	-0.735454	-0.0669545	-0.425328	-1.24171	-1.55608	-0.0791185
YMR126C	Dlt1p	-0.0838038	0	-0.19258	0	0	-0.554479	-2.82686	0	0	0	-0.11014	-0.0443077	-0.160575	-0.114744	-1.61947	0
YCR067C	Sed4p	-0.0836065	-0.696402	-0.818506	-0.0358651	-0.427806	-0.868769	-2.15602	0	-0.140923	0	-0.929789	0	-0.232746	-0.761481	-1.98243	0
YFL033C	Rim15p	-0.0825777	-0.0980284	0	0	-0.146431	-0.0101248	-1.16599	-0.696393	-0.509152	0	0	0	0	-0.118756	-0.641344	-1.41495
YJL159W	Hsp150p	-0.0823517	-0.0361529	0	0	-0.223043	0	-0.440544	-0.113394	-0.223637	0	0	0	-0.494881	0	-0.243575	-0.119007
YNL043C	Hypothetical ORF	-0.0794597	-0.0655613	0	-0.136429	0	0	0	-0.0497459	-0.693092	-0.221824	0	0	0	0	0	0
YBR260C	Rgd1p	-0.0779354	0	-0.292416	-0.0748263	-1.44185	0	-0.0625575	-0.0885136	0	0	-0.35086	-0.00576919	-1.63186	-0.0334652	0	-0.153992
YMR210W	hypothetical protein	-0.0772466	0	-0.291307	-0.249354	-0.704003	-0.184593	-0.509874	-0.345655	-0.248759	-0.400888	-0.195804	-0.145643	0	0	0	-0.302969
YOR306C	Mch5p	-0.0760401	-1.47661	-0.0651904	-0.0192994	-0.117179	-0.926347	-4.36127	0	0	-0.307288	-0.843223	-0.131064	-1.19415	-0.852322	-4.79031	0
YLR079W	Sic1p	-0.074672	0	-0.692063	0	-0.0340619	-1.39168	0	0	-0.000734543	0	-1.05809	0	-0.325264	-0.509795	0	0
YGL026C	Trp5p	-0.0740141	0	0	0	-0.000127499	-2.6892	-1.44765	0	0	-0.0434162	0	-0.0517854	0	-1.88217	-0.971159	-0.0485823
YDR150W	Num1p	-0.0717313	-0.256144	-0.49521	0	-1.19256	0	-0.255912	0	0	-0.00794946	-0.434731	-0.0207267	-2.05782	0	-0.388084	0
YGR129W	Syf2p	-0.0715617	-0.412179	-0.709158	-0.299694	-0.235514	-0.48673	-0.691031	-0.256467	-0.000262233	-0.24125	-0.742414	-0.391421	-0.0718132	-0.256444	-0.558451	-0.126356
YDR108W	Trs85p	-0.0710395	0	-6.2033	-0.120272	-4.77743	-0.530344	-6.41711	-0.645099	-0.220175	-0.275791	-7.14241	-0.508598	-5.66367	-0.794598	-6.76715	-0.515188
YIR018W	Yap5p	-0.0708678	0	-0.523334	0	-0.127312	-0.0633873	0	-0.0112686	-0.0187017	-0.0363449	-0.293933	0	0	-0.0630997	0	-0.105974
YHR033W	hypothetical protein	-0.0692312	-0.566136	-0.63315	0	-0.346135	-3.707	-6.13474	-0.226074	0	-0.289137	-1.15806	-0.0866953	-0.825609	-2.58686	-5.45774	-0.0920224
YPL047W	Sgf11p	-0.068909	0	0	0	-2.216	0	-0.319909	0	-0.0512621	0	0	0	-2.71987	0	-0.504924	0
YIL032C	Hypothetical ORF	-0.0650392	0	-0.23283	0	0	-0.179935	-1.12737	-4.96958e-05	-0.392573	-0.436584	-1.01275	-0.130924	0	-0.27954	-1.00153	-0.0531541
YLR385C	Swc7p	-0.0649085	-0.0397134	-0.78952	-1.81965e-05	-0.211667	-0.428365	-0.370589	-0.212985	0	-0.0505164	-0.825345	0	-0.314131	-0.145941	-0.306682	-0.240673
YKL090W	Cue2p	-0.0648597	-0.137271	-0.521787	-0.0788839	-0.132758	-0.155651	-0.0357367	0	-0.0640878	-0.0606266	-0.643874	-0.208411	0	-0.00288206	0	0
YEL008W	Hypothetical ORF	-0.0647596	-1.02685	-2.16381	-0.383345	-0.0558324	-1.197	-1.58362	-1.24123	-0.868335	-0.744938	-0.830939	-0.133785	0	-0.397429	-0.0965505	-0.350966
YKL117W	Sba1p	-0.0636679	-0.606401	-1.2232	-0.444171	-0.116382	-0.204824	-0.399599	-0.216393	0	-0.352598	-0.68924	-0.368331	-0.0983297	-0.318478	-0.277153	-0.153317
YBL061C	Skt5p	-0.0615661	0	-0.29499	-0.054093	-0.617003	-0.0741141	-0.624364	-0.118069	0	-0.133029	-0.661145	-0.0150239	-1.38551	0	-0.496076	-0.110534
YDL079C	Mrk1p	-0.0611695	0	-0.509424	-0.00299654	-0.00446211	-0.389955	-0.227581	0	-0.00336874	0	-0.365422	-0.0734764	-0.0216206	0	-0.0256376	-0.0196611
YHR163W	Sol3p	-0.0603365	-0.461472	-0.890894	0	-0.40409	-6.49169	-8	-0.599323	0	-0.599435	-1.62663	-0.0696234	-0.635237	-4.39511	-6.67843	-0.373913
YLR282C	Hypothetical ORF	-0.059954	-0.298379	-0.252288	-0.067842	0	-0.676774	-0.461895	-0.446019	-0.453208	-0.656927	-0.323481	0	-0.605763	-0.673635	-0.778371	-0.227408
YGL017W	Ate1p	-0.0590097	-0.421979	-1.0085	-0.150812	-0.0194147	-0.151653	0	-0.00172408	0	-0.0052841	-1.0013	-0.31508	-0.000681663	-0.0536484	0	-0.25275
YHR150W	Pex28p	-0.058778	-0.0344156	-0.175142	0	-0.256036	-0.844286	-1.87492	-0.308855	-0.48756	-0.666233	-0.59248	0	-0.546497	-0.457701	-1.65918	-0.0689349
YJR059W	Ptk2p	-0.0560238	-0.695543	-0.626051	0	-0.436889	-0.482478	-0.889509	0	0	0	-0.991585	-0.352314	-1.73856	-0.034872	-0.257807	0
YDR312W	Ssf2p	-0.055657	0	-0.0317961	0	-0.00162373	-0.67341	-1.89071	-0.201172	-0.5199	-0.14633	-0.270741	0	0	-0.421074	-1.05087	0
YJR015W	hypothetical protein	-0.0514666	0	-0.564842	-0.0429927	-0.151614	-0.132266	0	-0.0932678	-0.753567	-0.0917302	-0.17128	0	0	0	0	0
YIL054W	Hypothetical ORF	-0.0505307	0	-0.812713	-0.0552795	-0.370749	-0.533117	-0.386564	-0.107058	-0.709643	-0.714304	-1.09473	-1.59977	-0.590504	-0.0152744	-0.250521	0
YGL094C	Pan2p	-0.0502296	-0.278858	-0.100746	-0.0812695	-0.0669406	-0.31449	-1.96622	0	-0.13331	-0.465489	-0.52573	-0.477529	-0.673319	-0.636932	-1.83968	0
YLL042C	Atg10p	-0.0476798	0	-0.632881	0	-0.23347	-0.460772	0	-0.313206	0	-0.499906	-1.11977	0	-0.0343009	-0.217072	0	-0.126624
YPL149W	Atg5p	-0.0462073	0	-0.172322	0	0	-0.366297	0	0	-0.00726446	0	-0.130651	-0.041854	0	-0.210958	0	-0.010544
YIL039W	Ted1p	-0.0458949	-2.23444	-0.329445	-0.00821578	0	-5.46082	-8	-0.00592272	0	-2.87632	-2.58636	-0.610247	-1.10467	-5.22448	-8	-0.0954816
YPL171C	Oye3p	-0.043757	0	-0.203897	-0.0790676	0	-0.173787	0	0	-0.0954496	0	-0.155036	-0.369261	0	0	0	0
YBR019C	Gal10p	-0.0435726	-1.69723	-0.95459	-0.103544	-1.15448	-3.85711	-4	-0.0175945	0	-1.62554	-1.57416	-0.32091	-1.42333	-4	-4	0
YDL041W	Hypothetical ORF	-0.0431692	-0.144794	-0.185634	0	-1.44273	-0.827658	-1.23216	-1.3148	-0.174913	-0.00776539	-1.02709	-0.221664	-2.52539	-0.470107	-1.1616	-1.2581
YMR264W	Cue1p	-0.0428244	0	0	0	-0.112373	-0.297837	-0.317734	0	0	0	0	0	-0.265298	-0.137323	-0.981182	0
YDL012C	hypothetical protein	-0.0427741	0	-0.366858	-0.302785	-0.0723157	-0.0451633	-0.438397	-0.259383	-0.149917	0	-0.327044	-0.0346691	0	-0.0550226	-0.0998256	-0.100599
YPL186C	Uip4p	-0.0426669	-0.025669	0	0	-0.238708	-1.25909	-3.30568	0	0	-0.010739	-0.665803	0	-0.497108	-0.949122	-1.97443	-0.0590526
YDL227C	Hop	-0.042622	-2.16875	-0.332136	-0.173334	-0.200849	-0.5563	-0.209122	-0.319356	0	-0.514282	-1.36806	-0.131799	-0.374026	-0.470963	-0.403388	-0.42968
YIL014W	Mnt3p	-0.0425532	-0.737927	-0.284744	0	-0.295296	-0.323824	-0.84611	0	-1.90288	-0.633105	-0.749415	-0.0984081	-0.873129	-0.663762	-2.31201	0
YNL254C	Rtc4p	-0.0414796	0	-0.716881	-0.12507	-0.0614088	-0.409245	-0.660587	0	0	-0.0761633	-0.77119	-0.0560946	-0.295427	-0.0394044	-0.790252	-0.00298632
YKL183W	Lot5p	-0.0409959	-0.61411	-0.660387	-0.229117	0	-0.775914	-0.227547	-0.0506866	-0.801518	-0.524676	-0.659279	-0.291118	-0.211907	-0.553731	-0.0236612	-0.121569
YIL124W	Ayr1p	-0.0409102	0	-0.0526555	-0.282192	0	-1.09865	-0.690607	-0.353549	0	0	-0.558751	-0.148533	0	-0.414364	-1.5141	-0.541855
YIL076W	Sec28p	-0.0403452	0	-0.196748	-0.15025	-2.55964	-3.13704	-4.35527	0	0	-0.479762	-1.56913	-0.190977	-5.99158	-1.82281	-4.15715	0
YML057W	Cmp2p	-0.0401253	0	-0.0486756	-0.0748705	-0.132484	0	-0.123575	0	-0.237176	-0.14405	0	0	0	0	-0.0300236	-0.043559
YKL098W	Mtc2p	-0.040101	-0.799398	-0.156841	-0.00699941	-0.0309809	-0.149017	-5.15977	-0.444792	-0.0168004	0	0	0	-0.0315635	-0.0840974	-3.80867	-0.028821
YOR357C	Snx3p	-0.0397439	-0.172029	-2.13436	-0.218	-0.127018	-0.0367135	-0.252667	0	-0.266176	-0.0201211	-1.75018	-0.119637	-0.119764	-0.245627	-0.24755	0
YDR009W	Gal3p	-0.0395759	-0.0957458	-0.023433	-0.162515	-0.0860883	-0.108871	-0.47704	-0.645226	0	0	-0.0836354	-0.0866478	0	-0.0568422	-0.10583	-0.327458
YOR216C	Rud3p	-0.0394439	-0.621635	-5.4043	-0.378133	-0.655522	-2.82456	-7.30715	-0.548017	0	-0.360382	-5.67801	-0.649232	-0.956591	-1.69765	-5.79866	-0.0246752
YDR351W	Sbe2p	-0.039171	0	-0.669038	0	-0.0127391	-0.0812518	0	-0.188797	-0.0344938	0	-1.16823	0	-0.0772446	0	0	-0.0934828
YER111C	Swi4p	-0.0385308	0	-1.0616	-0.467083	-0.858003	-1.00791	-2.94975	-0.137506	-0.175386	0	-1.5719	-0.855014	-2.73933	-0.378999	-1.5508	-0.214696
YGL235W	hypothetical protein	-0.0383876	-0.0522136	-1.37392	0	0	-0.0459514	0	0	0	0	-1.585	-0.0201856	-0.752031	0	-0.789316	0
YNL094W	App1p	-0.032475	-0.0847311	-0.0161709	-0.0100416	0	0	0	-0.0286837	-0.706773	-0.982172	0	0	0	0	0	0
YGL215W	Clg1p	-0.0308295	-1.25636	-0.757072	-0.0172946	-0.311711	-0.311812	-3.55613	0	-0.533744	-0.699531	-0.350856	-0.31151	-0.0596384	-0.249416	-1.70301	0
YBR156C	Sli15p	-0.0305115	-0.491873	0	0	-0.0400457	-0.487136	-0.25999	-0.175564	-0.208054	-0.0346211	-0.0359196	0	-0.150791	-0.309779	-0.711279	-0.136312
YGR143W	Skn1p	-0.0294822	0	0	-0.372093	-0.178144	-0.773965	0	-0.220506	0	0	0	-0.0815446	-0.0220944	-0.634433	0	-0.198031
YDR338C	hypothetical protein	-0.0282269	-0.0822253	-0.227554	0	-0.101315	-2.4056	-4.02594	-0.389326	0	0	-0.89318	-0.0273776	-0.287843	-1.76811	-3.6202	0
YNL053W	Msg5p	-0.0279913	0	-3.16584	-0.0766741	0	-0.13125	-0.0806412	-0.17916	-0.621732	-0.160524	-4.24098	-0.116472	-0.162595	-0.191044	-0.556688	-0.119956
YDR310C	Sum1p	-0.0272775	-0.391098	0	-0.0108217	0	-0.311968	-1.99138	-0.0236057	-0.0316885	-0.667018	0	-0.345503	0	-0.972613	-2.64926	-0.0428407
YPR060C	Aro7p	-0.0270888	-0.827786	-0.798076	0	-0.413548	-3.67504	-4.48176	0	0	-0.597926	-0.937701	-0.12652	-0.23157	-3.32786	-4.17431	0
YGR055W	Mup1p	-0.0255038	-0.0429716	-0.0770263	0	-0.513649	-1.68947	0	-0.0312898	0	-0.0740287	-0.320394	-0.026826	-1.29938	-2.01694	-1.6878	-0.51257
YER039C	Hvg1p	-0.0253787	0	-0.366843	-0.000675503	-0.0362086	0	0	-0.0425714	-0.105296	-0.5566	-0.218177	0	0	0	0	-0.0908361
YNR031C	Ssk2p	-0.0247646	-0.0759703	-2.11062	-0.153686	-0.234112	-0.25701	-1.29306	-0.0309183	-0.717875	-0.816391	-1.37865	-0.35166	-0.569982	-0.723702	-2.09925	-0.0570362
YNL029C	Ktr5p	-0.0246937	0	-0.293667	-0.0599055	-0.133363	-0.390968	-0.0319335	-0.00325909	-0.0551898	0	-0.299132	-0.160627	-0.34169	-0.430989	-0.251631	-0.125257
YKL167C	Mrp49p	-0.0240282	-0.473457	-0.130958	-0.212789	0	0	-0.0296769	-0.0312492	-1.10256	-0.268588	0	0	0	0	0	-0.12011
YNL164C	Ibd2p	-0.0221677	-0.0988803	-0.0509457	-0.0509457	-0.102594	-0.217909	-0.339915	0	0	-0.14605	-0.343793	-0.229822	-0.171965	-0.191477	-0.674724	0
YNR041C	Coq2p	-0.0217993	0	-1.00128	-0.0987358	-0.140167	0	0	0	0	-1.23538	-0.803586	-0.162436	0	0	0	0
YER005W	Ynd1p	-0.0215879	-0.800898	-2.5566	-0.0860668	-0.218592	-0.127434	-0.00358424	-0.0976731	0	-0.572831	-1.72472	-0.510478	-0.254389	-0.446645	-0.919999	0
YDR287W	Inm2p	-0.021581	0	-0.250185	-0.00184194	-0.0227429	-0.0807782	0	0	0	-0.091065	-0.453309	0	0	0	0	-0.090597
YDR318W	Mcm21p	-0.0213431	-0.173917	0	-0.0104529	-0.481954	-0.24476	-0.595892	-0.105053	-0.277649	0	-0.025711	-0.125775	0	-0.0750748	-1.05071	-0.438326
YKR017C	hypothetical protein	-0.0207585	0	-0.339628	-0.0323088	-0.0419627	-0.0104538	0	-0.089046	-0.417805	-0.0564649	-0.229513	-0.00596838	0	0	0	0
YLR154C	Rnh203p	-0.0193693	-0.020109	-0.977917	-0.403593	0	0	-0.158405	-0.205908	-0.559976	0	-0.815216	-0.464848	-0.0118326	-0.0513397	-0.554782	-0.696385
YMR276W	Dsk2p	-0.0189456	0	-0.0445428	-0.0251629	-0.0666829	0	0	0	-0.145579	-0.0601039	-0.338942	-0.0321949	-0.893488	0	0	0
YDL183C	hypothetical protein	-0.0174067	-0.0222161	-0.364689	-0.148626	0	-0.0649893	-0.853355	-0.600283	-0.395675	-0.18848	-0.451543	0	0	-0.260536	-0.123438	-0.278341
YPL176C	Tre1p	-0.016887	0	-1.78315	-0.0154052	-0.0861176	-0.219811	-0.319505	-0.266835	0	0	-2.19569	0	0	-0.0230192	-0.240773	-0.156242
YGR051C	Hypothetical ORF	-0.0156324	-0.135048	-0.272802	0	-0.179477	-0.126609	0	-0.373717	0	0	-0.020213	-0.0189135	-0.0111877	-0.103951	0	-0.4117
YPL077C	hypothetical protein	-0.0148815	0	-0.208911	-0.231321	-0.0464517	-0.275183	-4.52769	-0.0570061	-0.0235929	0	0	-0.0352275	-0.104913	-0.405036	-3.58	0
YIL044C	Age2p	-0.0146909	-0.767863	0	0	0	-0.433078	-0.901812	0	-3.21477	-0.119553	-0.945645	0	-0.118974	-0.491571	-3.09644	0
YKR077W	Msa2p	-0.0145314	0	-0.509343	0	0	-0.0310388	-0.381465	-0.0176124	-0.0692545	-0.0221806	-0.458821	-0.00212948	-0.00136893	-0.161977	-0.0647041	-0.00182455
YOL070C	Nba1p	-0.014506	-0.371585	0	-0.108218	-0.542505	-0.0705048	0	0	-0.170905	-0.0389646	-0.15493	-0.0453592	-1.29019	-0.0664241	-0.0169568	-0.0924447
YDR067C	Oca6p	-0.0128326	-1.12678	-1.94231	-0.0903741	-0.865473	-0.946634	-2.05422	-0.829407	-0.16606	0	-1.06262	-0.033954	-1.15886	-0.82117	-1.41878	-0.815294
YDL230W	Ptp1p	-0.00912264	0	-1.61488	0	-0.39085	-0.10968	-1.003	0	-1.23448	-0.433347	-2.27243	0	-0.831594	-0.231417	-1.69906	-0.00120231
YNL297C	Mon2p	-0.00849564	0	0	-0.121188	-0.780253	-0.862316	-2.6493	-0.170283	0	-0.0175155	-0.0103046	-0.293661	-1.33468	-0.977868	-2.34946	-0.113689
YML106W	Ura5p	-0.00802828	-0.847971	-1.77259	-0.493368	-0.160173	-1.08537	-1.65441	-0.0893768	0	0	-3.28325	-0.234346	-0.988354	-0.832013	-2.60621	0
YIR013C	Gat4p	-0.00727746	-0.283885	-0.377989	0	-0.179938	-0.296575	-0.701886	0	-1.24281	-0.484452	-0.62997	0	-0.308361	-0.581144	-1.38395	0
YDR294C	Dpl1p	-0.00579502	-0.16302	-0.410842	0	-0.152748	-0.170157	-0.842221	0	0	-0.03852	-0.735175	-0.11482	-0.688236	-0.141075	-1.71784	0
YPR130C	Hypothetical ORF	-0.0047155	0	-0.615227	0	0	0	0	-0.0829286	-0.109201	0	0	0	0	-0.230375	0	-0.0900606
YGR163W	Gtr2p	-0.00443057	-1.42555	-0.356905	-0.0152969	-0.00398113	-1.87806	-1.87503	0	0	-0.296821	-1.1221	-0.163285	-2.9106	-2.0384	-3.50182	-0.214742
YNL089C	Hypothetical ORF	-0.0042316	-0.423112	-0.656036	-0.0574815	-0.381036	-0.24003	-0.848768	-0.732942	-0.156728	-0.346662	-0.0445771	-0.140002	-0.158065	-0.294582	-0.496254	-0.496055
YOR171C	Lcb4p	-0.00422085	-0.0586322	0	-0.0504044	0	-1.15504	-2.95047	-0.747855	0	-0.0170274	-0.208338	-0.157392	-0.453304	-0.744967	-2.78991	-0.533374
YDL051W	Lhp1p	-0.00133962	-0.321076	-1.61336	-0.0862719	-0.491888	0	-0.50221	-0.0529893	-0.00306864	-0.164264	-1.42101	-0.167237	-0.828126	-0.139216	-0.724401	-0.0332793
YGR196C	Fyv8p	-0.0012507	-0.320585	-0.406008	-0.0654764	-0.649239	-0.196101	-0.618552	0	0	-0.192025	-0.512378	-0.0830525	-0.608033	-0.279503	-0.26726	-0.0315605
YHR078W	hypothetical protein	-0.000831038	-1.22728	0	-0.00729722	-0.062138	-0.547554	-1.98738	-0.107909	0	-0.0487532	0	-0.255214	-0.395338	-0.537544	-1.37394	-0.364434
YGR208W	Ser2p	-0.000399975	-1.01073	0	-0.248379	0	-0.192591	-1.09144	0	0	-0.327285	0	-0.110205	-0.0231459	-0.474753	-0.759541	0
YFL013W-A	Data not found	-0.000251535	-0.386423	-0.879516	-0.0319497	-0.595919	-1.0045	-1.2491	-1.23242	0	-0.0573565	-1.34341	-0.255768	-1.00851	-0.88548	-1.10036	-1.26952
YAL040C	Cln3p	0	0	-1.25665	0	-0.252531	0	0	0	0	-0.145703	-1.21972	-0.107305	-0.371042	0	0	0
YGL217C	Hypothetical ORF	0	0	-2.48414	-0.0227345	-0.0230731	-0.061823	-0.667291	0	0	0	-2.8554	-0.0817111	-0.777128	0	-1.16124	0
YDR071C	Paa1p	0	-0.0308725	-1.11334	-0.159106	-0.0908049	-0.0699925	-0.440194	-0.493219	-0.329283	-0.0866631	-0.599988	-0.187822	-0.0656328	-0.0351829	-0.487998	-0.501613
YER167W	Bck2p	0	-0.159203	-1.19473	-0.0976533	0	-0.334798	-1.67936	0	-0.270615	0	-1.71492	-0.509804	-0.214689	-0.323541	-1.8778	0
YPL157W	Tgs1p	0	0	-1.11387	0	0	0	0	0	0	0	-0.406811	0	-0.0500134	-0.00220057	0	0
YCR095C	Oca4p	0	-0.447715	-1.45821	0	-0.398746	-0.675578	-1.5077	-0.102045	0	0	-0.928896	-0.189414	-0.893188	-0.732045	-1.11999	-0.302887
YOL124C	Trm11p	0	0	-1.91904	-0.026321	0	-0.0614376	0	0	0	0	-2.14754	-0.27903	0	-0.0295079	-0.561079	-0.296175
YBL032W	Hek2p	0	0	-2.21245	-0.190259	-0.0828288	0	0	-0.0347595	-0.0120684	-0.496798	-1.42979	-0.416894	0	-0.0934338	-0.435312	0
YBL080C	Pet112p	0	-0.0268718	-1.25485	-0.0579005	-0.451966	0	0	0	0	0	-0.181026	-0.53913	-0.492383	0	0	0
YDR126W	Swf1p	0	0	-1.24356	-0.0261683	-0.66364	-1.41348	-0.938301	-0.172208	0	0	-0.885127	-0.130125	-1.80375	-0.710111	0	-0.270773
YML058W	Sml1p	0	0	-0.618392	-0.0338719	-0.187508	-0.0384633	0	-0.0186442	-0.175022	0	-0.488729	-0.228818	-0.159247	-0.126469	-0.0103097	-0.105911
YDR121W	Dpb4p	0	0	-1.62224	-0.00988945	-0.480618	-0.102756	-0.217762	0	0	0	-2.74962	-0.577768	-0.0942342	0	-1.07984	0
YER017C	Afg3p	0	0	-0.374902	-0.131236	0	-0.0260398	-0.0259239	0	0	0	0	0	0	-0.286856	0	0
YJL084C	Aly2p	0	0	-0.622582	0	0	0	-1.93109	-0.361963	-0.052196	0	-1.54265	-0.165798	0	-0.0365937	-0.834692	-0.625502
YKR102W	Flo10p	0	0	-0.57952	-0.0704418	-0.0857433	-0.122635	-0.0142103	-0.304614	-0.101346	-0.110875	-0.366489	0	-0.0653109	-0.246843	0	-0.179533
YMR004W	Mvp1p	0	-0.676901	-1.39205	0	-0.721031	-1.46319	-2.15839	-0.0647924	0	-0.351781	-1.91663	-0.205363	-0.975332	-0.64395	-1.36443	-0.242656
YNL177C	Mrpl22p	0	-0.00927508	-1.37189	-0.518503	-0.151483	0	-0.178501	0	0	-0.0626861	-0.13308	-0.808312	0	0	-0.655212	0
YER092W	Ies5p	0	-1.30587	-2.31422	-0.440549	-0.712496	-2.22019	-3.34075	-0.633485	0	-0.972165	-2.61671	-0.93727	-1.6429	-2.262	-4.31343	-0.667729
YOR023C	Ahc1p	0	-0.0547257	-3.06146	0	-1.90686	-0.845312	-1.54243	-0.980682	0	-0.699322	-3.54769	-0.149369	-2.52233	-0.353136	-1.51201	-1.14262
YBR290W	Bsd2p	0	-0.828483	-1.12554	-0.392319	-0.0526075	-0.390426	-1.05661	-0.0510535	-0.0376326	-0.0868383	-0.496337	-0.546878	0	-0.134306	-0.830307	0
YPL173W	Mrpl40p	0	0	-0.477263	-0.260123	-0.0398625	0	0	0	0	0	-0.0239519	-0.663035	0	0	-0.0341965	0
YDR123C	Ino2p	0	0	-0.709389	-0.131301	-0.017632	0	-0.165535	0	0	0	-1.09889	-0.107164	-0.348601	0	0	0
YGR192C	Tdh3p	0	-0.456271	-2.20247	-0.673642	-0.0347905	-0.47322	0	0	0	-0.243372	-2.79625	-0.768282	-0.732302	-0.46065	-0.103125	0
YGL005C	Cog7p	0	-0.129115	-2.08041	-0.0870721	-1.17316	-0.39915	-0.354127	0	0	0	-2.35963	-0.0549638	-2.63473	-0.189085	-0.0126427	-0.0123422
YMR084W	hypothetical protein	0	0	-0.785573	-0.368177	-0.148036	0	0	0	0	0	-0.176517	-0.933255	-0.0532719	0	-0.431856	0
YIL146C	Atg32p	0	0	-1.02163	-0.10366	-0.269714	-0.178409	-0.242889	-0.205693	-0.122493	-0.0465283	-0.836272	-0.0662382	-0.00795614	-0.00904684	0	-0.0960207
YLR114C	Avl9p	0	-0.0539824	-0.948318	-0.011086	0	0	-0.176814	0	0	-0.567694	-0.793218	-0.135049	0	0	-0.504796	0
YDL056W	Mbp1p	0	0	-2.01895	0	-0.796595	-0.126861	-0.566585	0	0	0	-2.0301	-0.081853	-1.08099	0	-0.765993	0
YCR003W	Mrpl32p	0	0	-0.876983	-0.179306	-0.104177	0	0	0	0	0	-0.367176	-0.551245	-0.370462	0	-0.67645	0
YMR287C	Dss1p	0	-0.011048	-0.918752	-0.992498	-0.268721	0	0	0	0	0	-0.076347	-0.989547	-0.0145776	0	0	0
YFL026W	Ste2p	0	0	-0.777112	-0.0139474	-0.0306697	0	-0.521281	0	-0.351349	-0.359785	-0.882893	-0.061204	-0.156101	0	0	0
YKL015W	Put3p	0	0	-0.665506	-0.288513	-0.178026	-0.130424	-0.198339	-0.119173	-0.0343721	0	-0.263467	-0.20178	0	-0.095972	-0.0118921	-0.0118921
YKL029C	Mae1p	0	0	-1.41624	-0.272124	-0.507169	-1.04966	-0.12812	-0.382424	0	0	-3.36694	-0.351001	-1.11024	-0.776598	-1.40585	-0.731789
YKL194C	Mst1p	0	0	-1.51308	-0.149055	-0.883456	0	0	0	0	0	-0.606458	-0.261624	-1.18754	0	-0.499581	0
YPL104W	Msd1p	0	0	-0.415482	-0.0986667	0	0	0	0	0	-0.0777995	-0.0777995	-0.103962	0	0	0	0
YML033W	Data not found	0	0	-0.92619	0	-0.0326206	-0.0326206	-0.0645635	0	-0.096448	0	-0.948198	0	0	0	0	0
YKR072C	Sis2p	0	0	-1.21316	-0.188503	-0.368861	-1.01119	-1.8186	-0.212077	0	0	-1.71965	-0.355733	-1.26443	-0.663696	-1.60848	-0.103899
YBR059C	Akl1p	0	0	-0.646326	-0.00683967	-0.0274676	-0.383758	-0.331954	-0.274921	0	-0.0407369	-1.07229	-0.0466059	-0.835841	-0.0911655	-1.04207	-0.0393997
YBR010W	Hht1p	0	0	-1.25256	-0.0374578	0	0	0	0	-0.0514972	0	-0.813095	-0.116373	-0.0270415	-0.165057	0	0
YDR523C	Sps1p	0	0	-0.484887	-0.384858	-0.0894875	0	0	0	0	-0.0856505	0	-0.34111	0	0	0	0
YML071C	Cog8p	0	-0.932132	-5.68065	-0.0249862	-4.19233	-1.14903	-2.72305	-1.06714	0	-0.112569	-6.30617	-0.196331	-5.89481	-0.578402	-3.18398	-1.02112
YNL030W	Hhf2p	0	0	-1.03259	-0.193018	0	-0.26493	-0.0411222	-0.204719	-0.630876	0	-1.35993	-0.352773	0	-0.0923256	-0.620137	-0.00139498
YJL022W	Hypothetical ORF	0	0	-1.13621	-0.117273	-0.596122	0	-0.156409	0	0	-0.0113466	-0.388187	-0.187537	-1.04468	0	-0.892048	0
YFR040W	Sap155p	0	0	-1.00406	0	-0.200567	-1.40727	-1.49369	-0.054155	0	0	-0.901498	-0.218292	0	-0.67685	-0.649365	-0.287152
YIL020C	His6p	0	-0.12843	-2.795	0	-0.970494	-0.241649	-0.185202	-0.0487556	0	-0.0489322	-2.08374	-0.429023	-0.259047	-0.057783	-0.38249	0
YJL071W	Arg2p	0	-0.0423713	-3.8007	-0.00157048	-0.652871	-0.73113	-0.651314	0	0	-0.0632702	-4.87367	-0.581684	-0.781002	-0.282577	-1.20759	-0.0101417
YAL059W	Ecm1p	0	0	-1.23286	0	0	0	0	0	0	0	-1.36658	0	-0.0403207	0	-0.267595	0
YKL124W	Ssh4p	0	-0.0497282	-1.30165	-0.118357	0	-0.243694	-0.206051	-0.0701166	0	-0.00908947	-1.32717	-0.132053	-0.0136544	-0.0844042	0	0
YGL054C	Erv14p	0	-0.456232	-1.53365	0	-1.08896	-0.543101	-2.47716	-0.235755	0	0	-1.4311	-0.0207845	-1.22414	-0.397523	-1.12078	-0.10515
YOR024W	Hypothetical ORF	0	0	-1.79862	-0.0151047	-0.215561	-0.392854	-0.312502	-0.222831	-0.04017	-0.0192943	-2.56127	-0.144918	-0.62317	-0.0819715	-0.820269	-0.679015
YKL027W	hypothetical protein	0	-0.394274	-4.85542	-0.297694	-0.815509	-0.217182	-0.757686	-0.506486	-0.352983	-0.196914	-4.69174	-0.384941	-0.748568	-0.725795	-1.20826	-0.759423
YHR038W	Rrf1p	0	0	-0.947704	-0.0643677	-0.321499	0	-0.493796	0	0	-0.32508	-0.218054	-0.0665221	-0.243699	0	0	0
YNL206C	Rtt106p	0	0	-1.33857	0	0	-0.623203	0	0	-0.27353	0	-1.29661	-0.0960022	-0.137107	-0.87325	-0.0454818	0
YLR080W	Emp46p	0	0	-1.57786	0	0	-0.319366	0	0	0	-0.0663787	-1.85832	-0.0035301	-0.327766	-0.0235362	-0.588566	0
YNL140C	Hypothetical ORF	0	-0.0530974	-0.356669	-0.166991	-0.435408	0	0	0	0	0	-0.665871	-0.336236	-1.48947	-0.0584629	-0.0135706	-0.0586365
YMR311C	Glc8p	0	-0.131703	-1.30227	-0.0105588	-0.506268	-0.115275	0	-0.011372	-0.702446	-0.973103	-0.803616	0	-0.610112	0	0	0
YLL014W	Emc6p	0	0	-0.664492	-0.0829838	-0.125277	-0.26923	-1.52878	-0.193188	-0.118026	-0.240149	-0.79587	-0.0610859	-0.376942	-0.101808	-1.01783	-0.290993
YGR150C	Ccm1p	0	-0.370754	-1.31423	-0.45813	-0.605849	0	0	0	0	-0.204386	-0.180985	-0.316831	-0.132195	0	-0.0792158	0
YPL037C	Egd1p	0	0	-1.34857	0	0	-0.487136	-1.5817	-0.143972	0	-0.0187754	-1.30692	0	-0.797029	-0.0896888	-0.448572	-0.123609
YGR012W	hypothetical protein	0	0	-1.46498	0	-0.202677	-0.12921	-0.00022098	-0.0466817	-0.0910179	-0.0393999	-1.61325	0	-0.514974	0	-0.393785	-0.0327455
YMR304C-A	Hypothetical ORF	0	0	-0.495718	0	0	-0.377215	-0.0527487	-0.155443	0	-0.17535	-0.690126	0	-0.158267	0	-0.0392697	-0.0327597
YDL076C	Rxt3p	0	0	-2.88455	-0.0977946	-0.0887317	-0.234346	-1.24871	0	-2.54029	0	-2.18197	-0.312847	-0.00253206	-0.0477737	-0.392386	0
YNL252C	Mrpl17p	0	0	-0.255238	-0.426118	-0.0399364	0	0	0	0	-0.530924	0	-0.182481	0	0	0	0
YMR267W	Ppa2p	0	0	-0.236514	-0.656875	-0.145177	0	0	0	0	-0.927083	0	-0.696075	0	0	0	0
YER075C	Ptp3p	0	-0.0891976	-1.63933	-0.171862	0	0	0	-0.295676	0	0	-1.36389	-0.392025	-0.0668654	0	0	-0.00663712
YAR003W	Swd1p	0	0	-1.05519	-0.126675	-0.793994	-0.561306	-0.806832	0	0	0	-1.53214	-0.282579	-1.98462	-0.637776	-0.615907	0
YLR205C	Hmx1p	0	-0.0445641	-1.6768	-0.0786372	-0.0446803	-0.242742	0	-0.0537978	-0.0414269	-0.230785	-1.64325	-0.0911425	0	-0.163139	0	0
YDR156W	Rpa14p	0	0	-1.82715	0	-0.172118	-0.411991	-0.164212	-0.223061	0	0	-1.54005	-0.312434	-0.141721	-0.803436	-0.646366	-0.071033
YOL108C	Ino4p	0	0	-1.85379	-0.00645336	0	-0.0351552	0	0	0	0	-2.97218	-0.229314	-0.521134	-0.0348251	0	0
YDR136C	Vacuolar Protein Sorting	0	-0.31862	-5.36696	-1.38199	-5.46642	-1.17213	-3.48387	-0.582496	0	-0.509607	-4.54067	-0.693751	-8	-0.444618	-4.3753	0
YBL012C	Hypothetical ORF	0	-0.188055	-0.548957	-0.213876	-1.22139	0	-2.15444	0	0	-0.334106	-0.494476	-0.502926	-1.42492	0	-2.14309	0
YGR226C	Ygr226cp	0	0	-0.0909135	-0.0268642	-0.12739	0	0	-0.123686	-0.0329789	-0.371721	-0.105829	0	0	-0.00806678	0	-0.10405
YMR292W	Got1p	0	0	-0.234137	-0.0129021	0	-0.0748744	0	0	-0.153537	-0.000516634	-0.606719	-0.0777471	0	-0.0771468	0	0
YGR025W	Hypothetical ORF	0	0	-0.802951	-0.147356	-0.00721433	0	-0.467538	0	-0.0357294	-0.0303376	-1.17372	-0.145742	-0.355635	0	-0.884897	-0.0955897
YMR293C	Her2p	0	-0.0808029	-0.838916	-0.389051	-0.298406	0	0	0	0	-0.177286	-0.0922042	-0.86652	0	0	0	0
YJL107C	hypothetical protein	0	0	-0.336815	-0.0575577	0	-0.33767	0	-0.0327921	-0.00315323	-0.00427697	-0.265997	0	-0.00468248	-0.0303207	0	-0.0252582
YBL007C	Sla1p	0	0	-2.06515	-0.657258	-2.15476	-1.12232	-3.82804	-0.503244	0	0	-2.81775	-0.70765	-4.55923	-0.709824	-3.59798	-0.354567
YHR086W	Nam8p	0	0	-0.660198	0	0	-0.382888	-0.0776746	0	-0.154821	-0.1499	-0.53953	-0.0461476	0	-0.198034	-0.606622	-0.0861688
YNL031C	Hht2p	0	0	-1.07077	-0.171065	-0.0455923	-0.14331	-0.115331	-0.222005	-0.716765	-0.571658	-0.875936	-0.370378	0	0	-0.252674	-0.000796541
YFL013C	Ies1p	0	-0.063972	-1.03731	0	-0.628663	-0.905003	-1.01689	-1.12778	0	-0.354368	-2.45319	-0.0650825	-1.57829	-0.640481	-2.33272	-0.990385
YOR317W	Faa1p	0	-1.71791	-1.61749	-0.0499101	-0.124406	-0.037767	0	0	0	-0.41401	-0.759382	-0.118038	-0.0182123	-0.255685	-0.0197784	0
YMR037C	Msn2p	0	-1.42368	-1.43632	-0.490625	-0.250591	-0.00989695	-1.48459	-0.558301	-0.65342	-0.85461	-0.388196	-0.235306	0	-0.393743	-1.50406	-0.267652
YML107C	Pml39p	0	-0.102439	-1.51596	-0.149929	0	-0.186569	0	0	0	0	-2.34563	-0.27492	-0.66826	0	-0.925075	0
YBL056W	Ptc3p	0	-0.0274554	-0.79642	-0.115322	0	0	0	0	0	-0.0441429	-0.498629	-0.464469	-0.521836	0	-0.338626	0
YDR459C	Pfa5p	0	0	-3.27953	-0.217944	-0.184103	-0.303067	-1.20953	0	0	0	-3.20682	-0.117783	-0.0265653	-0.312549	-0.82479	0
YDL090C	Ram1p	0	-0.610647	-3.005	-0.0386342	-2.15799	-2.46894	-6.52352	-1.58356	0	-1.08341	-3.34051	-0.271945	-3.93069	-1.35537	-4.77997	-1.7489
YML026C	Rps18bp	0	0	-0.145365	0	0	0	0	0	0	0	0	0	0	0	0	0
YMR184W	Add37p	0	0	-0.0902845	-0.174365	0	0	0	0	0	-0.0471243	0	-0.125841	0	0	0	0
YOL100W	Pkh2p	0	-0.00303316	-0.20329	-0.228806	0	0	0	0	0	-0.490052	-0.0160976	-0.176182	0	0	0	0
YLR015W	Bre2p	0	-0.115631	-2.55626	-0.157556	-0.694868	-0.729122	-1.51047	0	0	-0.276648	-2.81494	-0.494446	-2.82794	-1.55329	-1.27316	-0.314932
YNL213C	Rrg9p	0	-0.441566	-0.812999	-0.5359	-0.093761	0	0	0	0	-0.0465235	-0.15979	-1.50056	0	0	-0.334715	0
YBL038W	Mrpl16p	0	0	-0.25857	-0.584679	-0.058529	0	0	0	0	-0.28138	-0.172508	-1.2373	0	0	0	0
YBR261C	Tae1p	0	0	-0.337024	0	-0.0214633	0	0	0	0	0	-1.11264	-0.226988	-0.100109	0	0	-0.0253331
YDL050C	Hypothetical ORF	0	0	-1.37887	0	-0.438813	-0.533606	-0.905894	-0.121803	0	0	-1.24358	-0.506245	-0.804524	-0.3966	-0.659403	-0.234965
YIL027C	Kre27p	0	-0.317499	-1.27888	0	-0.00408285	-0.279181	-1.89696	-0.123315	-0.0860015	-0.164912	-2.72381	-0.0799584	-0.830685	-0.195741	-2.79972	-0.242871
YLR016C	Pml1p	0	0	-1.32905	-0.0130587	0	0	0	-0.0173889	-0.00178106	-0.018197	-1.60625	-0.0218778	0	0	0	-0.0607482
YJL148W	Rpa34p	0	0	-2.22013	-0.00155855	-0.113868	-0.231201	0	0	0	0	-1.71496	-0.291811	-0.778571	-0.178593	-0.356582	-0.229162
YDL236W	Pho13p	0	-0.767072	-1.31894	-0.257191	-0.188241	-1.80406	-0.208836	0	0	-0.111933	-1.50157	-0.527644	-0.817463	-0.919443	0	0
YNL160W	Ygp1p	0	0	-0.133357	-0.189091	-0.0322061	0	0	0	0	0	0	-0.435304	0	0	0	0
YML056C	Imd4p	0	0	-0.509039	-0.00792012	0	0	0	-0.107885	-0.0760355	0	-0.0509387	-0.0583941	0	0	0	-0.259282
YML099C	Arg81p	0	-0.585064	-0.594731	-0.0505789	-0.291436	-0.0880448	0	0	0	-0.139517	-0.57897	0	-0.122773	-0.038376	0	-0.0435117
YLR181C	Vta1p	0	0	-1.52698	-0.00591802	-0.00824712	0	0	0	0	0	-1.50499	-0.493847	-0.937887	0	-1.29327	0
YDR320C	Swa2p	0	0	-2.34412	0	-2.54619	-1.09206	-4.10835	0	0	-0.00454483	-3.6076	-0.126207	-7.37589	-0.888499	-4.72863	0
YHR158C	Kel1p	0	-0.0487675	-1.33807	-0.0458997	0	0	-0.105055	0	0	-0.143341	-0.68	-0.345699	-0.0175574	0	0	0
YMR115W	Mgr3p	0	0	-0.238444	-0.053749	-0.0633645	-0.537377	-0.721348	0	0	-0.0649824	-1.0121	-0.205616	-0.260855	-0.30848	-0.702358	0
YOL136C	Pfk27p	0	0	-1.3022	-0.0637911	-0.16571	-0.682589	0	0	0	0	-2.10064	-0.242355	-0.406753	-0.489359	-0.32449	-0.00951262
YIR028W	Dal4p	0	0	-0.130938	-0.181361	-0.0219473	-0.330398	-0.164708	-0.276271	0	-0.291149	-0.42676	-0.180743	0	-0.254173	-0.0654431	-0.292164
YLR039C	Ric1p	0	-0.0900193	-1.40594	-0.111206	-1.11815	-0.334445	-1.03924	-0.0977812	0	-0.0225868	-0.999079	-0.295465	-3.02211	0	-0.860465	0
YOR255W	Osw1p	0	-0.144234	-0.816238	0	-0.0584512	0	0	-0.0100147	0	0	-0.79823	-0.0542644	0	0	0	0
YMR011W	Hxt2p	0	0	-0.076299	-0.0137685	-0.226801	-0.30603	-0.0213463	-0.145618	-0.077486	-0.0069474	-0.233616	-0.106211	-0.145234	-0.0193231	0	-0.154506
YML062C	Mft1p	0	0	-0.376519	-0.121954	-0.867549	-0.408273	0	-0.0238134	0	0	-0.767496	-0.23788	-2.29532	-0.0161577	0	0
YDR443C	Ssn2p	0	0	-1.24999	-0.017661	-0.968038	0	0	-0.1471	-1.38591	0	-1.08546	-0.000601424	-2.38219	-0.0464182	-0.00755733	-0.237827
YOL059W	Gpd2p	0	-0.210051	-0.477695	-0.0704356	-0.0298073	0	0	0	0	0	-0.228673	-0.188753	-0.0466888	0	0	-0.183717
YDL044C	Mtf2p	0	0	-0.356772	-0.067957	0	0	0	0	0	0	0	-0.262442	0	0	-0.0233363	0
YML019W	Ost6p	0	0	-0.462685	0	0	0	-0.0834657	-0.0744589	0	0	-0.257313	0	0	-0.0193077	-0.219844	-0.172135
YAL048C	Gem1p	0	0	-0.531997	-0.0260879	0	0	0	0	0	-0.0776239	-0.0776239	-0.315884	0	0	0	0
YMR039C	Sub1p	0	0	-0.959031	-1.17437	-0.00930849	0	-0.941602	-0.13254	0	-0.822151	-0.4268	-0.785666	0	0	-0.182223	-0.710738
YPR074C	Tkl1p	0	-1.82187	-2.18029	-0.296615	-0.695685	-8	-7.69654	-0.0662978	0	-1.23293	-2.3059	-0.730119	-1.48601	-7.62839	-7.51947	0
YGL219C	Mdm34p	0	0	-1.31679	0	-0.388929	-0.499594	0	0	0	0	-1.07272	-0.0865119	-1.07308	-0.0795548	0	0
YDR322W	Mrpl35p	0	-0.378539	-2.55361	-0.462212	-0.435671	0	-2.98248	0	0	-0.541392	-1.25356	-0.432706	-0.70571	0	-2.51024	0
YDR347W	Mrp1p	0	0	0	-0.843956	0	0	0	0	0	-0.714683	0	-0.890242	0	0	0	0
YHR082C	Ksp1p	0	-0.131272	-0.887532	-0.25733	-0.155109	0	-0.143987	0	0	-0.687349	-0.931605	0	-0.17409	0	-0.104138	0
YGR228W	Hypothetical ORF	0	0	-2.04027	-0.197865	-0.357237	-0.768065	0	-0.0694822	0	0	-3.0467	-0.420626	-1.32359	-0.31482	-0.209229	-0.312793
YKL075C	hypothetical protein	0	0	-1.76108	-0.10158	-0.254527	0	0	0	0	0	-2.53824	-0.227326	-1.2702	-0.000461785	-0.582592	0
YJR025C	Bna1p	0	-0.0398653	-3.53544	0	-3.85354	-0.216029	0	0	0	0	-3.53698	0	-3.63825	0	0	0
YJR011C	hypothetical protein	0	0	-4	0	-4	0	0	0	0	0	-4	0	-4	0	0	0
YKR073C	Hypothetical ORF	0	0	-1.69371	-0.197777	-0.818496	-0.820381	-1.48001	-0.44815	0	0	-2.43031	-0.0908846	-1.21768	-0.341201	-1.52008	-0.18399
YNL051W	Cog5p	0	0	-4	-0.157822	-3.33198	-0.153584	-0.775384	-0.371952	0	-0.0136312	-4	-0.0992145	-3.13947	-0.190356	-0.44455	-0.244245
YER048C	Caj1p	0	-0.428014	-3.19072	-0.187018	-1.9719	-0.763834	-1.51041	-0.158231	0	-0.324333	-2.53197	-0.286588	-2.08248	-0.441235	-1.14137	-0.250237
YNL298W	Cla4p	0	-0.698467	-2.4665	-0.798813	-1.7371	-0.0321099	-4	-1.25841	0	-0.766401	-3.51838	-1.01885	-3.64262	0	-4	-0.699128
YLR003C	Cms1p	0	0	-1.1645	-0.0497799	0	0	0	-0.0653224	0	-0.117357	-0.861768	-0.147684	-0.16656	-0.0223124	-0.0718689	-0.013021
YOR333C	Spore Wall Formation	0	-0.905125	-1.0679	-0.089289	-0.0441133	-0.205283	-0.280746	0	0	-1.52679	-1.36028	-0.131952	-1.93006	0	-1.19737	0
YPR132W	Rps23bp	0	0	-1.04485	0	0	0	0	0	0	0	-1.63487	0	-0.0528429	0	0	-0.00210703
YBR119W	Mud1p	0	0	-1.31731	-0.033619	-0.0165455	-0.0440117	-0.65771	0	0	0	-1.11437	-0.00370508	-0.0183809	-0.00182574	-1.17627	0
YER120W	Scs2p	0	-0.0902456	-0.905148	-0.886889	-0.0022878	-0.198555	-0.182421	-0.221297	0	0	-2.0967	-0.771927	-0.730593	-0.382895	-0.55528	-0.370983
YGR254W	Eno1p	0	0	-0.464481	0	-0.230676	-0.274939	-0.208792	-0.189352	0	-0.12609	-0.466827	0	-0.00800966	-0.136072	0	-0.0406432
YDL057W	hypothetical protein	0	-0.0513019	-0.725086	-0.467282	-0.0490903	0	0	0	0	-0.0166847	-0.0166847	-0.835484	0	0	0	0
YML117W	Nab6p	0	0	-0.769505	-0.0365473	-0.515465	-0.2787	-1.30001	-0.0364604	0	0	-1.12281	-0.258218	-0.721074	-0.303978	-1.03143	-0.0241981
YGL218W	Hypothetical ORF	0	-0.0220632	-1.67986	0	-0.859612	-1.43972	-2.44435	0	0	-0.281618	-2.02259	0	-2.80444	-0.0616943	-1.62106	0
YER050C	Rsm18p	0	-0.0728013	-0.593024	-0.150437	-0.108961	0	-0.018131	0	0	-0.118714	-0.118714	-0.668851	0	0	0	0
YDR379W	Rga2p	0	-0.224275	-0.464947	-0.0517807	0	-0.00949428	-0.422033	0	0	-0.0821072	-0.411791	-0.162174	0	-0.0173637	-0.0173637	-0.0038249
YNL281W	Hch1p	0	-0.40324	-1.16428	0	-0.243191	-0.666946	-0.514704	-0.0269519	-0.0928116	-0.442112	-1.06947	-0.0512764	-0.181071	-0.505099	-0.203806	-0.248166
YDR020C	Das2p	0	-0.850223	-1.03391	0	-0.716347	-0.147292	0	0	0	-0.216441	-1.05701	-0.0458699	-1.11268	-0.257681	0	0
YNL001W	Dom34p	0	-0.755086	-1.79752	-0.0514136	-0.0502294	-0.683242	-0.615811	-0.0185272	0	0	-2.00419	-0.140892	-0.626666	-0.295334	-0.919441	-0.0693342
YGR229C	Smi1p	0	-1.3582	-2.47988	-0.658505	-1.65023	-4.24001	-3.42865	-1.73007	0	-0.7948	-4.29906	-0.746181	-4.12658	-3.12264	-4.50894	-1.5692
YNL321W	Vnx1p	0	0	-0.727417	0	0	-0.13153	0	-0.687083	-0.0755543	-0.421639	-0.647093	-0.0748008	0	-0.323583	0	-0.0530852
YNR012W	Urk1p	0	-0.469358	-0.5358	0	-0.544552	0	0	0	0	-0.151154	-0.730896	-0.0734859	-1.02381	-0.172274	0	0
YPL152W	Rrd2p	0	-0.0170617	-1.90423	-0.235837	-0.126891	-2.90554	-4.48076	-1.06962	0	-0.0278539	-3.72565	-0.751625	-1.06921	-1.81911	-4.4302	-0.213737
YGL064C	Mrh4p	0	-0.502144	-0.664871	-0.0103346	0	0	0	0	0	-0.00209984	-0.00209984	-0.3108	0	0	0	0
YOR277C	Hypothetical ORF	0	-0.731829	-2.12231	-0.233933	-0.530436	-0.224462	-0.295274	-0.374455	-0.244419	-0.439675	-1.96969	-0.0169035	-0.508566	-0.234006	-0.18623	-0.222962
YML121W	Gtr1p	0	-0.0412006	-1.42614	0	-0.223645	-2.29023	-1.62739	0	0	0	-1.89219	-0.885639	-3.18338	-1.8865	-4.11556	0
YPR063C	hypothetical protein	0	0	-0.490077	-0.0691654	-0.0609044	-0.36134	-0.530996	-0.260263	-0.146649	-0.0763831	-0.54742	-0.134517	-0.00519858	-0.249858	-0.112898	-0.0683898
YNL334C	Sno2p	0	-0.115176	-0.469168	-0.141975	-0.34894	-0.334787	-0.189025	-0.0966771	-0.00510843	-0.45654	-0.828353	-0.253572	0	-0.0874863	0	0
YLR067C	Pet309p	0	-0.0436941	-1.02024	-0.383631	-0.457853	0	-0.196564	-0.0460427	0	-2.72571	-1.65902	-0.333062	-1.77555	0	0	-0.0189341
YOR330C	Mip1p	0	0	-0.0448299	-0.403817	-0.0420226	0	0	0	0	-0.025	0	-0.295786	0	0	0	0
YLR410W	Vip1p	0	0	-0.151005	-0.025293	-0.976137	-0.300162	0	0	0	0	-0.244585	-0.191083	-1.74033	-0.00440734	0	0
YNL326C	Pfa3p	0	-0.111882	-0.596471	0	-0.115755	-0.177705	0	-0.0508168	0	-0.180006	-0.340003	-0.188602	-0.336438	-0.0813172	-0.757533	-0.137123
YLR248W	Rck2p	0	0	-0.573099	-0.0692691	0	0	-0.0384318	-0.282511	0	-0.0264786	-0.917157	-0.174397	0	-0.0721768	-0.0151878	-0.499845
YER032W	Fir1p	0	0	-0.661872	-0.0105026	-0.576546	-0.179172	-0.194683	-0.022162	0	-0.0629712	-0.336297	-0.0822603	-0.290685	-0.0375285	-0.213666	-0.0981806
YPR057W	Brr1p	0	-0.0711219	-1.93392	0	-8.04979e-05	-0.0521109	-0.8163	0	0	0	-1.85969	-0.276926	-0.0637397	-0.264064	-1.85455	0
YPL145C	Kes1p	0	0	-0.164544	-0.0386122	-0.0276878	0	-1.11114	-0.0781222	0	0	0	0	0	0	-1.14348	-0.30533
YGL062W	Pyc1p	0	-0.840315	-1.00387	-0.100073	-0.126376	-0.506736	-1.67057	-0.155883	0	-0.181017	-1.36279	-0.147768	-0.859807	-0.809871	-1.63211	-0.284122
YPL048W	Cam1p	0	-0.0505892	-0.346192	-0.0743747	-0.0741208	0	0	0	0	0	-0.0875389	0	-0.103647	-0.00653034	0	0
YKL030W	Hypothetical ORF	0	0	-0.560668	-0.07666	-0.0676721	-0.251412	-0.00531248	-0.0331739	0	0	-1.25107	-0.12135	-0.450584	-0.0519499	-0.514651	-0.0309371
YNL081C	Sws2p	0	-0.0228666	-1.31063	-0.236066	-0.45633	0	-1.09677	0	0	-0.389284	0	-0.725263	0	0	-0.812814	0
YPR065W	Rox1p	0	-0.0528657	-0.78747	-0.0164669	-0.609426	-2.42134	-4.92584	0	0	-0.546611	-1.12288	-0.860835	-0.53904	-2.2484	-5.71037	0
YNL013C	Hypothetical ORF	0	0	-0.594736	0	-0.151203	-0.293225	0	-0.202998	-0.424152	0	-0.202355	-0.155614	0	-0.0157322	0	-0.229666
YGR276C	Rnh70p	0	0	-0.507118	0	-0.133522	-0.361289	-0.975445	0	0	0	-1.0964	-0.0837038	-0.300666	-0.21982	-1.33052	-0.0801612
YDL002C	Nhp10p	0	-2.1212	-1.85759	-0.0349541	-0.573483	-1.98223	-3.67523	-1.03875	0	-0.840155	-1.7374	-0.714519	-2.21323	-1.85374	-2.72288	-0.756234
YDL136W	Rpl35bp	0	-0.684299	-0.548835	0	-0.0500487	-3.27194	-4.0334	0	0	-0.124479	-1.28022	-0.623524	-0.858681	-1.65187	-2.33542	-0.42044
YNL050C	hypothetical protein	0	-0.142403	-0.936891	-0.0698279	-0.417287	-0.0343495	0	0	-0.0407128	-0.183048	-0.804116	0	-0.445206	-0.00345033	-0.018475	-0.0165752
YMR275C	Bul1p	0	-0.0669136	-2.67234	-0.812875	-1.86131	-1.06289	-1.88304	0	0	0	-1.82785	-0.803696	-3.42793	-0.464648	-2.90548	0
YGL059W	Pkp2p	0	-0.144304	-0.741089	-0.0711189	-0.199874	-0.211169	0	-0.0430771	0	-0.0564956	-0.531396	-0.0745728	0	-0.11123	0	-0.111302
YHL031C	Gos1p	0	-1.88257	-2.84007	-0.0121645	-4.30826	-2.77897	-3.55373	-0.779318	0	-0.411748	-4.21684	-0.131826	-5.40238	-2.03347	-3.38832	-1.20287
YDL063C	hypothetical protein	0	0	0	-0.0523282	0	0	0	0	0	0	0	-0.474816	0	0	0	0
YDR096W	Gis1p	0	-0.228359	-1.12867	0	-0.261746	-0.294984	-0.0240608	-0.0304509	0	-0.312785	-1.51635	0	0	-0.287336	0	-0.00894628
YGR282C	Bgl2p	0	-0.450239	-2.19747	-0.0155813	-0.870134	-2.43326	-3.36295	-0.597153	0	-0.132457	-2.25335	-0.200549	-1.13476	-2.27941	-3.11015	-0.322815
YDR279W	Rnh202p	0	0	-0.0665874	-0.0725108	0	0	-0.118818	-0.173171	-0.101506	0	-0.483329	-0.245398	0	-0.120149	-0.529673	-0.243641
YPL066W	hypothetical protein	0	-0.0413538	0	0	-4.17299	-1.12787	-1.74253	-0.110817	0	0	0	0	-4.8654	-1.23391	-0.875461	-0.15317
YOR349W	Cin1p	0	-4.10858	0	-0.0484214	-5.50966	-1.06954	-0.962078	-0.284326	-0.0708392	-5.28415	-0.128875	-0.183817	-7.78154	-0.535301	-0.961889	-0.0628867
YOL018C	Tlg2p	0	0	-0.909531	-0.235505	-1.99818	-2.01165	-4	0	0	-0.0347836	-0.978846	-0.0314377	-2.45822	-1.56294	-4	0
YBL083C	Hypothetical ORF	0	0	0	-0.0440782	-1.51925	-0.344818	-2.23004	-0.0823522	0	-0.00422692	-0.526691	-0.137886	-2.76119	0	-3.0898	-0.202211
YLR315W	Nkp2p	0	-1.00717	-0.380422	0	-6.26362	-5.63959	-4.57371	0	0	-0.194724	-0.194724	-0.0231259	-7.64584	-3.34876	-4.68352	0
YNL271C	Bni1p	0	0	-0.0510499	0	-1.67873	-0.182499	-0.446493	-0.0252659	-0.0353634	0	-0.247669	-0.100928	-2.98921	-0.231969	-1.0285	0
YPL165C	Set6p	0	-4.24276	-0.0102121	-0.0920777	-5.32101	-1.39486	-0.951497	-0.00582703	0	-4.99115	-0.206336	-0.259075	-7.72197	-0.549744	-1.24322	-0.0542173
YPL241C	Cin2p	0	-2.75879	0	0	-3.94687	-1.24046	-1.06927	-0.0961344	0	-2.74861	-0.488168	-0.161823	-3.89443	-0.767531	-1.57639	-0.0733441
YPR194C	Opt2p	0	-0.294839	0	-0.110851	-0.277843	-0.312296	-1.68727	0	0	-0.391045	-0.0586814	-0.264031	-0.68283	-0.293031	-1.67928	0
YOR006C	Tsr3p	0	0	0	-0.0987517	-3.35573	-1.55428	-0.384698	0	0	0	0	-0.503037	-3.56305	-0.920849	-0.401077	0
YOR067C	Alg8p	0	0	0	0	-3.8098	-0.869182	-5.24922	0	-0.158879	0	-0.0102051	-0.181533	-6.03165	-0.45173	-5.98834	0
YBL051C	Pin4p	0	-0.00834469	0	0	-1.02503	-2.20933	-4.2604	-0.126601	-2.02286	-0.187997	0	0	-0.214217	-2.08531	-2.7295	-0.345448
YPL227C	Alg5p	0	-0.725556	-0.0143017	0	-2.40401	-0.502591	-1.97181	-0.690559	0	0	0	0	-3.98309	-1.02032	-2.64853	-0.341742
YPL214C	Thi6p	0	-0.0303625	-1.07367	0	-2.70127	-0.0209179	-0.181038	0	0	0	-0.498086	-0.107844	-3.48701	0	-0.594529	0
YGL060W	Ybp2p	0	0	-0.457462	0	-4.03587	-0.195585	0	0	-0.269264	0	-1.74571	-0.204513	-6.06068	-0.179429	-1.53249	-0.204633
YGL066W	Sgf73p	0	0	-0.414218	-0.154499	-2.18194	-1.34794	-2.60529	-0.192526	0	0	-0.139122	-0.201302	-2.52966	-0.682409	-2.81411	-0.264114
YJL187C	Swe1p	0	0	0	-0.0941144	-0.865732	-0.341391	-0.16359	-0.351785	-0.0496718	0	0	0	-0.660086	-0.316908	0	0
YNL233W	Bni4p	0	0	-0.6247	-0.0195268	-1.29676	0	-1.02436	-0.476847	0	0	-1.48777	-0.0764151	-2.11721	0	-0.487274	-0.076094
YBL067C	Ubp13p	0	-0.607225	-0.0289211	-0.0712875	-0.512496	-0.767904	-0.540287	-0.205296	0	-0.0134969	-0.544724	-0.216878	-1.88048	-0.861629	-0.967986	-0.355199
YLR442C	Sir3p	0	0	0	0	-0.482498	-0.207511	0	-0.170762	-0.517072	-0.368401	-0.0750642	0	-1.00769	0	0	-0.136903
YMR109W	Myo5p	0	0	0	-0.0166184	-0.0408788	-0.514843	-0.283234	-0.426768	-0.654211	-0.329292	0	0	-0.00312087	-0.368938	0	-0.263224
YBL031W	She1p	0	0	-0.596605	-0.181211	-1.56959	0	-0.158337	-0.0812506	-0.1735	-0.0480946	-0.516632	-0.207418	-2.32986	-0.0218525	-0.177292	-0.134282
YKR055W	Rho4p	0	-0.289221	0	-0.220721	-0.0289104	-0.446016	-1.69034	-0.757781	0	0	0	-0.345215	-1.50765	-0.549109	-1.46684	-0.261309
YKR035C	Hypothetical ORF	0	0	-0.168255	-0.115557	-1.47451	-0.230666	-0.13077	0	0	-0.0237545	-0.245026	-0.0489011	-1.60632	-0.0934554	0	0
YML124C	Tub3p	0	-1.09808	-0.0850903	0	-2.04262	-1.87392	0	0	0	-0.822644	-0.612196	0	-2.25243	-1.26431	-0.534694	0
YNL067W	Rpl9bp	0	0	-0.599436	0	-0.270732	-0.112834	-1.25217	-0.0835859	0	0	-1.23703	-0.369589	-2.51576	-0.0727769	-1.55496	-0.137568
YEL053C	Mak10p	0	-0.708584	-0.971825	-0.565794	-0.90043	-0.430293	-0.390767	-0.682301	0	0	-1.55745	-0.376112	-1.13552	-0.823157	-1.0312	-0.90156
YIL052C	Rpl34bp	0	-1.80563	-1.08863	-0.105759	-1.39831	-2.99826	-5.86705	-3.28844	0	-0.529379	-1.57122	-0.687518	-3.33134	-2.34119	-4.91233	-2.31552
YOL039W	Rpp2ap	0	0	0	0	0	0	0	0	0	0	0	0	0	0	0	0
YOR068C	Vam10p	0	0	-0.09863	-0.684705	-1.72875	-0.905565	-1.08951	-0.529941	0	-0.611334	-0.837127	-0.649929	-2.04611	-0.0307487	-1.41983	-0.354396
YLR384C	Iki3p	0	-0.0252946	-0.250732	-0.0259041	-1.13481	-1.35282	-0.604348	-0.0751351	-0.450361	-0.0520794	-0.0478654	-0.0439343	-1.0647	-1.09693	-1.29491	-0.0256581
YNR005C	Hypothetical ORF	0	0	-0.0327326	-0.0289311	-1.60302	0	-0.409215	0	-0.0729907	-0.159703	-0.176742	-0.0522231	-1.06945	-0.248942	-0.780505	-0.12352
YOL087C	hypothetical protein	0	-0.30727	-0.10264	-0.243546	-1.85596	-1.97241	-1.29927	-0.753209	0	-0.0361114	-0.389841	-0.413536	-2.64014	-2.16947	-1.49292	-0.514954
YPR179C	Hda3p	0	-0.56001	-0.434879	-0.287521	-0.548585	-1.5172	-2.08055	0	0	0	-1.09722	-0.766428	-1.28814	-0.981634	-3.15256	0
YGL212W	Vam7p	0	-0.157286	0	0	-0.042944	-0.391874	-2.06639	0	0	-0.0716469	-0.0709416	-0.307968	-1.14195	-0.496904	-2.39336	0
YMR316W	Dia1p	0	0	0	0	-0.312029	-0.239779	0	-0.337008	0	0	0	0	-0.0700982	-0.272002	-0.289308	-0.568321
YOR296W	hypothetical protein	0	-0.307913	-1.59809	0	-0.846538	-2.78635	-4	-0.150123	0	-0.375981	-2.88136	-0.0279618	-0.953661	-2.68762	-4	-0.178821
YJR066W	Tor1p	0	-0.922872	0	-0.096097	-0.100081	-2.00386	-1.60866	0	0	0	-0.809267	-0.169315	-0.44873	-1.56665	-2.12901	-0.104483
YMR316C-B	Hypothetical ORF	0	-1.013	-0.144194	-0.123519	-1.04609	-3.84918	-4.12487	-0.663198	-9.64525e-06	-0.107693	-0.302352	-0.277862	-0.75559	-3.33462	-4.11396	-0.680595
YIL034C	Cap2p	0	0	0	0	0	-0.253855	0	-0.120638	0	0	0	-0.0995705	-0.643087	-0.0236276	-0.369004	-0.0881369
YMR294W	Jnm1p	0	-0.225596	-0.0753316	-0.108877	-1.09539	-0.295953	-0.331112	-0.011459	0	-0.0495057	-0.0125926	-0.0125926	-1.22849	-0.144391	-0.492331	-0.17324
YFL014W	Hsp12p	0	-0.32325	0	0	-1.56728	-0.173075	0	0	0	-0.48813	0	0	-2.0891	-0.0365802	0	0
YOL013C	Hrd1p	0	0	0	0	0	-6.21147	-6.30468	0	0	-0.150761	-0.549919	0	-0.305489	-5.35912	-6.08554	0
YER090W	Trp2p	0	-0.940764	0	0	0	-7.50227	-3.23364	-0.737144	0	-0.478453	0	0	0	-6.126	-3.05047	-0.592607
YLR090W	Xdj1p	0	-1.15846	-0.394474	-0.0909551	-0.790816	-2.12778	-2.72721	-1.55231	0	-0.73736	-0.713818	0	-1.38529	-0.983164	-1.68743	-1.42861
YIL055C	hypothetical protein	0	0	-1.33651	-1.02677	0	-0.0525794	-1.60199	-0.870429	0	-0.00963371	-1.81004	-0.955299	0	-0.132262	-1.48425	-0.919987
YNL098C	Ras2p	0	0	0	0	-2.60609	-3.82879	-3.37372	-0.202031	0	0	0	0	-0.541463	-2.2905	-1.81924	-0.872916
YJL196C	Elo1p	0	-0.677387	-0.0285528	-0.105901	-0.014665	-1.98659	-4.36178	-0.378398	0	-0.195762	-0.898927	-0.0854807	-0.272581	-1.29183	-3.8966	-0.363005
YMR145C	Nde1p	0	0	0	0	0	-1.83249	-2.41172	-0.497682	0	0	-0.322121	-0.0406024	-0.389919	-1.4896	-3.29616	-0.942629
YOR002W	Alg6p	0	-0.0520203	0	-0.0584599	-1.50594	-0.432945	-3.29304	0	0	-0.0460388	0	-0.036026	-2.88239	-0.270638	-2.91753	0
YIL156W	Ubp7p	0	-0.356817	-0.0379768	0	-0.177637	-1.56684	-3.30386	0	0	-0.166569	-1.34532	0	-0.723216	-1.082	-2.06083	0
YLR292C	Sec72p	0	-0.540941	0	-0.12544	-0.061597	-0.0909915	-0.33255	-0.050329	0	-0.117359	0	0	-0.409429	-0.076602	-0.262075	0
YCR068W	Atg15p	0	-1.605	0	0	-0.417888	-0.49784	-3.94861	0	0	-2.9984	0	-0.0577955	-0.225039	-0.629254	-2.0952	0
YDR057W	Yos9p	0	-1.25337	-0.0105878	0	-1.10498	-3.92647	-4.69103	-0.142119	0	-0.832324	-0.422016	-0.0158994	-1.15931	-2.96465	-3.82111	-0.477674
YLR451W	Leu3p	0	-0.00668531	-0.0321406	0	-0.046317	-0.662157	-1.92321	0	0	0	-0.479738	-0.216532	-0.519703	-0.44161	-1.43655	-0.0293302
YDR417C	Hypothetical ORF	0	-0.377055	0	0	-0.263778	-1.84036	-4.28819	-1.93613	0	-0.630462	0	-0.0544778	-2.6512	-1.27978	-2.39217	-1.60127
YGR178C	Pbp1p	0	-0.685045	0	0	0	-0.127657	-0.139296	0	0	0	0	-0.0136058	-0.431677	0	-1.47725	0
YMR007W	Hypothetical ORF	0	0	-0.562499	-0.0133707	-0.104618	-0.343545	-0.998487	-0.146675	0	0	-0.49019	-0.0555842	-0.123741	-0.0966925	-0.689846	-0.131941
YNL241C	Zwf1p	0	-5.59852	0	-0.0619189	0	-6.48927	-6.40196	-0.181276	0	-5.21255	-0.249373	-0.361249	0	-7.36625	-6.93939	-0.437514
YDR035W	Aro3p	0	-0.594218	0	0	-0.033938	-1.58146	0	0	0	0	-0.0664861	0	-0.117018	-0.941737	-0.241012	0
YDR385W	Eft2p	0	-0.707912	0	0	-0.491762	-2.04502	-2.25858	0	0	-0.571561	0	-0.173414	-0.45089	-1.5229	-1.50269	0
YDR008C	Hypothetical ORF	0	-0.123006	0	0	0	-2.46424	-1.67937	0	0	-0.0619829	0	0	0	-2.16637	-1.12541	0
YDR418W	Rpl12bp	0	-1.08404	-0.0598	0	-0.699456	-1.62918	-3.47325	-1.73576	0	-0.228904	-0.22166	-0.0136993	-1.85918	-1.07427	-2.11789	-1.75344
YOR070C	Gyp1p	0	0	-0.125023	-0.0866105	-0.469937	-1.42536	-4.82608	-0.441772	0	-0.0394877	-0.937753	-0.19631	-0.495702	-1.4711	-4.01966	-1.09526
YGL253W	Hxk2p	0	0	0	0	0	-0.724311	-0.28397	-0.00199591	0	0	0	-0.440742	0	-0.975787	-2.22646	-0.12518
YDR354W	Trp4p	0	0	0	0	0	-4.61454	-1.07938	0	0	0	0	0	0	-3.4645	-1.54099	-0.0706768
YDR129C	Sac6p	0	-0.455877	0	-0.129307	-1.54404	-3.50628	-4.14972	0	0	-0.729466	0	-0.213308	-2.9607	-2.82025	-4.29206	0
YGL024W	Hypothetical ORF	0	0	0	-0.0611147	-0.280073	-0.789141	-0.938936	0	0	-0.317531	0	-0.188351	-0.289331	0	-0.140879	0
YGL149W	Hypothetical ORF	0	0	0	-0.000282404	0	-0.790494	0	0	0	0	0	-0.279599	0	-0.601019	-0.332309	-0.0558281
YDR007W	Trp1p	0	-0.981127	0	0	-0.00341741	-5.32013	-2.30026	0	0	-0.197433	0	0	0	-4.46371	-2.90241	0
YBR061C	Trm7p	0	0	0	0	-0.108721	-0.262891	-0.249207	-0.114609	0	0	0	0	0	-0.516076	0	0
YDR391C	hypothetical protein	0	0	0	0	0	-0.280772	-0.562332	-0.256243	0	0	-0.0486341	0	0	-0.140919	-0.665918	-0.48651
YMR305C	Scw10p	0	0	-1.0996	-0.342266	-0.57733	-0.562084	-0.379165	-0.0351983	0	0	-0.62243	-0.131672	-0.669242	-0.76297	-0.848813	0
YML122C	Hypothetical ORF	0	-0.422332	-0.41947	-0.0279932	-0.115905	-0.585437	-0.228817	-0.0530715	0	-0.256361	0	0	-0.296144	-0.661829	0	0
YDR120C	Trm1p	0	0	0	-0.0396881	-0.212584	-0.865638	-1.36917	0	0	0	0	-0.689917	-1.20046	-1.26629	-1.69864	0
YBR281C	Dug2p	0	-0.307657	0	0	-0.23021	-0.366794	-2.79281	-0.63164	0	-2.69686	0	-0.133524	0	-1.03073	-2.16965	-0.539219
YMR070W	Mot3p	0	0	-0.248488	-0.0247436	-0.934924	-1.61863	-2.10458	-0.960768	0	-0.174466	-1.55966	-0.251038	-1.94189	-1.98158	-2.3138	-1.04308
YNL339C	Yrf1-6p	0	-0.583552	-0.293111	-0.0549997	-0.20986	-2.21914	-2.99324	-1.06754	0	-0.207562	-1.5879	-0.158542	-0.193722	-1.42008	-3.12284	-0.515811
YNL021W	Hda1p	0	0	-0.216896	0	-0.303943	-0.520402	-1.32595	0	0	0	-0.565863	-0.371025	-0.860671	-0.426595	-1.8795	0
YDR496C	Puf6p	0	-0.0608929	0	0	-0.340498	-1.14445	-1.83926	-0.125278	0	0	-0.694094	-0.0405861	-0.464158	-1.07365	-1.96273	-0.344224
YGL042C	Hypothetical ORF	0	-0.978582	-0.465101	-0.0897912	0	-0.899052	-1.22054	-0.863035	0	-0.382201	-0.0864526	0	-0.0701855	-0.91446	-0.965986	-0.876774
YDR225W	Hta1p	0	0	-0.354682	0	0	-2.25263	0	0	0	0	-0.62654	0	0	-1.87832	0	0
YBL072C	Rps8ap	0	-1.68474	-0.448891	-0.01147	-0.291101	-1.511	-1.71659	-1.14046	0	-0.534515	-0.907965	-0.104936	-1.68472	-1.43793	-2.69912	-2.20362
YHR155W	Ysp1p	0	0	0	0	-0.0248449	-0.881644	0	0	-0.349655	-0.0170646	-0.0704962	0	-0.0947056	-0.856766	0	0
YKL023W	hypothetical protein	0	-0.982169	0	-0.0662843	-0.161387	-0.306854	-2.76171	-0.191253	0	-3.26745	0	-0.399084	0	-0.951244	-1.09248	-0.665763
YOL116W	Msn1p	0	-0.213037	0	-0.00923236	0	-1.45856	-1.35778	0	0	0	0	0	0	-0.929068	-1.33728	0
YPR064W	Hypothetical ORF	0	0	0	0	0	-0.0843284	-0.618065	0	0	0	0	0	-0.0895775	-0.121583	-2.02876	0
YGL162W	Sut1p	0	-0.357861	-0.213522	-0.0760174	-0.133349	-1.59372	-2.58065	-0.450943	0	-0.118513	-1.12065	-0.334696	-0.849867	-1.51803	-3.32558	-0.732145
YBL085W	Boi1p	0	-1.20137	0	0	-0.198136	-3.14807	-2.05101	-0.604962	0	-0.403679	-0.261608	-0.0182474	-0.867427	-2.06	-3.18899	-0.11803
YPL161C	Bem4p	0	-2.1121	-0.263952	-0.197911	-3.7809	-4.01926	-4.36506	-1.22434	0	-2.00338	-0.964728	-0.173909	-4.5904	-2.68292	-3.05237	-0.516143
YMR214W	Scj1p	0	0	0	-0.159219	-0.374025	-0.757756	-1.47195	-0.837365	-0.0812129	0	0	-0.167326	-0.50624	-0.576187	-0.812564	-0.545258
YPR053C	Hypothetical ORF	0	-0.400506	-0.0438075	0	-0.40089	-2.15047	-2.74231	0	0	-0.584998	-0.205204	-0.00325139	-0.285244	-1.48309	-2.61465	0
YKR023W	hypothetical protein	0	-0.128241	-0.392212	-0.159784	0	-0.123397	-0.323023	-0.166851	0	-0.665219	-0.178888	0	0	-0.0533908	-0.203862	-0.131114
YPL269W	Kar9p	0	0	-0.130071	0	0	-0.902679	-1.0269	0	0	0	-0.28683	0	-0.220298	-0.718712	-1.83004	0
YDL173W	Par32p	0	-1.13247	-0.313758	-0.292639	-0.677129	-1.63589	-4.17527	0	0	-0.295872	-0.408993	-0.314903	-1.16051	-1.59469	-3.38877	0
YNR051C	Bre5p	0	0	-0.239694	0	0	-1.27978	-2.04997	0	0	0	0	-0.105497	-0.0161525	-0.421208	-1.03469	0
YMR283C	Rit1p	0	0	-0.182936	-0.0717975	-0.897672	-0.689852	-0.899579	-0.270848	0	-0.0370619	-0.130448	-0.224967	-0.874884	-0.425041	-0.939734	-0.412188
YEL057C	hypothetical protein	0	-0.0730241	-0.236411	-0.138648	-0.0812646	-0.189498	-1.30755	0	0	0	-0.317391	-0.470674	-0.596786	-0.373176	-1.86323	-0.120518
YCR087W	Hypothetical ORF	0	-0.471399	0	0	-0.237343	-0.374752	-3.31473	0	0	-2.52101	0	-0.218982	0	-0.690122	-1.77997	-0.0679284
YMR052C-A	Hypothetical ORF	0	-1.50624	0	0	-0.688105	-6.34576	-7.95417	0	0	-0.774791	-0.687286	-0.170495	-1.96772	-4.69525	-7.68439	0
YCR004C	Ycp4p	0	0	0	-0.494927	-0.110751	0	-5.04324	0	0	-0.17102	0	-0.252246	0	0	-2.87175	0
YPR173C	Vps4p	0	-0.0192846	0	0	-0.772641	-0.290604	-2.01405	0	0	0	-0.0107174	-0.0346283	-1.38568	0	-0.934514	0
YCR084C	Tup1p	0	-0.365124	0	0	-1.12417	0	-2.34108	0	0	-0.505697	0	0	-0.60691	-0.42616	-0.958528	0
YDR252W	Btt1p	0	-0.212372	0	-0.0225791	-0.106578	-1.44588	-2.67184	0	0	-0.0306078	-0.424152	-0.331291	-0.421885	-0.964347	-2.7268	-0.0354525
YOR324C	Frt1p	0	0	-0.0561204	0	-0.12529	-0.156927	-2.02197	0	0	0	0	0	0	-0.0462892	-1.13474	0
YOR325W	Hypothetical ORF	0	0	-0.0921746	-0.00588723	0	-0.214568	-3.49442	0	0	-0.00855188	-0.284748	-0.174418	-0.0981922	-0.0815464	-3.11773	0
YOL079W	Hypothetical ORF	0	0	-0.111175	0	-0.0828651	-1.76235	-8	-0.1349	0	0	-0.147578	0	-0.430601	-1.50734	-6.70545	-0.0310746
YFL025C	Bst1p	0	0	0	0	0	-0.0760576	-4.99061	0	0	0	0	0	-1.58182	0	-5.99664	0
YML001W	Ypt7p	0	0	0	-0.0255233	-0.209554	-0.131869	-1.22813	0	0	-0.0327508	-0.0978557	-0.178341	-1.33329	-0.186796	-1.39736	0
YNL235C	Hypothetical ORF	0	0	-0.177923	-0.419252	0	0	-1.68061	0	0	0	0	-0.44275	0	-0.0590713	-0.176481	0
YOL032W	Opi10p	0	-1.44567	0	-0.0169134	-0.0118709	-0.661334	-3.43977	-0.295535	0	-0.0558304	0	0	0	-0.806826	-2.88757	-0.112905
YML051W	Gal80p	0	0	0	-0.0305631	0	-0.451723	-1.52717	0	0	0	-0.223389	-0.0304111	-0.102091	-0.564518	-1.02618	-0.155167
YPL195W	Apl5p	0	0	0	-0.0512531	-0.0767067	-0.817219	-2.0765	-0.0397632	0	-0.031207	-0.828178	-0.319375	-1.2225	-1.2425	-2.79185	-0.179751
YBR188C	Ntc20p	0	0	-1.12007	-0.00976407	-0.00248163	-0.890695	-1.542	-0.415444	0	0	-1.84419	-0.0356357	0	-0.622201	-1.65102	-0.130265
YER140W	hypothetical protein	0	-1.78615	-0.259296	-0.0333771	-0.390443	-3.69704	-5.41764	-0.315526	0	-0.532448	-0.622902	-0.247663	-0.300871	-2.22054	-4.08352	-0.575211
YGR204W	Ade3p	0	0	-0.108713	-0.0143688	0	-0.584892	-2.22924	-0.195418	0	-0.0505164	-0.287093	0	-0.282934	-0.251202	-1.59665	0
YKL001C	Met14p	0	-0.588071	-0.22548	0	-0.334009	-3.10721	-3.66983	-0.0374925	0	-0.221928	-1.56574	-0.0568459	-0.858929	-2.40479	-2.89221	-0.138826
YJL093C	Tok1p	0	-0.263506	-0.143077	0	-0.0899364	-1.84298	-3.85471	-0.201159	0	-0.339256	-0.811868	-0.313922	-0.260867	-1.51741	-2.91022	-0.27049
YCR024C-A	Pmp1p	0	-1.46179	0	0	-0.576409	-1.87193	-2.49639	-0.113305	0	-1.25399	0	0	-0.163482	-0.562089	-1.17093	-0.0104359
YLL026W	Hsp104p	0	-0.458989	-0.54647	0	-0.979964	-2.17187	-3.65961	-0.564922	-0.615016	-0.523444	-1.11767	0	-1.23482	-2.0601	-3.07784	-0.14174
YDR481C	Pho8p	0	0	-0.0239536	-0.0726206	-0.170095	-0.695814	-1.38596	-0.0452211	-6.95942e-06	-0.0149666	-0.449326	-0.206365	-0.23323	-0.40612	-1.01608	-0.200566
YBR291C	Ctp1p	0	-0.569827	0	0	-0.0522319	-0.116569	-1.17232	0	0	-1.29648	0	0	0	-0.111708	-0.522779	-0.175801
YDR537C	Hypothetical ORF	0	-0.164284	-0.273639	-0.10739	-0.221431	-0.202027	-1.09819	-0.242598	-0.392428	-0.253863	-0.223254	0	0	-0.182081	-0.634409	-0.499764
YGR007W	Ect1p	0	0	-0.110083	0	0	-0.158746	-0.913021	0	-0.387254	0	-0.386305	0	-0.025804	0	-0.641098	0
YHR193C	Egd2p	0	0	0	0	-0.38705	-0.0488736	-1.75231	0	-1.37719	-0.0135369	-0.195635	0	-2.36495	-0.647302	-1.48648	0
YPL073C	Hypothetical ORF	0	0	-0.00169125	0	0	-1.01409	-2.78532	-0.527105	0	0	-0.615964	0	-0.185042	-0.68571	-1.73589	-0.131174
YBL006C	Ldb7p	0	0	-0.252225	0	-1.13535	-0.327836	-1.71585	0	0	-0.374405	-0.902871	0	-2.81832	-0.749461	-2.2704	0
YOR253W	Nat5p	0	-0.191044	0	0	-0.0328761	-0.346663	-1.08765	-5.62932e-05	0	0	-0.198495	-0.010866	-0.288123	-0.388597	-0.759228	-0.151528
YBR284W	hypothetical protein	0	-1.69612	0	0	-0.272182	-0.487722	-3.38051	-0.249494	0	-3.80616	0	-0.133225	-0.0694118	-1.06504	-2.15652	-0.866188
YDR202C	Rav2p	0	-0.179244	-0.727305	0	-0.09114	-0.51198	-0.955633	0	0	-0.122473	-0.856063	0	-0.910128	-0.365702	-0.72169	0
YIL157C	Coa1p	0	-0.0469683	-0.0333642	0	-0.0690853	0	-1.49412	0	-0.987905	-0.0324056	-0.163575	0	-0.583793	-0.391038	-2.41092	0
YDL011C	Hypothetical ORF	0	-0.290327	-0.229331	0	-0.37309	-2.22785	-3.81301	-0.0220196	0	-0.341639	-1.56377	-0.0466074	-0.587222	-1.68822	-2.48351	-0.0833386
YIL090W	Ice2p	0	-0.033944	0	0	0	-0.00594853	-1.31739	0	0	0	-0.0134597	0	-0.230438	-0.262375	-1.96204	0
YBR255W	Mtc4p	0	-0.371918	-0.449961	0	0	0	-2.17322	0	-0.207051	0	-0.0970346	0	-0.129903	-0.0409489	-0.750822	-0.0505164
YMR036C	Mih1p	0	-0.341549	-0.333557	-0.0908563	0	-1.19976	-2.43298	-0.125503	0	-0.024739	-1.33728	-0.267656	-0.193135	-0.682239	-1.87717	0
YDR133C	Hypothetical ORF	0	0	-0.0113643	-0.168596	-0.443849	-1.23358	-1.74791	0	0	-0.0971409	-0.73238	-0.274132	-0.582164	-0.634925	-1.75166	0
YNR006W	Vps27p	0	-1.1954e-05	0	0	-0.713113	0	-1.35435	0	-0.0469252	0	0	0	-1.45595	0	-0.811725	0
YLR087C	Csf1p	0	-0.174185	0	0	0	-0.530261	-2.93684	0	0	-0.199369	0	0	0	-0.352735	-1.94805	0
YMR118C	hypothetical protein	0	-0.771037	-0.0155996	-0.0289577	-0.124306	-0.958181	-1.50196	-0.256679	-0.0502296	-0.180227	0	0	-0.254791	-0.309776	-0.730543	-0.349591
YCR027C	Rhb1p	0	-0.538982	0	0	-0.0119755	-0.171554	-1.3965	0	0	-0.632592	0	0	0	-0.118947	0	0
YIL084C	Sds3p	0	-1.62846	0	-0.191839	-0.619987	-0.344846	-2.36017	0	0	-0.266879	0	-0.0234678	0	-0.640461	-1.00484	0
YER177W	Bmh1p	0	0	-0.32822	0	-0.431583	-0.811069	-1.29833	-0.356176	0	0	-2.40882	0	-1.51773	-0.979825	-2.66853	0
YCR025C	Hypothetical ORF	0	-1.9524	0	0	-0.406121	-0.566282	-2.15305	0	0	-2.64791	0	-0.0780733	0	-0.83716	-1.38261	-0.270498
YNR022C	Mrpl50p	0	-0.757	-0.324304	-0.0300263	-0.549347	-3.82404	-5.98442	-0.357749	0	-0.254408	-0.493558	-0.0789089	-0.339835	-1.75348	-4.46319	-0.342792
YCR050C	hypothetical protein	0	-0.414934	0	-0.0678368	0	-0.0918068	-1.75662	-0.0342777	0	-1.65485	0	-0.0297664	0	-0.29553	-0.876913	-0.651587
YGL124C	Mon1p	0	-0.380414	0	-0.282358	-0.86873	-0.607127	-3.09505	0	0	-0.493909	-0.255327	-0.374632	-2.39099	-0.352803	-2.59796	0
YLR055C	Spt8p	0	-0.274592	0	-0.0456977	-0.00367402	-1.479	-3.29163	-1.2161	0	0	0	-0.0240084	0	-0.469005	-1.17542	-0.333949
YIL002C	Inp51p	0	-0.450615	-1.59993	0	-0.328081	-0.0604761	-0.125763	-0.73991	-0.239521	-0.3941	-2.10049	-0.117845	-1.42152	0	-1.00507	-0.878349
YMR300C	Ade4p	0	0	-1.18968	-0.356474	-0.314866	-0.121588	-3.51042	-0.596894	0	0	-1.42038	-0.0352862	-0.924229	-0.502955	-3.88646	0
YMR299C	Dyn3p	0	0	-0.0237302	-0.0180535	-0.428915	-0.00572209	-0.691876	-0.525387	0	-0.026131	-0.242579	0	-0.509676	0	-0.365179	-0.351729
YNL323W	Lem3p	0	0	0	-0.0433356	0	0	-3.31712	-0.0598099	0	0	0	-0.308178	0	-0.294764	-3.33339	0
YDR017C	Kcs1p	0	-0.875698	-0.146134	-0.116459	-0.605081	-0.699722	-1.66122	-0.998182	0	-0.225335	-0.147159	-0.407364	-0.132219	-0.168193	-0.194779	-0.363232
YPL262W	Fum1p	0	-0.444661	-0.351158	0	-3.24185	-1.77673	-4.5821	-0.372768	-0.714933	-0.918298	-1.19196	-0.944649	-5.86987	-2.16839	-5.31192	-0.707973
YNR074C	Aif1p	0	-0.134946	-0.189363	-0.0506956	-0.033816	-1.13617	-2.78943	-0.0485584	0	-0.165262	-0.457325	-0.177614	-0.121964	-0.838881	-2.79429	0
YDR392W	Spt3p	0	-0.177851	-0.724325	-0.262452	-0.0763177	-0.89255	-2.1504	-1.64396	0	0	-0.442498	-0.185594	0	-0.872219	-1.37081	-0.776759
YDR080W	Vps41p	0	-0.691507	-0.0290067	-0.230305	-0.15594	-0.317719	-2.52974	0	0	-0.189698	-0.223013	-0.42194	-1.28305	-0.290112	-2.32712	0
YLR044C	Pdc1p	0	-0.0433945	-0.176629	0	-0.593011	-1.99552	-3.03184	0	0	-0.179659	-0.359171	-0.023889	-0.644991	-1.16035	-2.19504	0
YLR246W	Erf2p	0	-0.150702	0	0	-0.380003	-0.214276	-1.5066	-0.0372434	0	0	-0.00412313	0	-0.333469	-0.0300311	-1.49697	0
YDL216C	Rri1p	0	0	0	-0.144793	0	-0.327762	-0.929349	0	0	0	-0.51914	-0.176766	0	-0.151025	-0.943014	0
YCR026C	Npp1p	0	-1.14313	0	0	-0.693262	-0.294301	-1.48095	-0.13708	0	-1.61435	0	-0.164536	0	-0.468456	-0.944297	0
YKL087C	Cyt2p	0	-0.0707318	-0.0595745	0	-0.329225	-0.27828	-1.03105	-0.15758	0	-0.336636	-0.24138	-0.0918201	-0.441815	-0.0916172	-0.898339	-0.12258
YBR021W	Fur4p	0	-0.134392	0	0	-0.415516	-0.349303	-0.760158	-0.00275246	0	-0.154698	-0.0184759	0	-0.78819	-0.823971	-0.925301	-0.00304373
YLR089C	Alt1p	0	-0.542462	-0.704056	-0.126058	0	-0.409393	-1.17255	-0.514235	-0.289854	-1.58124	-0.540715	-0.131218	-1.37737	-0.379137	-1.68456	-0.464454
YMR052W	Far3p	0	-0.0116767	0	-0.267659	0	-0.313265	-1.16159	0	0	0	0	-0.619388	-0.907957	-0.0346159	-2.06706	0
YEL045C	Hypothetical ORF	0	0	0	0	0	-0.592216	-1.69526	0	-0.284355	-1.39215	0	-0.0972526	0	-1.8475	-0.613173	0
YJR033C	Rav1p	0	-0.225318	-0.956385	-0.0762541	-0.0892692	-0.66983	-3.13327	0	0	0	-1.01118	-0.255201	-2.41316	-1.76776	-3.55753	-0.243689
YOL006C	Top1p	0	-0.0252868	0	-0.0373981	0	-0.381671	-1.58782	-0.061325	0	-0.339591	0	-0.280063	-0.463115	-0.480516	-0.525409	-0.224437
YKL160W	Elf1p	0	-0.622898	0	-0.110174	-0.014705	-0.22525	-1.83307	-0.0490453	0	-0.25572	0	-0.26909	-0.0203199	-0.513315	-1.80349	-0.0986541
YCR045C	Rrt12p	0	-1.65417	0	0	-0.0452188	-0.728998	-2.34554	0	0	-2.75976	0	-0.187431	0	-1.25799	-1.42572	0
YDR144C	Mkc7p	0	-0.324279	-2.24799	-0.359475	-1.04557	-0.79762	-1.49083	-0.649152	0	-0.115872	-2.02039	-0.400167	-1.38951	-0.968785	-1.57721	-0.631261
YCR017C	Cwh43p	0	0	0	0	-0.312118	-0.23022	-1.23683	-0.316316	0	0	0	-0.000187759	-0.683691	-0.237421	-1.79346	-1.07559
YKR100C	Skg1p	0	0	0	0	-0.0484164	-0.43167	-0.785739	-0.123036	-0.0140393	-0.0520794	-0.228943	-0.217852	-0.224836	-0.227258	-0.95467	0
YDL095W	Pmt1p	0	-0.0550806	-0.0804762	-0.0502638	-0.0931458	-0.297788	-2.02277	0	0	-0.0445906	-0.168249	-0.0531203	-0.0333914	-0.33682	-2.49576	-0.123152
YER086W	Ilv1p	0	-3.39479	0	-0.192347	0	-4.09773	-7.18627	-0.0892282	-0.141449	-3.49686	-0.36818	-0.146806	-0.854451	-4.11597	-5.99376	-0.00842493
YMR161W	Hlj1p	0	-0.0761828	-0.502363	0	-0.416492	-0.529936	-2.07132	0	-0.255844	0	-0.60806	0	-0.423985	-0.292117	-1.66069	-0.157861
YCR079W	Ptc6p	0	-0.188359	-0.684823	0	0	-0.465551	-2.10674	0	0	-1.92903	-1.10261	-0.284081	-0.0359699	-0.95023	-3.35174	0
YJL141C	Yak1p	0	-0.601827	-0.265036	0	-0.185568	-0.483161	-3.7428	-0.689712	-0.18522	-0.140854	-0.447094	-0.149675	0	-0.760261	-3.08187	-0.981384
YJL136C	Rps21bp	0	-0.711771	0	-0.102849	-0.0156759	-0.313757	-1.26074	-0.162213	0	-1.05763	0	-0.314381	0	-0.569896	-1.04706	-0.449408
YJL027C	hypothetical protein	0	-0.264513	0	-0.974057	0	0	-2.3003	0	0	-0.511569	0	-0.196689	0	0	-1.36745	0
YDR079W	Pet100p	0	0	-0.03865	-0.365246	-0.52203	-0.345007	-0.872043	0	0	-0.264617	0	-0.637558	0	-0.0731659	-0.682865	0
YGL232W	Tan1p	0	-0.211385	0	0	0	0	0	-0.091551	0	0	0	0	0	-0.0512078	0	-0.191985
YJL218W	hypothetical protein	0	-0.56378	0	0	0	0	-0.163624	0	-1.4765	0	-0.0900169	0	-0.460643	-0.0137919	-0.512199	0
YLR404W	Fld1p	0	-1.03105	-0.314	-0.142451	0	0	0	-0.0675633	-0.12562	-0.166435	-0.00871682	-0.358628	0	0	0	-0.00173746
YIL154C	Imp2'p	0	-0.134364	-0.322085	0	-0.00863072	-0.448964	-0.921987	0	-1.87671	0	-0.580084	0	-0.299193	-0.378442	-1.36267	0
YKL130C	She2p	0	0	0	-0.313732	0	-0.0803443	-0.535869	0	-0.617852	0	0	-0.243233	-0.249573	-0.0578162	-0.481596	-0.0324124
YJL171C	hypothetical protein	0	0	-0.608979	-0.0468407	-0.177998	-0.0786616	-0.142377	-0.100497	-0.809674	-0.523403	-0.489076	0	0	0	0	0
YAR002C-A	Erp1p	0	0	0	0	0	0	0	0	-0.270167	-0.543601	0	0	0	0	0	0
YPL060W	Mfm1p	0	-0.52579	-0.000708049	0	-0.151859	0	-0.0185989	-0.0251645	-7.04361e-05	-1.21186	0	0	-1.59921	0	0	0
YER178W	Pda1p	0	-2.4093	0	0	-0.579105	-0.964031	-2.48788	-0.809136	0	-3.20354	0	0	-1.19545	0	-0.0268935	-0.00465543
YBR286W	Ape3p	0	-1.12563	0	-0.0280292	-0.337155	-0.66845	-2.75615	-0.494548	0	-1.7927	0	-0.34339	-0.12801	-0.78514	-1.51787	-0.57867
YCR087C-A	hypothetical protein	0	-0.366065	0	0	-0.126697	-0.258609	-2.46604	-0.574352	0	-2.95909	0	-0.166165	0	-0.76732	-1.67045	-1.10724
YDR529C	Qcr7p	0	0	0	-0.604122	-1.15064	0	-0.0614287	-0.086507	0	-1.58253	0	-0.404618	-1.18143	0	-0.0955907	0
YGR193C	Pdx1p	0	-0.520703	0	-0.0151178	0	-0.108917	0	0	0	-1.6355	-0.000634781	0	-0.641504	-0.10723	-0.590325	0
YFR034C	Pho4p	0	-0.888973	-0.872008	0	-0.535884	-1.48332	-0.0391927	0	0	-0.459422	-0.963889	-0.00082848	-0.939071	-0.823371	-0.332001	0
YKR019C	Irs4p	0	0	-2.79817	-0.00483088	-3.22079	-0.720454	-1.34321	-0.357406	0	0	-4.70349	0	-5.4954	-1.41729	-1.45645	-0.588425
YMR280C	Cat8p	0	0	-0.26579	-0.279711	0	-0.00854172	-0.224319	-0.305892	-0.00365892	-0.0238065	-0.354921	-0.0743532	0	-0.0539652	-0.136126	-0.214028
YOL046C	Hypothetical ORF	0	0	-0.721011	-0.0325174	0	-0.0270502	-0.708257	-0.267832	0	-0.0399021	-1.29989	-0.134914	0	-0.00578194	-0.726085	-0.0330932
YIL135C	Vhs2p	0	0	-2.02301	-0.447687	-0.181567	-0.463971	-1.16653	-0.755682	0	-0.28117	-2.83972	-0.63529	-0.634468	-0.397782	-1.42527	-0.279635
YKR048C	Nap1p	0	0	-0.294859	-0.21356	-0.117151	-0.0823803	-0.846241	0	0	0	-1.07248	-0.143735	-0.00776561	0	-0.500729	0
YKR047W	Hypothetical ORF	0	-0.152047	-1.32987	-0.188571	0	-0.325702	-1.46118	-0.0831242	0	0	-2.2977	-0.177316	0	-0.0172537	-0.505008	0
YDR525W-A	Sna2p	0	0	-0.70437	-0.0456518	-0.302671	-0.277583	0	0	-0.0418713	-0.0372671	-1.11933	0	-0.333736	-0.139542	0	0
YGL049C	Tif4632p	0	-0.0609118	-0.66617	0	-0.0718589	-0.200296	-0.903467	-0.103045	-0.059564	-0.130472	-0.529384	-0.0399912	0	-0.21769	-0.768202	-0.0555834
YGR022C	Hypothetical ORF	0	-0.285776	-1.47912	-0.135698	0	-0.359563	-0.530743	0	0	-0.00245573	-1.71507	-0.14682	-0.289698	-0.256006	-1.08466	-0.060355
YOR383C	Fit3p	0	0	-0.30813	-0.107365	-0.14629	0	0	-0.0628976	-0.0387191	-0.103966	-0.182556	-0.0155418	0	-0.0297367	0	-0.249396
YJR058C	Aps2p	0	0	-0.424351	-0.50931	-0.0199282	0	-0.248048	-0.0620384	0	0	-2.13173	-0.312004	-0.338221	0	-0.366969	-0.0521155
YKL076C	Platinum Sensitivity	0	-0.354636	-1.33996	0	-0.705887	-0.239966	0	0	0	0	-2.51367	-0.0466877	-1.92244	-0.184387	-0.552755	0
YIL013C	Pdr11p	0	-0.742355	-1.11832	-0.181973	0	-0.142804	-0.608875	-0.268589	-0.179059	-0.411395	-0.654026	-0.0234153	0	0	-0.311249	-0.299206
YLR253W	hypothetical protein	0	-0.0251148	-0.298648	-0.0706181	0	-0.14236	-0.14701	-0.108196	0	-0.153147	-0.542268	-0.299629	0	-0.253235	-0.0271742	-0.135289
YOR125C	Cat5p	0	-1.05072	-0.577979	-0.389682	-0.656314	-2.7971	-4.62352	-0.0632141	0	-1.19473	-2.54151	-0.114107	-0.856796	-2.4334	-2.76647	0
YIL096C	hypothetical protein	0	0	-0.262942	0	-0.0301677	0	-0.158656	-0.0585271	0	0	-0.353757	-8.17539e-05	-0.0252582	-0.0876589	-0.0889727	-0.049584
YDR330W	Ubx5p	0	-0.194064	-0.542137	-0.17234	-0.0838546	-0.310879	-0.367753	-0.148674	0	-0.630527	-1.23961	-0.071712	-0.520728	-0.0498801	-0.878014	-0.2052
YDR482C	Cwc21p	0	0	-0.560971	-0.0863806	-0.114448	-0.509745	-0.795865	-0.553284	0	0	-0.802537	-0.0222871	0	-0.19982	-0.262937	-0.32909
YPL090C	Rps6ap	0	0	-0.0787476	-0.0310639	0	0	-0.0302836	-0.460101	0	0	-1.17445	-0.490784	-0.638465	-0.162665	-0.521307	-0.622743
YJR084W	hypothetical protein	0	-0.281116	-0.744248	-0.000673793	-0.0450591	-0.192431	-0.661977	0	-0.0522423	-0.0762962	-0.933643	-0.0416418	-0.177493	-0.226933	-0.568029	0
YBR066C	Nrg2p	0	0	-0.644044	-0.0274381	0	-0.0160582	-0.152777	0	0	0	-1.32838	-0.154659	-0.0509631	-0.0266921	-0.649021	0
YGR166W	Trs65p	0	-0.301073	-0.0653591	0	0	0	-0.881188	-0.324484	0	-0.0512196	-0.964362	-0.00571522	-0.0365181	0	-1.31893	-0.195148
YNL333W	Snz2p	0	-0.0138543	-0.611485	-0.0804964	-0.568679	-0.890129	-1.96589	-1.27461	-0.0119884	-0.539182	-1.25768	-0.332303	-0.115434	-0.934233	-2.2022	-0.494657
YEL013W	Vac8p	0	-0.874451	-1.56491	0	-1.00528	-0.606665	0	-0.205442	0	-0.108276	-1.26913	-0.115664	-2.0795	-0.697498	-1.02018	-1.01083
YPR125W	Ylh47p	0	-0.318958	-0.814165	-0.0666786	-0.52917	-1.34066	-1.15154	-0.148096	0	-0.397316	-2.1198	-0.842104	-1.87248	-2.00255	-2.4644	-0.280085
YKL046C	Dcw1p	0	-0.190533	-0.259389	-0.356449	-0.16061	-0.486963	0	-0.478702	0	-0.13505	-1.75557	-0.199417	-0.546121	0	0	-0.452262
YOR081C	Tgl5p	0	0	-0.902924	-0.146983	-0.0418743	-0.997293	-0.563561	0	-0.206092	-0.0274255	-1.02821	-0.338132	0	-0.794277	-0.813187	0
YLL038C	Ent4p	0	-0.155502	-0.888742	-0.071193	-0.010245	0	0	0	-0.218919	0	-1.09747	-0.0919745	0	0	0	0
YDR447C	Rps17bp	0	0	-0.322056	0	0	-0.144384	-0.179201	0	0	0	-0.500129	-0.331616	0	-0.223426	-0.0878728	0
YEL063C	Can1p	0	-0.0584206	-0.353522	-0.279317	0	0	0	-0.2145	0	-0.00951297	-1.04896	-0.24723	-1.17192	-0.229229	0	-0.117547
YBR023C	Chs3p	0	0	-0.640135	0	-1.21159	-0.00585273	-1.44114	-0.589746	0	-0.0145861	-1.73485	-0.0423269	-1.89412	0	-1.76575	-0.0844056
YOR308C	Snu66p	0	0	-1.01003	-0.0199112	0	0	0	0	0	0	-1.04492	-0.0905203	0	0	-0.140977	0
YDR193W	Hypothetical ORF	0	0	-0.434912	0	0	-0.00926018	0	-0.0281707	-0.0156477	0	-0.430845	0	0	-0.0303912	0	0
YDR504C	Spg3p	0	0	-0.656474	0	-0.0131655	-0.05121	-0.424362	0	0	0	-0.809674	-0.0412723	-0.022443	-0.285526	-0.30912	0
YPL118W	Mrp51p	0	0	-0.410378	-0.00326048	-0.225666	0	0	0	0	0	-0.401103	-0.236723	-0.406538	0	-0.192979	0
YKR095W	Mlp1p	0	-0.504923	-0.592153	-0.193196	-0.129072	-0.029337	0	-0.0898985	0	-0.285669	-0.520007	-0.0633609	-0.442999	-0.0199424	-0.357802	-0.0202697
YLR112W	Hypothetical ORF	0	-0.355307	-0.541348	0	0	-0.0316504	0	-0.0263937	-0.0525635	-0.208443	-0.581539	0	-0.128417	-0.23014	0	-0.0248117
YGR011W	Hypothetical ORF	0	0	-1.5621	0	-0.0712367	-0.129808	-0.257179	0	0	0	-1.68512	-0.0571741	-0.499388	-0.138779	-0.956153	0
YPR050C	Hypothetical ORF	0	-0.643885	-0.931653	-0.191698	-0.356183	-0.481889	-0.599438	-0.0824878	0	0	-0.77113	0	-0.35003	-0.607388	-0.613914	0
YIR027C	Dal1p	0	0	-0.325625	-0.00135669	-0.0751885	-0.104526	0	0	-0.434747	-0.915428	-0.516324	0	0	0	0	-0.0366397
YPL144W	Poc4p	0	-1.47172	0	0	-0.834173	-0.47423	-2.43038	0	0	-0.970881	-0.8032	0	-4.71429	-0.249375	-4.35621	0
YOL027C	Mdm38p	0	-0.179822	-0.125631	-0.00561778	-0.110019	-0.321434	-0.948501	-0.00905202	0	-0.361652	-0.392863	-0.340839	-1.37101	-0.717656	-1.24214	-0.258601
YER123W	Yck3p	0	0	0	0	-0.111832	-0.13262	-0.801837	0	0	-0.00377105	-0.301681	-0.00595582	-0.959189	-0.026844	-0.597507	-0.0787279
YGL003C	Cdh1p	0	0	-0.254352	0	-0.948626	0	0	0	0	0	-1.00435	0	-2.82753	0	0	-0.268926
YMR186W	Hsc82p	0	0	-1.34892	0	-0.735917	-0.110941	0	-0.0847531	0	0	-1.48674	-0.170819	-1.60746	-0.0119183	-0.0629741	-0.117203
YPL184C	Mrn1p	0	-0.00872409	0	0	-0.380313	-0.278944	0	-0.462555	0	-0.631272	-0.273313	-0.00836304	-1.65847	0	0	-1.25925
YAR044W	May be involved in ergosterol synthesis	0	-0.584687	-0.103307	0	-0.65879	-2.7672	-2.73813	-0.519759	0	-0.127678	-1.55042	0	-1.25623	-1.98247	-1.81628	-0.584195
YDR461W	Mfa1p	0	0	0	0	0	-0.283067	0	0	0	0	0	0	-1.11827	-0.0163732	-0.545451	0
YLR023C	Izh3p	0	-0.104444	0	-0.115643	0	-0.104012	0	0	0	-0.230856	0	-0.108827	-0.884346	0	0	0
YKL079W	Smy1p	0	-0.00409465	-0.0600496	-0.101735	-0.255073	0	-0.013135	-0.0642363	0	0	-0.115883	-0.0500523	-0.427854	0	0	-0.0453564
YLR425W	Tus1p	0	0	-0.431023	0	-2.13949	-0.30821	-0.112417	0	0	0	-0.663182	-0.0982317	-3.73277	0	-0.333496	0
YMR223W	Ubp8p	0	-0.393164	-0.192738	-0.214853	-2.65785	0	-0.601533	-0.259869	0	0	-0.105476	-0.386756	-3.57184	-0.292992	-0.383421	-0.039865
YOL109W	Zeo1p	0	-0.158204	-0.155188	-0.217754	-0.24512	-0.0913873	-0.134799	0	0	-0.172443	-0.719135	-0.178508	-0.831042	-0.0871525	-0.00987963	0
YKL007W	Cap1p	0	0	0	0	0	-0.107093	0	0	0	0	0	0	-0.561977	0	-0.0357459	-0.00305674
YER030W	Chz1p	0	0	-0.080704	-0.152008	-0.304096	-0.190188	0	-0.350149	0	-0.036757	-0.140299	-0.342719	-0.555046	0	-0.267637	-0.734214
YNL288W	Caf40p	0	0	0	0	0	-0.0320971	0	-0.0299984	0	0	0	0	0	-0.0294393	0	-0.0057024
YML080W	Dus1p	0	-0.0584442	-0.204891	-0.00267278	-0.374288	-0.0115713	0	0	0	-0.119104	-0.0181667	0	-0.0609603	-0.0129695	0	0
YER020W	Gpa2p	0	0	-0.274499	0	-0.111241	-0.0989318	-0.04548	0	0	0	-0.639657	0	-1.16693	0	-1.51193	0
YDR488C	Pac11p	0	0	0	0	-0.785817	-0.204691	-0.200368	-0.386379	0	-0.126804	-0.0825883	0	-0.721803	-0.179834	-0.0813043	-0.195881
YPL115C	Bem3p	0	0	-0.38081	-0.118601	-0.046948	-0.0981221	-0.325676	-0.2005	0	0	-0.846305	-0.0916744	-0.460764	0	-0.298775	-0.112803
YKL002W	Did4p	0	0	0	0	-0.410875	0	-0.606964	0	0	0	0	-0.0274097	-0.48698	0	0	0
YLR172C	Dph5p	0	-0.604129	0	0	-0.215198	-0.173537	0	0	0	-0.319367	0	0	-1.22688	0	0	-0.0552207
YNL106C	Inp52p	0	0	-0.174731	-0.0284235	-0.00294233	0	-0.274248	-0.0278339	0	0	-0.268566	-0.11187	-0.0217763	0	-0.317044	-0.0590736
YBR147W	Rtc2p	0	-0.774509	-0.0438754	-0.040718	-0.191903	-0.54613	-0.0638381	0	0	0	-0.206766	-0.101768	-0.996191	-0.310008	-0.187029	0
YNL167C	Sko1p	0	0	0	0	0	-0.0668472	0	0	0	0	0	0	-0.224768	-0.00545996	0	0
YPR032W	Sro7p	0	-0.105174	0	0	-0.230944	-0.0798275	0	0	0	0	0	0	-0.956366	-0.0606709	-0.015684	0
YER037W	Phm8p	0	-0.553539	0	0	0	-0.367116	0	0	0	-0.0826187	0	-0.287413	-1.57485	-0.159712	-0.522697	0
YDR486C	Vps60p	0	0	-0.212167	-0.0502296	-0.378692	0	0	0	0	0	-0.402519	-0.280427	-0.368873	-0.101965	-0.142902	-0.0129503
YBL021C	Hap3p	0	-0.314981	0	0	-0.367747	0	0	-0.00260893	0	-1.62257	0	0	-2.4011	0	0	0
YER040W	Gln3p	0	0	-0.275087	0	-0.48441	0	0	0	0	0	0	0	-1.67761	0	0	0
YOR085W	Ost3p	0	0	0	0	-0.148013	0	0	-0.00581908	0	0	0	0	-2.02618	0	-0.567208	-0.287718
YBL062W	Hypothetical ORF	0	-0.273124	-0.339716	-0.0606268	-0.493627	0	-0.544723	-0.101737	0	0	-0.686427	-0.0156922	-0.987387	0	-0.619029	-0.337938
YOL071W	Emi5p	0	0	-0.0477224	0	-0.111549	-0.173868	-0.275157	0	0	-0.172794	-0.100188	-0.0346506	-0.418152	0	-0.134674	0
YDR151C	Cth1p	0	-0.156934	-0.392417	-0.139762	-0.216848	-0.264182	-1.30697	0	-0.0413481	-0.185042	-0.420894	0	-1.41569	-0.393425	-1.153	0
YDR257C	Rkm4p	0	-0.303606	0	0	-0.155184	-0.861945	-1.20297	0	0	0	0	0	-1.16052	-0.56915	-1.60915	0
YOR334W	Mrs2p	0	-1.41411	-0.082622	-0.0162653	-0.749996	0	0	-0.233894	0	-3.14395	-0.0112758	0	-2.99777	0	0	0
YBR276C	Pps1p	0	-0.824364	-0.37447	0	-0.178749	-1.07079	-1.84656	-0.569129	0	0	0	-0.0337549	-1.16145	-1.0221	-1.88444	-0.0529894
YNL016W	Pub1p	0	-1.08792	0	0	-0.00739631	0	-0.223803	-0.0494478	0	0	0	0	-0.31586	-0.0135522	-0.0527673	-0.136309
YAL023C	Pmt2p	0	0	0	0	0	0	0	0	0	0	0	0	-0.566034	0	0	0
YDR395W	Sxm1p	0	0	0	0	-0.566697	0	-0.866636	-0.969587	0	0	0	-0.132765	-1.31128	0	-0.175113	-1.00398
YPL032C	Svl3p	0	-0.312492	-0.200844	0	-0.326436	-0.314339	-0.671948	-0.0844293	-0.0326309	0	-0.656181	0	-0.281131	-0.0160249	-0.544353	0
YBL042C	Fui1p	0	0	-0.855227	-0.0306158	0	0	0	0	0	-0.326462	-0.923076	-0.189503	-1.27464	0	0	0
YML059C	Nte1p	0	0	-0.00648724	-0.132992	-0.157369	-0.0471236	-0.158125	-0.351748	0	-0.10115	-0.0182892	0	-0.102424	0	0	0
YBR171W	Sec66p	0	-0.526905	0	-0.257795	0	-0.342211	-1.03809	0	0	0	0	-0.1284	-0.508767	-0.307228	-0.713683	-0.55238
YBL052C	Sas3p	0	0	-0.355812	-0.132944	-0.424731	-0.659562	-0.437236	-0.207572	0	0	-0.5825	0	-0.459888	-0.337976	0	-0.0176621
YOR061W	Cka2p	0	0	0	0	0	0	-0.0505163	0	0	0	-0.465105	-0.226896	-1.02642	0	0	0
YOR069W	Vps5p	0	0	0	-0.201233	-0.597886	-0.236437	-0.652248	0	0	-0.0756533	-0.33595	-0.214657	-0.903009	-0.240149	-0.576237	0
YOR359W	Vts1p	0	-0.0604978	0	-0.196795	-0.00801895	-0.186106	0	0	0	-0.0395222	-0.00421884	-0.0474251	-1.31133	-0.51398	-0.44582	0
YDR372C	Vps74p	0	0	0	0	-0.0875781	-0.413822	-0.14563	-0.490134	0	0	0	0	-0.386668	-0.369783	-0.551811	-1.02304
YHR142W	Chs7p	0	0	-0.0637354	0	-0.723938	-0.104149	-1.19088	0	0	0	-0.371346	-0.127703	-1.0913	0	-0.563126	0
YDL203C	Ack1p	0	-0.390906	-0.175115	0	0	-0.26639	0	0	-0.0652753	0	-0.294818	0	-0.233139	0	0	0
YDR457W	Tom1p	0	0	0	-0.0954066	-2.32407	-1.48723	-2.06029	-0.818762	0	0	0	-0.0302058	-2.192	-1.40512	-5.43506	-0.177137
YER059W	Pcl6p	0	-0.598736	-0.304572	-0.259062	-0.923294	-0.769676	-0.458445	-0.014531	0	-0.394826	-0.274386	-0.121581	-1.29008	-0.597622	-0.102908	0
YCL063W	Vac17p	0	-0.794299	-0.594781	0	-0.87503	-0.215237	-0.788931	-0.502406	-0.565582	-0.501966	-0.375124	-0.144246	-1.7591	-0.38533	-0.741962	-0.741092
YDR463W	Stp1p	0	-0.222789	-0.771627	0	-0.598067	-0.341435	-0.738402	-0.0583891	-0.000466406	-0.0170507	-0.998046	-0.442943	-1.87812	-0.116473	-0.370553	0
YLL021W	Spa2p	0	-0.425014	0	0	-0.157678	0	-0.42307	-0.0287971	-0.264172	-0.406686	0	0	-0.197322	-0.0401817	-0.610332	-0.143626
YFL049W	Swp82p	0	0	0	-0.0122727	-0.0388983	-0.374029	-1.57471	0	0	0	0	-0.138419	-0.255224	-0.319548	-1.33742	0
YIR003W	Aim21p	0	0	-0.119537	0	-0.463826	-1.41342	-0.285336	-0.205215	0	-0.117812	-0.416331	0	-0.683006	-1.23911	-0.840609	-0.0912345
YNL105W	Hypothetical ORF	0	0	-0.639577	0	-0.0322187	0	0	0	-0.00437279	-0.255226	-0.534929	-0.0370275	0	-0.125201	-0.826809	0
YDR137W	Rgp1p	0	-0.408364	-1.56108	-0.676704	-2.17286	-0.709044	-1.06837	-0.749566	0	-0.352619	-0.753901	-0.0141847	-1.96787	-0.320789	-1.03097	-0.488367
YHR081W	Lrp1p	0	0	-0.470657	0	-0.527515	0	0	0	0	0	-0.774134	-0.189488	-0.695053	-0.0627033	-0.0821314	0
YFR032C-A	Rpl29p	0	0	-0.123347	0	-1.29163	0	0	0	0	0	-0.553756	-0.0540397	-1.96612	0	-0.49169	-0.0513036
YHR182W	hypothetical protein	0	-0.0678917	0	-0.0551015	-0.142877	-1.03359	-0.565463	-0.434597	0	-0.0283733	-0.0845094	-0.134945	-0.152415	-0.875178	-0.527846	-0.381494
YLL044W	Hypothetical ORF	0	0	0	0	0	-0.111373	0	0	0	0	0	0	-0.162271	-0.256551	-1.05912	0
YLR041W	Hypothetical ORF	0	-0.057716	0	0	0	-0.653072	-1.09391	-0.0573771	0	-0.037871	-0.36835	-0.00817199	-0.104436	-0.464476	-1.21443	-0.0669991
YMR174C	Pai3p	0	0	0	-0.170163	-0.379004	-0.534331	-1.50933	-0.211933	-0.0897868	-0.082719	-0.20647	-0.274575	-0.00475236	-0.137774	-1.21058	-0.187641
YOL088C	Mpd2p	0	0	-0.0266799	0	-0.0154197	-0.254743	-0.711344	-0.265841	-0.000175354	0	-0.0844819	-0.0135697	-0.0543571	-0.181184	-0.967889	0
YDR158W	Hom2p	0	-0.928682	-0.151826	-0.0803066	-0.0813839	-0.15224	-1.90984	0	0	-0.72043	-0.258054	-0.0891221	0	-0.0621991	-1.25059	-0.0520343
YDR281C	Phm6p	0	-0.0889651	-0.112297	-0.0160571	-0.048414	-0.477384	-0.541753	-0.229636	-0.0615949	-0.0791634	-0.678136	-0.0731112	-0.0960379	-0.198307	-1.0322	-0.0994124
YKR084C	Hbs1p	0	-0.092094	-1.47383	-0.105165	0	-0.604233	-0.59459	0	0	0	-1.36941	-0.0879277	-0.11138	-0.432261	-0.991038	0
YOR379C	Hypothetical ORF	0	-0.0525708	-0.437508	-0.0800518	0	-0.236207	-1.16791	-0.216614	-0.059607	0	-0.646591	-0.106741	-0.0285274	0	-2.61131	-0.0848483
YBL022C	Pim1p	0	-0.253357	-0.728254	-0.279734	-0.736969	0	-1.30262	0	0	-1.08952	-0.0551197	0	-0.895404	-0.0632434	-1.38124	-0.155457
YDL035C	Gpr1p	0	-0.00382703	0	0	0	0	-1.14853	0	0	0	0	0	-1.12565	0	-2.83951	0
YPR126C	Hypothetical ORF	0	0	0	0	0	-0.231921	-0.188658	0	0	0	-0.207629	0	-0.665059	-0.18226	-1.4809	0
YKL074C	Mud2p	0	-1.47447	-1.11071	-0.077344	-1.07707	-0.249159	-1.73111	-0.0820202	0	-0.581093	-1.28419	-0.27639	-1.15635	-0.481633	-2.17677	0
YEL042W	Gda1p	0	-0.0531072	-0.249803	-0.2207	-0.0862662	-0.091534	0	-0.447969	0	-0.120079	0	-0.608799	-0.787813	-0.346339	-1.33504	-0.46053
YDR199W	Hypothetical ORF	0	0	0	0	0	-0.0384507	-0.0647487	0	0	0	0	-0.00611697	-0.512834	0	-0.569765	-0.0860936
YJL024C	Aps3p	0	0	0	-0.0402253	0	-0.351156	-1.15832	-0.0522491	0	0	-0.0955711	-0.0593618	-0.715847	-0.838893	-2.12248	-0.251856
YIR042C	hypothetical protein	0	0	0	0	-0.178134	-0.838203	-0.0345948	0	0	0	0	-0.0352369	-0.237356	-0.563478	-1.33776	-0.107395
YCL045C	Emc1p	0	-0.353965	-0.800074	-0.28013	-0.0178876	-0.223107	-1.54977	-0.156408	0	0	-0.928678	-0.22792	-0.654161	-0.0226859	-2.31389	-0.0131728
YBR288C	Apm3p	0	0	0	0	-0.206648	-0.587108	-1.49441	-0.052335	0	0	-0.209144	-0.0370656	-0.625728	-0.828503	-1.81943	-0.105206
YGR010W	Nma2p	0	-0.352908	-0.0651049	-0.202584	-0.124375	-1.73658	-1.80921	-0.0522823	0	-0.287367	-0.281247	-0.0968278	-0.385661	-1.10382	-1.92845	-0.157037
YPR051W	Mak3p	0	0	-0.590258	0	-0.448098	-0.944744	-0.0529031	0	0	0	-1.0427	0	-0.831188	-0.855238	-1.29132	0
YNL192W	Chs1p	0	-0.00493737	0	0	-0.0611825	-0.701686	-0.393574	0	0	-0.139312	-0.903732	0	-1.51662	-0.238731	-0.808632	-0.272019
YGR026W	hypothetical protein	0	0	-0.0565631	-0.0820079	-0.052992	0	0	-0.196086	0	0	-0.524338	-0.0929553	-0.544981	0	-0.467592	-0.0165481
YLR238W	Far10p	0	0	0	-0.0842	-0.0296159	-0.247779	-0.402843	0	0	0	0	-0.251279	-0.822325	0	-1.25963	0
YPL179W	Ppq1p	0	0	0	-0.075729	0	-0.48173	0	-0.0467173	0	0	-0.256008	0	-0.336099	-0.159845	-2.80944	-0.25869
YDR414C	Erd1p	0	-0.756596	-0.135004	-0.149667	-0.14612	0	-0.654224	-0.895881	-0.00780608	0	-0.348245	-1.41842	-1.52755	0	-2.09911	-0.872159
YPR146C	Hypothetical ORF	0	0	-0.0452154	0	-0.00251664	0	-0.680009	0	0	0	-0.0156393	0	0	0	-1.55445	0
YHL035C	Vmr1p	0	0	0	-0.0176195	0	0	0	-0.159478	0	-0.135364	-0.0649468	-0.00374721	-0.11972	-0.114518	0	-0.191661
YJL209W	Cbp1p	0	-0.59896	-0.268699	-0.244391	0	0	-0.0670331	-0.224446	0	-1.67446	-0.0404878	-0.0582543	-0.0233948	0	0	-0.127161
YKL131W	Hypothetical ORF	0	-0.896583	-0.0787979	-0.136008	-0.255607	-0.746115	0	-0.0956931	0	0	0	-0.0727602	-0.173979	-0.51887	-0.0881543	-0.229982
YMR310C	hypothetical protein	0	0	0	-0.296546	-0.30684	-0.377344	-0.234463	-0.446408	-0.0612064	-0.00287671	0	-0.347625	0	-0.904813	0	-0.420867
YDR022C	Cis1p	0	-0.467027	-0.744828	-0.226015	-0.411785	-0.240739	0	-0.308031	-0.0917595	-0.200217	-0.348601	-0.0769424	-0.145181	-0.391722	0	-0.33866
YHR131C	hypothetical protein	0	0	-0.394797	-0.293956	-0.283048	-0.100862	-0.135306	-0.00625096	0	-0.00621544	-0.128371	0	-0.0524785	-0.0230571	0	-0.284686
YGL125W	Met13p	0	-0.0305979	-1.01889	-0.339555	0	-0.144505	-0.00301704	-0.328156	0	-0.123039	-0.299907	-0.241257	-0.188955	0	0	-0.240777
YPL229W	hypothetical protein	0	-0.263769	-0.464245	-0.145794	0	-0.105609	-0.168379	-0.0667341	0	0	-0.0272334	-0.0757659	-0.422042	-0.336721	0	0
YOR291W	Ypk9p	0	-0.0115436	-0.567417	-0.0332197	-0.811531	-0.786767	-0.142041	-0.259677	0	-0.798985	-0.211302	-0.0391348	-0.195405	-0.290938	-0.298021	-0.12346
YGR123C	Ppt1p	0	0	0	0	-0.270663	-0.368478	-0.1306	-0.0254403	0	0	-0.145619	-0.065962	-0.726596	-0.0474837	-0.226002	-0.0459887
YGL114W	hypothetical protein	0	-0.0867291	-0.0184988	-0.0391054	0	-0.0653432	-0.0857756	-0.229059	0	-0.0995701	0	-0.01711	0	-0.110102	-0.0369992	-0.103285
YOL019W	hypothetical protein	0	-2.05509	-0.0233749	-0.072456	0	-0.0446494	0	0	-0.0317917	-0.000917766	-0.369931	-0.126853	-0.0686342	-0.0221447	0	-0.00386356
YKL093W	Mbr1p	0	-0.388978	-0.205935	-0.0529053	0	0	-0.302532	-0.275795	-0.0443655	-0.16134	-0.00939273	0	-0.0106002	-0.0435531	0	0
