# Supplementary material for: Genomic Phenotyping by Barcode Sequencing Broadly Distinguishes between Alkylating Agents, Oxidizing Agents, and Non-Genotoxic Agents, and Reveals a Role for Aromatic Amino Acids in Cellular Recovery after Quinone Exposure
Source: PLoS One. 2013 Sep 9;8(9):e73736. doi: 10.1371/journal.pone.0073736 (PMC3767620; doi:10.1371/journal.pone.0073736)
Supplement: Table S3 — Log ratio (treated/control) of growth retarded strains (top 20). (XLSX) [file pone.0073736.s006.xlsx]

## Sheet: Sheet1
GENEID	NAME	BCNU10	BCNU20	MMS10	MMS20	ENU10	ENU20	MNU10	MNU20	DMSO10	DMSO20	MC10	MC20	MEN10	MEN20	HYQ10	HYQ20	cluster (figure 2A)
YDL059C	Rad59p	-0.773677	-0.697158	-8	-6.23082	-3.31957	-4.08736	-3.92337	-4.46579	-0.281994	-1.29756	0	-0.61955	-0.151377	0	-0.996647	-2.07212	1
YBR099C	Hypothetical ORF	-2.1114	-2.82953	-8	-6.31206	-4.50304	-4.31998	-4.66289	-4.72113	-2.14846	-2.70157	-0.428216	-0.606845	-0.161673	-0.058803	-0.5543	-0.72766	1
YER142C	Mag1p	-1.63427	-1.03316	-8	-6.15837	-1.3922	-0.633141	-3.50252	-2.8321	-1.54038	-1.55623	-0.585235	0	-0.548015	-0.175053	-0.348204	0	1
YLR032W	Rad5p	-6.73595	-5.9818	-7.69564	-5.25471	-7.50443	-5.80695	-4.15719	-3.84865	-1.77227	-1.94681	-1.68978	-2.5501	-0.272571	-0.163979	-0.262747	-1.17496	1
YDR386W	Mus81p	-1.87727	-1.36092	-7.6167	-5.23732	-3.52599	-3.05149	-4.32079	-3.44424	-1.62231	-1.62666	-0.106127	-0.502238	-0.125314	-0.349921	-0.423472	-0.261851	1
YGL087C	Mms2p	-0.962426	-0.499515	-6.72643	-6.49681	-5.15761	-5.87414	-3.08049	-3.27654	-1.90169	-1.69363	-0.449249	-0.068775	0	-0.041667	0	0	1
YDR004W	Rad57p	-2.57095	-2.06559	-6.12817	-3.98004	-5.71522	-4.51841	-3.73642	-3.31699	-1.98405	-2.73856	-1.30981	-2.32156	-0.83529	-0.076806	-0.497451	-0.653871	1
YOR114W	hypothetical protein	0	-2.9504	-6.05643	-2.70588	-0.291417	-0.62656	-3.24925	-1.40546	-6.28545	-2.78562	-0.99209	0	-2.49702	-0.210446	-2.97458	-0.210862	2
YDR076W	Rad55p	-2.50733	-2.306	-5.22566	-3.5041	-5.52673	-4.49616	-3.30594	-2.59771	-2.07991	-2.01316	-1.01464	-1.4564	0	-0.392254	-0.824883	-0.62725	1
YNL201C	Psy2p	-0.873845	-1.40778	-4.99777	-3.72501	-1.73684	-1.6114	-0.689338	-0.663256	-1.25868	-0.466382	-0.363972	0	-0.704311	-0.918102	-1.61772	-1.54423	1
YJR043C	Pol32p	-6.80461	-8	-4.95974	-5.27684	-6.18557	-6.57025	-5.79437	-4.88735	-6.17546	-6.88847	-5.10843	-7.95715	-2.48423	-1.55791	-7.2748	-6.22699	3
YDL119C	hypothetical protein	0	0	-4.85076	-3.96935	0	-0.009915	0	0	0	0	0	0	0	0	0	-0.307456	1
YGL163C	Rad54p	-2.92185	-2.59578	-4.7278	-2.77714	-4.32273	-3.18569	-3.10816	-2.31277	-1.68884	-1.9261	-0.542876	-1.7708	-0.259295	0	-0.58066	-0.245706	1
YOR368W	Rad17p	-1.72057	-4.69969	-4.5222	-3.62308	-6.47765	-5.94106	-3.00187	-3.45304	-0.101161	-0.020243	-0.00096	-0.508089	0	-0.047562	-0.081011	-0.518465	1
YPL194W	Ddc1p	-2.93654	-5.56756	-4.44916	-3.61643	-6.41956	-6.30476	-2.99991	-3.16967	-0.201624	-0.00582	-0.06671	-0.629377	-0.104975	-0.08598	-0.065549	-0.334402	1
YGR182C	Hypothetical ORF	-0.627238	-1.28773	-4.34756	-3.11696	-0.470376	-0.067634	-0.198693	-0.219296	-2.32773	-2.45754	-0.558286	0	0	-0.049267	-0.008485	0	1
YLR135W	Slx4p	0	0	-4.34441	-4.01712	-0.45211	-0.89104	-0.784535	-0.54013	-0.479376	-1.70945	-0.106796	-0.852873	0	-0.064691	-0.342959	-1.22643	1
YNL273W	Tof1p	-0.018938	0	-4.12683	-3.86409	-1.28485	-2.18236	-0.86457	-1.33226	-3.34717	-4.13275	-1.80706	-3.3793	-0.288561	-0.420198	-0.435856	-1.19678	2
YOR144C	Elg1p	0	0	-4.12589	-3.04512	-3.83841	-4.24302	-1.09711	-0.448953	-2.34732	-3.43296	-0.061377	-0.585874	0	-0.113499	0	-0.590203	1
YKL114C	Apn1p	-1.19741	-0.744294	-4.12537	-2.61828	0	-0.273639	-0.469262	-0.272972	-0.020759	-0.367985	-0.135682	0	0	0	-0.503705	-0.145877	1
YBR100W	Data not found	-1.62951	-1.01516	-4.09516	-3.52542	-2.15051	-2.25315	-2.16061	-1.9148	-0.632819	-1.11331	-0.089827	-0.233093	0	-0.127485	-0.162638	-0.072418	1
YGR181W	Tim13p	0	-0.933242	-4.02446	-3.99345	-0.017858	0	-0.078827	-0.182821	-1.43915	-1.7053	0	0	-0.010001	-0.171134	0	0	1
YMR201C	Rad14p	0	-1.11529	-4	-3.84015	-0.666576	-0.423599	-0.017348	-0.198009	-0.254184	-4	0	0	0	0	-3.25875	-4	3
YJL092W	Srs2p	-1.51507	-2.45757	-3.87277	-2.12062	-3.7824	-3.41213	-1.99275	-2.06548	-0.430075	-0.453447	0	0	0	-0.000346	0	-0.406595	1
YBR098W	Mms4p	-0.410183	-0.547237	-3.76275	-1.93844	-1.69884	-1.47251	-1.85271	-1.72816	-0.531842	-0.659304	-0.061811	-0.226792	-0.158814	-0.217167	-0.600307	-0.083093	1
YBL088C	Tel1p	-0.030041	0	-3.68815	-2.81018	0	-0.106404	-0.446387	-0.850041	0	-0.224142	-0.010859	-0.560589	-0.011902	0	0	-1.02282	1
YIL132C	Csm2p	-0.367378	-0.118905	-3.68468	-3.04873	-2.20393	-2.08875	-1.77263	-1.70619	-0.453706	-0.888886	-0.693434	-0.631276	-0.85023	-0.735613	-1.49579	-1.65955	1
YIR002C	Mph1p	0	0	-3.57846	-5.02198	-0.136292	-0.016833	0	0	0	-0.533814	0	-0.286184	-0.321717	-0.638963	-0.612827	-2.16117	1
YLR376C	Psy3p	-1.05071	0	-3.53234	-3.11023	-2.85751	-3.06447	-0.974701	-1.07451	-0.245621	-1.01904	-0.167072	-0.018517	-0.290819	-0.176945	-0.022418	0	1
YDR075W	Pph3p	-0.10621	-0.378984	-3.46998	-2.48668	-1.16032	-0.919477	-0.984972	-0.568894	-0.660964	-0.345689	0	0	-0.29829	-0.545485	-1.46647	-1.07137	1
YOR346W	Rev1p	-5.76137	-6.08675	-3.36776	-1.41574	-2.90625	-2.73013	-2.06356	-1.27197	-0.197509	-0.429182	-0.212535	-0.091042	-0.207281	-0.14352	-0.910148	-0.418718	1
YGL046W	Data not found	-0.430067	-0.735671	-3.33235	-4.28981	-0.021472	0	-0.326705	-0.144699	0	0	0	0	-0.06749	-1.08894	0	0	1
YMR048W	Csm3p	-0.958041	-0.079432	-3.32521	-3.29	-1.70163	-2.25693	-0.881555	-1.28075	-2.23723	-3.18148	-1.56023	-2.89206	-0.645428	-0.330557	-0.373911	-1.31481	2
YJL046W	Aim22p	-0.548044	-1.3156	-3.28372	-2.50059	-0.040783	0	-0.000193	-0.443198	0	0	0	-0.226903	0	0	0	0	1
YDR014W	Rad61p	-1.22927	0	-3.24967	-2.24072	-0.875501	-0.639004	-0.584548	-0.767749	-0.076834	-0.217339	-0.361281	-0.449602	-0.211689	-0.282923	-0.067754	-0.067203	1
YHR100C	Gep4p	-2.81297	-1.7561	-3.19719	-1.47031	0	0	-0.958396	-0.646739	0	0	-0.786858	-0.459143	-0.146465	-0.414343	0	0	1
YHR045W	hypothetical protein	-1.45811	0	-3.00519	-2.08044	-0.03334	-0.000939	0	0	-0.006231	0	-0.023803	0	-0.118428	-0.069851	0	0	1
YML095C	Rad10p	0	-0.172092	-2.97948	-1.95313	-1.41118	-1.47164	-0.807764	-0.960289	-0.230967	-0.472426	-0.222617	-0.080971	-0.031779	0	0	-0.123484	1
YHL027W	Rim101p	-0.205001	-0.518866	-2.95081	-4.42042	-0.204498	0	-0.205137	-0.274071	0	0	-0.395311	0	-0.264425	-1.42406	0	0	1
YJL204C	Rcy1p	-0.101478	-0.027116	-2.92865	-1.3888	-2.26872	-1.3337	-0.761238	-1.61814	-3.37498	-3.11229	-1.6362	-1.8147	-1.42654	-1.19085	-0.494978	-0.299784	2
YGL045W	Rim8p	-2.12882	-0.538938	-2.73481	-3.9404	-0.063573	0	-0.117095	-0.098631	0	0	0	0	-0.289892	-0.88315	0	0	1
YOR275C	Rim20p	-1.89513	-1.15479	-2.71687	-4.73052	-0.058205	0	-0.452991	-0.530075	0	0	-0.954529	-0.009751	-3.98416	-2.03991	-2.93091	-0.482732	1
YDR439W	Lrs4p	0	0	-2.71138	-2.26958	-0.129222	-0.251338	-0.632294	-0.765682	-4.19635	-5.30869	-3.02636	-4.24116	-4.51273	-3.43374	-3.5877	-3.27815	2
YHR154W	Rtt107p	-0.59183	-0.075321	-2.69344	-2.34293	-0.668449	-0.76213	-1.21082	-1.32354	0	-0.656648	0	-0.552285	0	0	0	-0.447238	1
YNL015W	Pbi2p	-0.293954	0	-2.48502	-0.28327	-1.64662	-2.08513	-0.58848	-0.951056	-1.42545	-3.31893	0	-0.235807	-2.51445	-2.52379	-4.10001	-5.03037	3
YLR006C	Ssk1p	-0.465229	-0.367538	-2.47411	-2.54908	-1.4871	-1.70236	-1.16518	-1.52412	-1.12145	-0.895475	0	-0.452794	-0.506922	-0.501944	-1.184	-1.19942	1
YGL153W	Pex14p	-1.2219	-3.95884	-2.47395	-4.60005	-0.742977	-0.437206	-0.131497	-0.018437	-1.26736	-0.50634	-0.229147	-2.90627	-0.008409	-0.030532	-0.552921	0	1
YNL129W	Nrk1p	0	-0.306915	-2.42079	-0.217913	-1.7643	-0.242984	-0.321541	-0.279127	-0.632774	-0.964572	-0.242187	0	-0.981857	-0.161554	-0.231277	0	1
YPR160W	Gph1p	0	0	-2.41076	-4.52744	-0.118115	-0.109104	0	0	-0.264727	-0.33847	-4.23888	-3.2991	-1.6207	-1.54622	-3.58699	-2.89291	3
YGL152C	Hypothetical ORF	-1.80135	-3.44278	-2.4057	-4.22077	-0.575771	-0.437852	0	-0.147742	-0.715929	-0.519783	-0.34338	-2.93343	0	0	-0.424682	0	1
YPL022W	Rad1p	-0.481024	-0.084663	-2.37516	-1.46596	-0.84741	-1.49744	-1.85821	-1.23822	-0.444861	-1.19867	-0.138256	-0.815469	-1.00807	-0.607032	-1.76334	-1.57781	1
YIR004W	Djp1p	0	-0.578424	-2.37059	-3.2058	0	0	-0.185409	-0.106201	0	0	0	0	-0.003504	-0.398471	0	0	1
YNL214W	Pex17p	-2.12397	-2.82525	-2.33874	-3.76817	-0.279686	-0.760888	-0.122916	-0.095186	0	-0.595758	-0.382436	-2.7797	-0.151245	-0.337908	-1.00416	0	1
YPL167C	Rev3p	-5.45878	-7.11446	-2.22774	-1.03003	-2.80872	-2.39341	-0.760277	-0.711248	-0.62571	-0.730486	-0.340228	-0.074318	-0.091809	-0.052373	-0.381939	-0.339635	1
YLL030C	Hypothetical ORF	-1.13643	-2.9998	-2.16483	-6.85664	0	0	0	0	0	-1.48963	0	0	-0.433043	-0.872226	-1.1506	-5.76115	3
YER173W	Rad24p	-1.52135	-2.15245	-2.16468	-1.77999	-2.82444	-2.86434	-1.5005	-1.41822	0	0	-0.215623	-0.300867	0	0	-0.144827	-0.06888	1
YMR190C	Sgs1p	-0.777139	-0.66234	-2.12788	-2.09172	-1.98617	-1.73151	-1.17431	-1.53159	-1.62151	-1.46033	0	-0.387459	0	0	-0.419369	-1.39652	1
YJL211C	Hypothetical ORF	-2.28733	-3.26134	-2.08974	-4.01372	-0.157093	-0.039935	0	0	-1.20388	-0.443809	-0.31267	-3.56154	0	0	0	0	1
YPR120C	Clb5p	-0.319567	0	-2.05072	-1.84493	-0.402579	-0.984289	-1.54553	-1.59914	-0.843252	-0.637388	-0.638589	-0.469977	-1.60379	-1.39932	-1.14934	-1.55337	1
YJR102C	Vps25p	0	-0.139159	-1.98485	-3.82478	0	-0.238287	0	0	-0.160028	-0.736866	-3.41532	-2.61298	-1.44732	-1.29431	-2.84882	-1.9818	3
YJR035W	Rad26p	-1.57328	-0.822528	-1.95174	-0.65925	-0.802729	-0.805812	-1.25763	-0.608338	-1.99921	-1.90813	-1.6703	-1.95357	-3.49734	-3.47188	-4	-4	3
YBR105C	Vid24p	-0.284288	-1.81919	-1.9356	-2.72994	-0.29355	-0.065678	-0.058827	-0.038056	-1.18974	-0.272702	-0.28056	-2.90077	0	0	-0.036176	0	1
YJL210W	Pex2p	-2.19083	-3.28014	-1.92946	-3.75879	-0.383139	0	-0.137507	-0.22605	-0.898678	0	-0.350133	-3.82673	0	0	0	0	1
YCL008C	Stp22p	-0.602618	0	-1.90097	-3.40493	-0.00656	-0.106616	0	-0.486663	-0.145763	-0.05195	-2.23457	-1.05673	-0.250494	-0.693512	-1.10177	-1.68528	3
YBR073W	Rdh54p	-0.130724	-0.698192	-1.86186	-1.30185	-1.68625	-1.66146	-0.555336	-0.436536	-0.977526	-1.36259	0	0	-0.18425	-0.201764	-0.003106	-0.122044	1
YBL036C	hypothetical protein	0	-0.173671	-1.79132	-1.99736	-0.059298	-0.158164	-0.610633	-0.279484	-0.499865	-0.490359	-0.135709	-0.087564	-0.568583	-0.578469	-1.17168	-1.13277	1
YLR025W	Snf7p	-0.064438	-0.163623	-1.78666	-3.34216	-0.065514	0	0	-0.104858	-0.112149	-0.618081	-1.76466	-1.21332	-1.21114	-1.27215	-2.36443	-2.32696	3
YDL200C	Mgt1p	-0.275832	-0.022953	-1.7373	-1.2589	-0.730069	-0.75007	-2.17321	-2.59198	-0.357403	-0.255883	0	-0.216462	0	0	-0.037712	0	1
YPR070W	Med1p	-0.515683	-0.033202	-1.6679	-1.25287	-2.53723	-1.45481	-2.68021	-1.72819	-2.65193	-2.63732	-2.36148	-1.61783	-2.56537	-1.30275	-3.17889	-2.86292	3
YPR119W	Clb2p	-1.18248	0	-1.62882	-2.4173	-2.2462	-3.06263	-1.21125	-0.861882	-2.12435	-2.79513	-0.824602	-1.44864	-1.20554	-0.524248	-4.12223	-5.48414	3
YAL024C	Lte1p	-3.73913	-2.43273	-1.59543	-1.33462	-2.20826	-1.62952	-1.07178	-1.11716	-3.58468	-3.56904	-1.84877	-2.07903	0	-0.009503	-4.43762	-3.23553	3
YDR455C	Hypothetical ORF	-0.94961	-1.34049	-1.56539	0	-1.20792	-0.745868	-1.67809	-0.634446	-3.87427	-3.07394	-3.88668	-2.9918	-4.0571	-2.62745	-5.28661	-3.26327	3
YDL021W	Gpm2p	-0.540883	-0.033801	-1.55536	-5.04066	0	-0.166366	0	0	-0.068312	-2.21975	0	-0.148763	-0.078836	-0.703277	-2.62925	-6.77543	3
YJR060W	Cbf1p	-0.924906	0	-1.48925	-2.85647	-0.038014	-0.320511	-0.865993	-0.395149	-3.64047	-3.40733	-1.59543	-0.923504	-1.45099	-1.41853	-1.45395	-1.43142	2
YDL118W	hypothetical protein	-1.07045	-0.529242	-1.48619	-1.66846	-0.187287	-0.466395	-1.2281	-1.32415	0	-0.156043	-0.119047	-0.456474	-1.4015	-1.53062	-2.17753	-2.71487	3
YLR027C	Aat2p	-2.2901	-2.82628	-1.45412	-0.064355	-1.23139	-1.65012	-0.451417	-1.12133	-0.450517	-0.860536	-0.37111	-1.84022	-0.604038	-0.489274	-0.629532	-0.651276	1
YHR025W	Thr1p	-6.83933	-7.33266	-1.43785	-0.906589	-0.064496	-0.350194	-1.46251	-0.232878	0	-0.329654	-2.11444	-2.77608	-3.19391	-3.71868	-6.53658	-5.88472	3
YIL012W	Hypothetical ORF	-0.737069	-0.133052	-1.43468	-6.72458	0	-1.48932	0	-0.970687	-0.197346	-3.05279	-0.099466	-2.63683	-0.730742	-2.62957	-2.78183	-5.85791	3
YNL136W	Eaf7p	0	0	-1.41511	-1.29837	0	0	-2.41418	-1.53845	-1.26405	-0.302895	-0.634652	0	-0.408923	-0.804171	-1.40915	-0.477984	1
YNR010W	Cse2p	-1.3373	-0.410979	-1.39878	-0.99258	-1.07832	-1.27044	-0.631347	-0.687072	-1.11926	-0.805311	-0.498551	-0.824566	0	-0.256868	-0.967642	-0.621085	3
YER174C	Grx4p	-0.870456	0	-1.39723	-4.24456	0	0	0	0	-0.139037	-1.30371	0	-0.320964	-0.561917	-0.30175	-1.25599	-3.17518	3
YIL069C	Rps24bp	-0.278797	-0.034749	-1.39116	-0.961096	-0.068321	-0.612336	-0.518378	-0.255828	0	0	-0.025914	-1.97471	-0.853197	-1.20806	-2.08049	-5.20541	3
YJR140C	Hir3p	-0.323256	0	-1.38974	-0.13706	-0.107667	-0.4669	-0.301993	-0.001905	-5.34347	-6.12312	-1.3545	-2.3772	-0.687298	-0.768563	-0.197823	-0.016311	2
YIL009W	Faa3p	-0.285433	-0.23403	-1.29973	-6.5204	0	0	0	0	0	-0.544511	0	-0.75425	-0.184434	-0.139997	-0.774961	-1.97443	1
YKL213C	Doa1p	-1.21639	-1.26236	-1.29458	-0.320128	-0.388438	-0.653785	-0.298878	-0.057958	0	-0.052336	0	-0.346866	0	-0.136073	0	-0.224157	1
YLR217W	Hypothetical ORF	0	0	-1.29194	-3.0848	-0.044241	-0.439746	-0.503653	-0.777922	-0.500423	0	-0.694214	-0.242837	-0.612747	-0.883659	-0.847665	-0.908653	1
YMR038C	Ccs1p	-2.19113	-1.56554	-1.23105	-0.37217	-0.189277	-0.094107	0	0	-1.43652	-2.35998	-0.264139	-0.368168	-1.9376	-2.61243	-2.07253	-1.84224	3
YER149C	Pea2p	-0.890414	-0.025258	-1.21433	-0.80596	-0.171287	-0.035602	-2.0549	-1.40334	-3.25077	-2.9873	-5.04755	-6.31038	-5.94843	-1.81215	-6.05592	-2.30023	2
YER078C	Icp55p	-0.04583	-1.86762	-1.21311	-2.50567	-0.114439	0	-0.329136	0	-0.780903	0	-1.01958	-3.59058	-0.020088	0	0	0	1
YNL246W	Vps75p	0	-0.063981	-1.19707	-1.30869	-1.99748	-1.57967	-0.551524	-0.705412	-3.31306	-3.14353	-1.7249	-1.99192	-0.594567	-1.14644	0	-0.176358	2
YDL065C	Pex19p	-0.030326	-1.24027	-1.19037	-2.31683	-0.178372	0	0	0	-0.350131	-0.395103	0	-1.07131	0	0	0	0	1
YLL049W	Ldb18p	-0.430922	-0.081181	-1.18608	-3.80688	0	0	0	0	0	-0.091897	-1.63926	-4.57629	-1.70665	-0.921144	-2.27209	-4.26505	3
YMR207C	Hfa1p	0	-0.324728	-1.18018	-1.16175	0	0	-0.124702	-0.401399	0	0	-0.014515	0	0	0	-0.038901	0	1
YFR010W	Ubp6p	-1.07096	-1.61067	-1.17088	-0.544064	-0.212218	-0.036764	-0.033183	-0.073659	0	0	-0.016263	-0.301754	0	-0.122556	-0.114206	-0.374689	1
YLL015W	Bpt1p	0	-0.798702	-1.16911	-0.848561	-0.139937	-0.1907	-0.139536	-0.17287	-1.5043	-1.3094	-0.541734	-0.423037	-0.553192	-0.466956	-0.068163	0	2
YGR122W	hypothetical protein	-0.04015	-0.150137	-1.16849	-1.30632	-0.039476	0	0	-0.056283	0	0	-0.198979	0	0	-0.5553	0	0	1
YGR077C	Pex8p	-0.969051	-2.00009	-1.15653	-2.90838	-0.336583	-0.02257	0	0	-0.229155	-0.051546	-0.125648	-1.48167	0	0	-0.369428	0	1
YIR024C	hypothetical protein	-0.722861	-1.52131	-1.13017	-3.83175	0	0	-0.021862	-0.309449	-0.222999	0	-0.034765	0	-0.004451	-0.167477	0	0	1
YLR239C	Lip2p	0	-0.632916	-1.12631	-1.27649	0	0	-0.052208	0	-0.006268	0	-0.202597	-0.519357	0	-0.006987	-0.156967	0	1
YPR123C	Hypothetical ORF	-1.30234	-1.33327	-1.11862	-0.556258	-0.252238	-0.020522	-0.162541	-0.006639	-0.544264	-0.685941	-0.968323	-2.17178	-4.13784	-4.23937	-3.79392	-3.55009	3
YFL054C	hypothetical protein	-4.04735	-2.98066	-1.11181	-0.60446	-0.02199	-0.210056	-0.574141	-0.139831	-1.17876	-2.38862	-4.82491	-5.42982	-7.97414	-7.74787	-7.74401	-7.2485	3
YMR135C	Gid8p	-0.449009	-2.21713	-1.09963	-2.74179	0	-0.01432	0	0	-0.836521	-0.055697	-0.608936	-2.53394	-0.068802	-0.242739	-1.82595	-0.854344	1
YIL097W	Fyv10p	-0.318841	-0.503485	-1.09683	-3.01559	0	0	0	0	-2.87914	-3.97127	-0.867848	-0.979879	-0.807173	-0.681673	-2.69935	-3.36136	2
YOL044W	Pex15p	-0.238683	-1.43853	-1.07276	-2.92927	-0.146419	-0.170813	0	0	-0.367604	-0.589696	0	-1.7116	0	0	0	0	1
YDR148C	Kgd2p	-0.642572	0	-1.06538	-1.02466	-0.083889	0	0	0	-0.151727	-0.235365	-0.05734	0	0	-0.080851	-0.178894	0	1
YKL040C	Nfu1p	-0.29279	-1.46944	-1.06003	-1.53347	-0.237434	-0.691241	-0.283859	-0.690487	-0.76345	-0.675086	-0.718667	-3.21095	-0.069726	-0.196589	-1.17814	-2.34616	3
YKL197C	Pex1p	-1.00458	-1.69071	-1.04715	-1.42311	-0.171347	-0.034665	0	0	-0.046167	0	-0.062448	-1.62846	-0.08954	0	-0.184228	0	1
YML041C	Vps71p	-0.944173	-1.24572	-1.04669	-1.78621	-0.021661	-0.097637	-0.038269	-0.184651	-4.109	-3.94805	-4.21174	-3.64378	-0.695799	-1.18939	-1.18382	-1.08325	2
YCR086W	Csm1p	0	-0.000779	-1.01719	-0.766659	-0.076395	-0.131256	-0.24989	-0.290247	-1.08954	-1.90383	-1.28099	-2.32204	-1.97816	-1.11528	-2.49059	-1.52489	2
YMR102C	hypothetical protein	-0.042249	0	-0.998738	-0.29935	-0.108477	0	-0.060102	0	0	-0.069832	-0.155415	-0.339336	-0.846325	-1.00425	0	0	3
YCR019W	Mak32p	-0.861709	-1.20022	-0.98858	-2.65674	-0.621663	-0.127316	-1.39825	-1.94809	-0.281741	0	-0.406899	0	-0.11195	-0.504099	-2.49202	-2.30269	3
YNR001C	Cit1p	-1.7316	-1.8365	-0.987433	-2.18422	-0.062457	-0.318293	0	0	-0.804849	-1.30909	-0.256417	-2.20597	-0.179262	-0.326012	-0.970672	-1.23065	1
YPR096C	hypothetical protein	-1.58929	-0.333142	-0.973366	-0.323626	0	-0.043378	-1.82898	-1.19523	-3.21983	-2.44111	-3.66856	-3.70287	-5.64737	-2.92339	-5.59638	-3.20467	3
YDL162C	Hypothetical ORF	-0.401598	0	-0.957685	-0.750003	-1.3848	-1.6433	-0.093631	-0.315684	-2.37384	-2.4231	-1.06691	-0.95031	-0.378283	-0.202484	-0.330079	-0.103135	2
YNL099C	Oca1p	-0.869108	-0.122731	-0.957147	-2.06616	0	-0.585207	0	0	-2.71897	-2.7624	-1.42528	-2.73162	-1.76612	-2.29168	-2.24649	-3.51384	2
YBR231C	Swc5p	-0.49548	-2.05781	-0.956165	-2.18034	-0.005575	-0.133582	-1.30814	-0.505147	-5.81845	-3.78976	-5.13022	-4.56705	-1.49467	-1.69476	-0.470576	-0.193921	2
YBR244W	Gpx2p	-1.428	-1.31838	-0.908187	-0.844659	-1.16737	-1.07228	-0.376311	-0.347107	-1.33508	-1.20043	0	-0.227433	0	-0.007212	0	-0.13474	2
YDL020C	Rpn4p	-1.78639	-0.889535	-0.902206	0	-0.027031	-0.854445	0	0	-2.76541	-5.24953	-2.06866	-5.36282	-3.992	-4.09428	-4.54376	-6.65426	3
YPR039W	Hypothetical ORF	0	0	-0.882423	-0.8967	-0.227337	-0.254417	-0.044872	0	-0.109987	-0.173972	0	0	0	-0.090835	-1.97797	-1.77285	3
YNR068C	hypothetical protein	-0.566173	-0.431375	-0.873733	-1.57618	-0.046428	-0.245672	0	-0.025654	0	0	0	-1.15777	-0.251562	-0.436617	-0.854994	-3.55224	3
YER145C	Ftr1p	-2.16308	-1.74242	-0.868215	-0.928445	-0.052822	0	-0.659538	-0.720128	-2.39849	-2.51059	-2.94113	-3.86366	-5.34121	-4.69373	-3.53406	-3.69161	3
YPL055C	Lge1p	-0.1753	-0.584965	-0.86737	-1.43146	-0.941303	-1.0565	-0.928712	-1.09258	-0.990868	-1.5929	-0.043837	-0.723532	-0.538017	-0.972564	-0.986159	-0.642705	3
YER019W	Isc1p	0	-0.290411	-0.852102	0	-0.519309	-0.504066	-1.18465	-0.524635	0	-0.27602	-1.6536	-2.26959	-2.55153	-2.35531	-3.56896	-3.29794	3
YNR047W	Fpk1p	-0.187778	0	-0.828668	0	-0.487803	-0.710406	0	-0.077233	-0.75787	-0.690012	-0.075301	-0.04246	-0.656842	-1.0837	-3.29118	-4	3
YPR097W	hypothetical protein	-2.89134	-2.95409	-0.805118	0	0	-0.161547	-0.031696	-0.035076	-0.033324	-0.348674	-1.2467	-0.837881	-7.27224	-5.61086	-7.78621	-6.79095	3
YAL019W	Fun30p	0	-0.022868	-0.782649	-1.02577	0	-0.029473	-0.13309	-0.131247	0	0	0	0	-0.073563	-0.016753	0	0	1
YHR006W	Stp2p	-0.624345	-0.172226	-0.774061	-1.16288	-0.01552	-0.006905	0	0	-0.424436	-0.049193	-2.2e-05	-0.079768	-0.12861	-0.186276	-2.77468	-1.71618	3
YJL036W	Snx4p	-0.062462	0	-0.773463	0	-0.150764	-0.536894	0	0	-0.376849	-0.875185	-0.357978	-1.26559	-0.962464	-0.500053	-1.73385	-2.35523	3
YNL329C	Pex6p	-0.3481	-1.83893	-0.772883	-1.88426	-0.129984	-0.136516	-0.019319	-0.14719	-0.540566	-0.358667	-0.047597	-0.892756	0	-0.042499	-0.049916	0	1
YBL064C	Prx1p	0	-0.00792	-0.759982	-2.21118	-0.024878	-0.213203	-0.089588	-0.063462	-1.44779	-0.930312	-0.11151	-0.192645	-0.316765	-0.649624	-0.017683	-0.817576	2
YLR216C	Cpr6p	0	0	-0.746299	-2.37552	-0.014012	-0.067524	-0.438412	-0.399349	-0.477321	0	-0.422988	-0.256044	-0.305665	-0.440291	-0.308308	-0.154751	1
YDR484W	Vps52p	0	-0.025258	-0.74074	0	0	-0.130706	-0.107114	-0.388158	-1.89902	-2.54222	-1.3455	-3.75113	-1.13858	-1.2798	-2.06472	-1.30493	2
YKL176C	Lst4p	-0.635008	-0.06951	-0.731814	-0.087784	0	-0.11802	-0.01334	0	-1.14347	-1.20273	-0.084929	-0.671555	-1.41064	-2.37884	-3.33175	-3.95688	3
YHR206W	Skn7p	-1.19533	-0.377552	-0.730631	-1.46602	0	-0.266895	-0.969201	-1.26621	-0.159407	-0.686863	-0.064741	-0.470996	-8	-7.91346	-1.13971	-1.44501	3
YAL055W	Pex22p	-1.81338	-1.54425	-0.728493	-1.45995	-0.107	-0.088154	0	-0.131919	-0.732134	-0.504383	-0.194715	-1.38476	-0.074838	0	-0.040013	0	1
YER135C	Hypothetical ORF	-1.43081	-0.725588	-0.725185	0	-0.05041	0	-0.325745	-0.206317	-0.704825	-2.28977	-0.893224	-1.27718	-4	-2.86593	-4	-3.09455	3
YMR073C	Irc21p	-0.896886	0	-0.717716	0	-0.426439	-0.528354	-0.057044	-0.099962	-0.999368	-1.58846	-0.305481	-1.02015	-3.30246	-3.59481	-3.42463	-4	3
YDL042C	Sir2p	0	-0.040001	-0.714384	-0.593907	0	0	-0.573684	-0.752049	-0.223274	-0.929578	-0.995467	-2.63192	-1.19895	-0.469007	-1.23997	-1.01035	2
YPR030W	Csr2p	-2.64716	-2.05613	-0.707162	0	0	-0.149204	0	0	-0.512477	-1.24918	-1.71247	-2.56901	-4	-3.9702	-4	-3.40868	3
YCL061C	Mrc1p	0	0	-0.702162	-1.99256	-0.262126	-1.54021	-0.414829	-0.251243	-3.01296	-3.91417	-0.190522	-1.13418	0	0	-0.896853	-2.1317	2
YDR435C	Ppm1p	0	-0.075137	-0.698966	0	-0.737929	-0.912722	-0.175161	0	-0.938623	-1.88542	-0.230675	-0.495093	-1.04614	-1.04575	-1.83476	-2.75299	3
YDL122W	Ubp1p	-0.29698	0	-0.688314	-0.870306	-0.039906	-0.009429	0	0	0	0	-0.626349	-0.919961	-0.000133	0	0	0	1
YIL093C	Rsm25p	0	0	-0.677586	-5.99569	0	0	0	0	0	-0.126166	-0.074718	-0.406813	-0.589138	-0.120513	-0.533538	-2.94539	1
YDR110W	Fob1p	-0.544746	-0.587412	-0.670483	0	-0.025536	-0.210514	-0.98884	-0.318382	-1.53335	-3.19128	-1.58709	-2.36122	-5.1361	-4.08483	-8	-6.81891	3
YBL027W	Rpl19bp	-0.120268	0	-0.652856	0	-0.02295	-0.177419	-0.468877	-0.414201	-0.613221	-1.12892	-0.588367	-2.0315	-0.024284	-0.511482	-0.536104	-0.572149	2
YMR312W	Elp6p	-0.219147	-0.555356	-0.64804	-0.131672	0	-0.220177	-0.012965	-0.181831	0	-0.426149	-1.8043	-2.05781	-1.50751	-1.27109	0	-1.1806	3
YIL047C	Syg1p	0	0	-0.643105	-3.44882	0	0	0	0	0	-0.591947	0	-0.19436	-0.939902	-1.21196	-1.38031	-2.76305	3
YDR248C	hypothetical protein	-1.61139	-0.955916	-0.641985	-0.019895	-0.030736	-0.360939	-0.463136	-0.468109	-0.873971	-1.5917	-2.08089	-2.72167	-4	-3.99605	-4	-3.37159	3
YPL154C	Pep4p	0	-0.757017	-0.631692	-1.388	-0.055352	0	0	0	-0.204863	-0.00029	-0.668772	-0.44388	-0.861314	-0.276857	-1.45219	-0.757566	3
YLR436C	Ecm30p	-0.771478	-0.156413	-0.606365	0	0	-0.145158	-0.047729	-0.32217	-1.10656	-2.19193	-0.418189	-1.80066	-1.92137	-1.98054	-3.25141	-2.54099	3
YML081C-A	Atp18p	-0.668097	-1.44643	-0.60413	-2.13047	0	0	0	0	0	0	0	0	0	-0.579133	-0.682099	-0.107992	1
YCR089W	Fig2p	-1.7994	-0.58604	-0.604059	-0.226877	-0.119699	-0.313058	-0.824455	-0.635936	-0.660139	-1.01212	-2.04265	-2.20467	-3.56873	-3.29659	-3.70914	-3.53911	3
YOR195W	Slk19p	-1.12368	-0.003656	-0.600506	-0.825194	-0.447401	-0.876439	-0.457047	-0.125184	-1.09693	-0.72763	-1.85502	-1.16096	-0.918302	-0.27255	-1.22158	-1.6859	3
YOR038C	Hir2p	0	0	-0.589049	-0.110435	-0.033043	-0.134468	0	-0.071153	-3.59486	-4.07294	-1.31715	-1.77136	-0.85294	-0.637504	-0.076753	-0.014176	2
YOR043W	Whi2p	-1.95392	-1.24647	-0.57783	-0.314026	0	-0.277967	-1.99103	-1.5981	-3.5703	-2.92048	-3.19601	-2.71191	-6.09321	-3.29178	-7.58289	-4.30381	3
YMR056C	Aac1p	-0.378151	0	-0.575479	-0.916769	-0.171932	-0.097129	-0.671327	-0.408434	-1.05082	-0.748904	0	0	0	-0.095565	-1.27393	-0.764236	3
YCR053W	Thr4p	-5.81592	-5.87152	-0.56657	0	-0.477043	-0.145109	-0.855389	-0.023747	-0.746715	-0.893021	-0.415083	-0.016062	-1.66248	-0.958187	-7.45665	-5.55949	3
YNR027W	Bud17p	0	0	-0.565983	-1.41619	-0.050696	0	0	0	-0.193902	-0.05652	-0.046339	-0.019877	-0.02264	-0.117426	0	-0.13516	1
YIL066C	Rnr3p	-1.23651	-0.041654	-0.565232	-3.1326	0	0	0	0	-0.026831	-0.39335	0	-0.351612	-0.39537	-0.245989	-1.69776	-2.53307	3
YKR089C	Tgl4p	-0.671185	-0.397141	-0.564438	0	-0.004041	-0.219378	-0.323617	-0.320535	-0.561641	-1.11375	-0.425525	-0.339283	-3.49673	-2.47591	-5.25766	-4.42586	3
YDL229W	Ssb1p	-0.449271	-0.205526	-0.545377	-0.864345	-0.206481	-0.193415	-0.292708	0	-3.18548	-3.31461	-0.067292	-0.509423	-0.091894	-0.370399	-0.174604	-1.55465	2
YFR024C	Data not found	0	-0.548585	-0.543523	-0.463389	-0.624166	-0.344836	-0.760088	-0.701857	-0.305304	-0.610557	-0.111117	0	-0.570229	-0.658827	-0.845903	-0.589063	3
YBR085W	Aac3p	-0.046492	-0.237237	-0.543233	-3.05002	0	0	0	0	0	-0.442512	0	-0.531575	-0.515083	-0.524444	-1.04058	-2.36916	3
YDR497C	Itr1p	-0.001071	-0.127628	-0.541047	-0.069002	-0.098824	-0.199784	-0.365122	0	-1.18355	-2.17996	-0.904875	-1.46523	-0.168229	-0.279933	-0.749221	0	2
YGR169C	Pus6p	-1.91229	-0.235494	-0.534794	-0.561139	-0.022222	0	-0.225178	-0.019205	-1.17327	-0.178484	0	0	0	0	0	0	1
YJL172W	Cps1p	-1.05042	-0.069148	-0.533304	-0.329627	0	-0.062062	-0.229494	-0.120221	-1.40247	-1.5224	-2.05353	-1.97346	-3.11832	-2.13936	-3.85425	-2.98394	3
YPL084W	Bro1p	0	-0.251074	-0.525965	-0.074479	-0.184874	-0.433403	0	0	0	0	-0.635369	-1.23389	0	-0.119919	-1.22661	-0.554195	3
YOR276W	Caf20p	-0.242825	-0.428188	-0.517457	-1.19446	-0.098275	0	-0.160112	-0.138678	-2.85386	-2.54293	-0.776046	-0.421691	-0.275325	-0.037144	-0.990508	-0.032482	2
YDR269C	Hypothetical ORF	-3.38847	-1.46497	-0.516645	-0.769404	0	0	0	-0.119813	-2.32702	-1.76088	-2.55503	-3.90922	-3.31768	-2.70405	-2.43682	-2.65058	3
YDR143C	San1p	0	-0.462817	-0.510646	-0.55272	-0.338911	-0.017699	-0.077568	0	-0.934042	-0.598854	-0.158313	0	-0.131566	0	-0.943271	-0.32205	3
YDR097C	Msh6p	0	-0.076473	-0.508359	-0.507734	0	-0.359612	-0.793615	-1.66953	-0.42734	-0.83364	-0.025115	0	-0.390446	-0.397438	-1.00601	-0.733921	3
YPL105C	Syh1p	-0.134886	-0.034098	-0.505134	-0.473712	-0.305472	-0.126977	-0.583336	-0.605141	-2.02718	-2.4909	-1.40948	-3.65796	-1.76688	-1.298	-2.45939	-1.93512	2
YHR207C	Set5p	-1.07119	-0.014017	-0.500521	-0.564109	-0.391177	0	-0.093167	-0.058914	-0.681817	-0.075493	-0.236128	-0.163157	-0.015282	-0.004582	0	0	1
YFR045W	hypothetical protein	-1.69763	-0.173578	-0.496169	-0.281778	0	-0.316358	-1.22423	-1.18653	-1.80367	-3.33749	-2.02712	-3.24184	-4.90275	-3.59721	-5.85959	-3.05691	3
YBR030W	Rkm3p	-2.05686	-1.62298	-0.487649	0	-0.019242	-0.272764	-0.070859	-0.071192	-0.038681	-0.958055	-1.31143	-1.96018	-3.92184	-3.55899	-3.97136	-3.24714	3
YCL010C	Sgf29p	-0.359373	0	-0.478511	-0.23969	-0.147793	-0.526955	-0.024129	0	-1.93928	-2.26614	-0.903576	-2.3629	-1.97207	-1.43772	-2.67779	-2.6601	3
YDL157C	hypothetical protein	0	-1.04573	-0.470463	-0.814016	0	0	-0.105779	-0.120097	0	0	0	0	0	0	0	0	1
YJR108W	Abm1p	-1.01858	-0.454546	-0.462571	-0.110998	0	-0.086075	-0.535785	-0.407058	-0.286754	-0.468132	-0.329656	-0.309261	-2.77553	-1.52449	-3.91526	-1.53416	3
YKR016W	Fcj1p	-0.017541	-0.270529	-0.460527	-1.0607	0	0	-0.006335	0	-0.820419	-0.940206	-0.067	0	-0.426491	-0.327981	-0.386223	0	2
YPL099C	Aim43p	-1.51247	-0.464001	-0.456201	-2.09171	0	0	-0.259587	0	-0.670269	0	-0.202378	0	-0.074601	0	0	0	1
YLL012W	Yeh1p	-0.085704	-0.784484	-0.441549	-0.010123	-0.035368	-0.106367	-0.389939	-0.421989	-0.633302	-0.743081	-0.393014	0	-0.042982	-0.070165	0	0	2
YHR135C	Yck1p	-1.01513	-0.85955	-0.435398	-0.913418	-0.303084	-0.240048	-1.42085	-1.22115	-1.60119	-0.999805	-0.87048	-0.418058	-1.0677	-0.506305	-2.78046	-1.64539	3
YJL030W	Mad2p	-1.04888	-0.456355	-0.434838	-0.060344	-0.038037	-0.408621	-0.22633	-0.263816	-0.795573	-1.83551	-0.753707	-1.58919	-4.76488	-4.45248	-3.76165	-3.50935	3
YJL165C	Hal5p	0	0	-0.427268	0	0	-0.011478	-0.1114	-0.26863	-0.574235	-0.611032	0	0	-0.604357	-0.446106	-1.78331	-1.1621	3
YBR068C	Bap2p	-0.36697	-0.489269	-0.426109	-0.245856	-0.057727	-0.055723	0	-0.127593	-0.681186	-0.595299	-0.283987	-0.477957	-0.861089	-0.827452	-5.36465	-4.03834	3
YJL095W	Bck1p	0	-0.262419	-0.424626	-0.177875	0	0	-0.579604	0	-0.824754	-0.461537	-1.15552	-1.0929	0	-0.029842	-2.90217	-1.98121	3
YDR162C	Nbp2p	-0.587559	-0.050936	-0.418236	0	-0.193372	-0.357946	-0.723454	-0.875844	0	-1.02637	0	-1.23138	-1.516	-1.90157	-1.5586	-1.79988	3
YGL086W	Mad1p	-0.535862	-0.571585	-0.415135	-0.052232	-0.169366	-0.306436	-0.586017	-0.534314	-1.39118	-2.02315	-1.33258	-1.49951	-0.363662	-0.371991	-0.875647	-0.611036	2
YBL053W	Hypothetical ORF	-1.56924	-1.50411	-0.410429	0	0	-0.156234	-0.592073	-0.434515	-0.207335	-2.67984	-0.999976	-1.91464	-7.28747	-6.11225	-8	-7.10832	3
YHR030C	Slt2p	-1.4186	-0.618747	-0.40846	-0.587591	0	-0.102424	-0.747611	-0.41514	-1.79577	-1.02818	-1.3077	-0.860432	0	0	-1.64735	-0.996547	3
YPR155C	Nca2p	-1.75977	-0.83621	-0.407391	-0.701395	0	0	-0.375562	-0.464274	-0.345614	-0.950713	-0.292535	-0.301409	-2.85418	-1.88418	-4.67289	-4.06817	3
YFR011C	Aim13p	0	-0.004738	-0.401024	-0.565155	0	-0.219982	0	0	-0.557694	-0.284036	0	0	-0.021996	-0.012738	-0.166455	-0.110114	2
YJL007C	Hypothetical ORF	-1.86905	-1.06032	-0.398379	0	-0.004897	-0.000215	-1.3215	-0.881799	-0.087262	-1.73258	-0.71023	-1.03617	-5.34769	-3.99511	-5.53442	-5.00289	3
YDR326C	Ysp2p	0	-0.410079	-0.394354	-0.809272	-0.036855	0	-0.055626	0	0	0	-0.156589	-0.305807	-1.46868	-0.96544	0	0	3
YDR010C	Hypothetical ORF	-0.685416	-0.275315	-0.378394	-0.12856	-0.315721	-0.331677	-0.51053	-0.472338	-0.571162	-0.433587	-0.400098	-0.34329	-0.915975	-0.807396	-3.21435	-2.61866	3
YNL183C	Npr1p	-1.41252	-0.042804	-0.378309	-0.06266	-0.025723	-0.002719	-0.56218	-0.342312	-0.444177	-0.282167	-0.296532	-0.838375	-0.529467	-0.396533	-2.89615	-2.4028	3
YLR109W	Ahp1p	-0.123424	-0.075941	-0.375809	-0.059177	-0.100153	-0.17861	-0.729494	-0.617249	-0.105342	-1.30921	-0.149841	-0.804636	-3.02212	-2.7048	-4.85739	-4.04335	3
YBL008W	Hir1p	0	0	-0.372204	0	0	-0.162036	-0.04145	-0.07856	-4.11	-5.23666	-0.764348	-2.09156	-0.528553	-0.407833	0	-0.147888	2
YOR129C	Afi1p	-0.404986	-0.03305	-0.369887	-0.314769	-0.004889	-0.116905	-0.187361	-0.021845	-0.035098	-0.022944	-0.129458	0	-0.240922	-0.206279	-0.267708	0	1
YBR036C	Csg2p	0	0	-0.36673	0	-0.579707	-0.463831	-0.474345	-0.181991	-3.30846	-3.02296	-1.44213	-1.47784	-3.23887	-3.20847	-0.211088	-0.276642	2
YFL056C	Aad6p	0	-1.09386	-0.364888	-1.50319	-2.35965	0	-4.16872	-0.125948	-0.206772	-0.854829	0	0	-0.904304	0	-4.22132	0	1
YGR170W	Psd2p	0	-0.638246	-0.364625	-1.23817	-0.026231	0	0	0	-1.66706	-1.14721	0	-0.335612	0	0	-0.560152	-0.601869	2
YDR348C	hypothetical protein	0	-0.208409	-0.356465	-0.181039	-0.065664	0	-0.368837	-0.431524	0	0	-0.685666	-1.0772	0	0	-0.003736	0	4
YJL029C	Vps53p	-0.2124	0	-0.353487	0	-0.009918	-0.382426	-0.4324	-0.22745	-2.54755	-3.19544	-2.31161	-3.11569	-1.04417	-1.35158	-2.1075	-2.70416	2
YFR044C	Dug1p	-0.061722	0	-0.343148	-1.01193	0	0	-0.000297	-0.009849	-0.007927	0	-0.130292	0	-0.015374	-0.475258	0	0	1
YHL009C	Yap3p	0	0	-0.339448	-0.085433	-0.006692	-0.006131	-0.012188	-0.034753	0	0	0	0	-0.874167	-0.954709	-4	-4	3
YKL136W	Hypothetical ORF	-0.70948	-0.132312	-0.338646	-0.222627	-0.120668	-0.446398	-0.142569	-0.074962	-0.076222	-0.764048	-1.24775	-0.845105	-0.756998	-0.746784	-1.74032	-1.88586	3
YJL082W	Iml2p	-0.871731	0	-0.336391	-0.012552	-0.123712	-0.034941	-0.377238	-0.524024	-0.407317	-0.256331	-0.165003	-0.099088	-0.313436	-0.17474	-2.05574	-2.21527	3
YDL170W	Uga3p	-0.505345	-0.046432	-0.336095	0	0	-0.25204	-0.436027	-0.611724	-0.143179	-1.18986	-0.329522	-0.422903	-2.37677	-1.37257	-5.28437	-4.87538	3
YDL009C	Hypothetical ORF	-0.237808	-0.153898	-0.329341	-1.37553	0	0	-0.111705	-0.295826	-0.057912	-0.575475	-0.25774	-0.029652	-8	-7.90663	-2.75738	-2.89035	3
YFR007W	Yfh7p	-0.270826	-0.64085	-0.323584	-0.785348	-0.025626	0	-0.116251	-0.175559	-0.528095	-0.057167	-0.017241	-0.104764	-0.252392	-0.23745	-0.100082	0	1
YJL138C	Tif2p	0	0	-0.323266	-0.805915	0	-0.326139	-0.707173	-0.519139	-0.313551	-0.276728	-0.071112	0	-2.00603	-1.60965	-3.599	-2.59701	3
YCR088W	Abp1p	-1.36686	-1.18355	-0.322355	-0.263619	0	0	-0.064096	-0.074332	-0.275387	-1.1325	-0.605863	-1.17453	-4.89731	-3.32296	-6.43666	-5.27544	3
YOR209C	Npt1p	-0.950035	-0.802306	-0.320714	0	-0.327423	-0.743708	0	0	-2.48683	-2.42929	-0.253351	0	-3.29295	-3.44738	-3.24526	-3.45438	3
YKL199C	Data not found	0	-0.430806	-0.320703	-0.871515	0	0	0	0	-0.450064	-0.363729	-0.268106	-0.099935	-0.059687	0	-0.038725	-0.269367	2
YNL301C	Rpl18bp	0	-0.105476	-0.316774	-0.022452	0	0	-0.160936	-0.029022	-0.199533	-0.412845	0	0	-0.021954	0	-0.098914	0	2
YBL049W	Moh1p	-0.418956	-0.17853	-0.315366	0	-0.108532	-0.244884	-0.246379	0	-0.508715	-1.69611	-0.413561	-0.958252	-3.34219	-2.06681	-6.18046	-5.51859	3
YKL101W	Hsl1p	-0.644821	0	-0.312851	-0.307154	-0.215385	-0.327778	-0.246832	-0.213564	-0.767645	-0.712716	-0.00904	0	-0.025115	0	-2.29538	-1.47023	3
YMR158W-A	Data not found	0	0	-0.310252	-0.329485	-0.075824	-0.382605	-0.368262	-0.039654	-0.222625	-0.243268	-0.048215	0	-0.021277	-0.093808	-0.308348	0	1
YNL264C	Pdr17p	-0.017059	0	-0.309534	-1.98686	0	0	0	0	0	-0.209403	-0.008014	-0.254943	-0.713449	-0.423207	-0.843956	-1.49204	3
YLR278C	hypothetical protein	0	0	-0.308945	-1.36391	0	-0.114372	-0.228708	-0.372103	-0.875084	-0.973952	-0.01954	-0.2871	-0.049009	-0.435165	0	-0.475933	2
YJR062C	Nta1p	-0.221938	0	-0.301452	-0.34826	-0.262211	-0.259102	0	0	-0.695819	-0.889668	0	0	0	-0.027331	0	0	2
YOR271C	Fsf1p	-0.576508	-1.31695	-0.29171	-1.36047	-0.037528	0	-0.100264	0	-0.229114	0	-0.229883	0	0	0	-0.194898	0	1
YBR090C-A	Data not found	0	-0.013218	-0.285527	-0.056477	0	-0.008371	-0.069492	-0.011968	-2.54611	-3.14396	-1.04444	-0.745714	-1.39463	-0.697725	-2.10473	-1.68088	2
YLR020C	Yeh2p	0	-0.144269	-0.283448	-0.13432	-0.120592	0	-0.113894	-0.209716	0	0	-0.019742	-0.032371	-0.365337	-0.461842	-2.09007	-1.47038	3
YLR428C	Hypothetical ORF	-2.07041	-1.35973	-0.279223	-0.223357	0	-0.043753	-0.533651	-0.479667	-1.70982	-2.35757	-2.29329	-2.68386	-3.91592	-3.69184	-2.59307	-3.73534	3
YML123C	Pho84p	-1.12492	-0.840785	-0.279021	-0.094854	-0.832083	-0.555755	0	0	-0.353317	0	-1.21355	-0.916651	-1.88352	-0.896485	-1.04981	0	3
YER064C	hypothetical protein	0	-0.506601	-0.266677	-0.975766	-0.122571	-0.00301	0	0	-0.126084	-0.506264	-0.041866	-0.099643	-0.164359	-0.009493	-1.3695	-1.11412	3
YPR006C	Icl2p	-0.544251	-0.634355	-0.265663	-0.193919	-0.029794	-0.091893	-0.83638	-0.340479	-1.12797	-2.493	-0.317215	-0.993432	-3.13759	-2.56786	-6.03153	-4.48442	3
YLR046C	hypothetical protein	-3.18867	-3.45977	-0.262218	0	-0.06293	-0.542928	-1.06894	-0.658892	-2.18147	-3.23565	-4.03926	-4.59601	-8	-7.46886	-8	-8	3
YBR084W	Mis1p	-0.152326	-0.625673	-0.257382	-0.803657	-0.108513	0	0	-0.08483	-0.158502	0	-0.119245	-1.47326	0	0	0	0	1
YIR037W	Hyr1p	-0.591139	-0.891856	-0.251862	-2.41137	0	-0.082188	-0.339278	-0.022623	-0.280947	-0.179651	-0.00352	-0.115457	-1.1411	-0.183804	-1.46392	-0.933651	3
YHR046C	Inm1p	-0.332006	-0.019445	-0.245889	0	0	0	0	0	0	-0.128182	0	-0.081542	0	0	0	0	1
YJL120W	Hypothetical ORF	-5.42532	-4.2766	-0.22456	0	-0.708351	-0.830832	0	0	-2.41871	-3.01561	-1.06065	-3.04334	-8	-8	-7.80745	-7.99954	3
YOR124C	Ubp2p	-0.760493	-3.37276	-0.224435	-0.02178	0	0	0	-0.032439	0	-0.192911	-0.061355	-2.19957	-0.050559	-0.018222	0	-1.00716	4
YOR089C	Vps21p	-0.052913	-0.171237	-0.220898	-0.065999	-0.170224	0	-0.18603	0	-2.8522	-2.40711	-1.81401	-1.76309	-0.011615	0	-1.27545	-1.82886	2
YEL043W	hypothetical protein	0	-0.298729	-0.219106	-0.582872	-0.159072	0	-0.897031	-0.959278	0	0	-0.816897	-0.015615	-0.054391	-0.21209	-0.874571	-0.218564	1
YGR092W	Dbf2p	-2.02259	-1.29791	-0.211754	0	-1.48085	-1.48416	0	-0.006333	-1.87034	-1.85512	-4.01825	-2.47029	-4.67969	-3.08082	-4.70153	-2.99246	3
YDL199C	hypothetical protein	-0.866357	-0.237626	-0.207976	-0.052352	-0.196375	-0.245479	-1.17064	-1.26009	-0.47073	-0.511341	-0.439573	-0.439277	0	-0.034657	0	0	1
YLR177W	hypothetical protein	0	0	-0.20769	0	-0.310355	-0.39009	-0.025272	0	-1.0812	-1.68847	-0.059295	-1.09595	-0.201881	-0.435753	-0.46589	-0.640269	2
YPR038W	Hypothetical ORF	0	-0.09856	-0.202691	-0.406629	-0.198124	-0.101389	-0.1701	-0.208157	-0.899302	0	-0.11931	-0.076908	0	-0.00571	-0.944513	-0.409944	3
YGR125W	hypothetical protein	0	-0.55088	-0.202143	-0.623711	-0.199302	-0.149936	0	-0.253285	-0.122259	-2.94319	-0.43972	-2.74432	-0.039457	0	-0.116708	0	2
YNL049C	Sfb2p	-1.11484	-0.717091	-0.201438	-0.63798	-0.514726	-0.065306	-0.12742	-0.045018	-1.37483	-1.28022	0	0	-0.107704	-0.179955	0	0	2
YPL123C	Rny1p	-0.219435	-0.105022	-0.200694	-0.071163	-0.032632	-0.370841	-0.171562	-0.003846	0	-0.411857	-1.032	-2.49193	-1.90559	-1.8705	-1.44741	-2.14511	3
YDR011W	Snq2p	-1.52745	-1.06627	-0.199229	-0.190409	-0.020233	-0.047685	-0.323339	0	-0.441539	-0.317168	-0.280455	-1.1031	-1.18892	-1.38151	-4.56109	-3.62482	3
YMR156C	Tpp1p	-0.4884	0	-0.196922	0	-0.027331	-0.24333	-0.461582	-0.070899	-0.225575	-0.536664	0	-0.075381	-0.115503	-0.120209	-0.844407	-0.416277	3
YMR015C	Erg5p	0	-0.164726	-0.183863	-1.00336	-0.137333	-0.052462	-0.063408	-0.207466	0	0	0	0	-0.380475	-0.160806	-3.98099	-2.38671	3
YLR170C	Aps1p	-0.237439	0	-0.176726	-0.153545	-0.06567	-0.059249	-0.25958	-0.146018	0	0	-0.316504	-0.329214	-0.304858	-0.135953	-1.3299	-1.09161	3
YAR031W	Prm9p	-0.661484	-0.391904	-0.170098	0	0	-0.00801	-0.163009	-0.376669	-0.367579	-1.82102	-0.998137	-1.46363	-3.846	-2.8758	-4	-3.11282	3
YGR004W	Pex31p	0	0	-0.169251	-2.27266	-0.014756	-0.051939	-0.010856	0	0	-0.418826	0	-0.198626	-0.044958	-0.338253	-2.15667	-2.52574	3
YLR361C	Dcr2p	-0.518058	-0.248458	-0.169043	-0.383595	-0.010626	0	0	0	0	0	-0.012985	0	-0.104367	0	-0.483143	-0.210976	1
YML002W	hypothetical protein	0	-0.195666	-0.165103	-0.178759	-0.104502	-0.089934	0	0	-2.30745	-0.769933	-2.20402	0	-0.622375	-0.12737	0	0	2
YOL085C	Hypothetical ORF	-0.474514	-0.395409	-0.159966	-0.589752	-0.384046	0	0	0	-0.712406	-0.08289	-0.16536	-0.332221	-1.69358	-1.30777	-7.31327	-5.43074	3
YNL041C	Cog6p	-0.13036	0	-0.156241	0	-0.321801	-0.43659	-0.632024	-0.389481	-6.22273	-6.41512	-5.01672	-6.56706	-0.626043	-0.64531	-3.08563	-3.93019	2
YDR149C	Hypothetical ORF	0	0	-0.152219	0	-0.01681	-0.056441	0	-0.039437	-0.116536	-0.404772	-1.56299	-1.87569	0	-0.279185	-0.305078	-0.011239	4
YNL117W	Mls1p	-0.110164	-1.14581	-0.151956	-0.799428	0	0	-0.332476	0	-0.025348	0	-0.219049	-0.213756	0	0	-0.486973	0	1
YMR274C	Rce1p	-0.31279	-0.461028	-0.150862	-0.574007	-0.053184	-0.095536	-0.76192	-0.609663	-5.09459	-5.81654	-3.48609	-3.94422	-0.42382	-0.486923	-4.57059	-3.85081	2
YCR008W	Sat4p	-0.160821	0	-0.148275	0	-0.133842	-0.525814	-0.38946	0	-0.771612	-1.53417	-0.093993	0	-2.35692	-1.3269	-3.28246	-3.41309	3
YDR132C	hypothetical protein	0	0	-0.146741	-0.683002	-0.100458	0	-0.211573	-0.220059	-0.384196	-0.085202	-0.315981	0	-0.987239	-1.34289	-4	-4	3
YJR073C	Opi3p	-2.36793	-0.684393	-0.14385	0	-0.609948	-0.119478	0	0	0	-0.115313	-0.510006	-0.771745	-2.59191	-1.79874	-5.20496	-4.1607	3
YPL258C	Thi21p	-0.172498	0	-0.142881	-0.093182	0	-0.018599	-0.275299	-0.360722	0	-0.041141	0	0	-0.023627	-0.20851	-0.025591	-0.469802	3
YPR153W	hypothetical protein	-0.41089	0	-0.142788	-0.012906	0	0	0	-0.05131	-0.460341	0	-0.03545	-0.305533	-0.292025	-0.247167	-2.878	-2.84415	3
YHR003C	hypothetical protein	-0.032428	-0.123139	-0.142398	-0.937362	0	0	-0.290275	-0.058951	-4.08418	-4.22704	0	-0.452653	-0.832205	-0.380803	-0.508373	-0.973938	2
YGR227W	Die2p	0	-0.135414	-0.13787	-0.398107	0	-0.046512	-0.375672	-0.420582	0	0	-2.0945	-1.57526	-0.32109	-0.228887	-1.47873	-1.25717	4
YBR207W	Fth1p	0	0	-0.133586	0	-0.070572	-0.430131	-0.359009	-0.158381	-0.072644	-0.803741	-0.253187	-0.491141	-1.68966	-1.21315	-2.44593	-2.18812	3
YOR184W	Ser1p	-1.59474	-0.5969	-0.132759	-0.058217	-0.069632	-0.151998	-0.02016	-0.051959	-0.05023	-0.224468	-0.014601	-0.088323	-0.086536	-0.131404	-0.00775	-0.098625	1
YMR278W	Pgm3p	0	-0.210324	-0.13059	-0.245296	0	-0.106981	-0.093601	-0.038147	-0.105314	-0.413216	0	0	-0.064276	-0.091811	-0.232238	-0.000669	2
YJL063C	Mrpl8p	-0.917375	-0.731306	-0.126955	0	-0.751236	-0.77374	-0.020274	0	-1.09849	0	-0.548494	0	0	-0.05197	0	0	2
YHL029C	Oca5p	-0.961496	-0.305067	-0.122135	0	-0.293052	-0.980863	-0.979109	-0.949959	-2.94689	-3.61892	-3.08066	-3.24953	-4.44321	-2.972	-6.50136	-4.91395	3
YER007W	Pac2p	-2.16375	-1.7397	-0.120067	-0.175094	-0.010723	0	-0.030961	-0.216356	-0.135001	0	-0.851006	-0.65395	-0.309671	0	-0.050732	-0.269651	1
YMR251W	Gto3p	-1.42826	-0.157879	-0.11945	0	-0.20857	-0.331964	-1.39529	-1.15696	-1.25908	-2.47787	-0.85591	-1.3807	-3.04521	-2.34191	-5.81141	-4.98687	3
YER113C	Tmn3p	-0.382902	0	-0.118927	0	0	-0.240588	-0.422073	0	-0.290093	-1.50452	-0.319501	-0.750182	-1.23143	-0.930325	-2.27134	-2.1303	3
YHR151C	Mtc6p	-0.029395	0	-0.118912	-0.03416	0	-0.091902	-0.032191	0	-0.095331	-0.16172	0	-0.018742	-0.376458	-0.541452	-5.96428	-5.07952	3
YCL050C	Apa1p	-1.06157	-0.853777	-0.118576	-0.974934	-0.536464	-0.570686	-0.180235	-1.26069	-0.462428	0	-0.100263	0	-0.049891	-0.250747	-1.93722	-2.36113	3
YOR084W	Lpx1p	-1.87794	-1.4164	-0.117983	-0.070083	-0.143589	-0.145114	-0.309193	-0.162769	-1.01008	-1.37764	-0.988835	-0.829104	-5.51143	-4.09756	-6.86685	-5.96535	3
YBR169C	Sse2p	-0.713723	-0.425759	-0.10585	0	-0.019784	-0.039532	-0.025258	0	-1.28102	-2.08655	-1.82728	-1.67877	-2.98291	-2.34917	-3.67317	-3.85289	3
YGR084C	Mrp13p	-0.55871	-1.59385	-0.101853	-0.230592	-0.099738	0	-0.623724	-0.093048	-0.417253	0	-0.352775	-2.61608	-0.140324	-0.013864	-0.315497	0	4
YML007W	Yap1p	-0.324503	-0.63701	-0.09892	0	0	-0.130512	-0.172673	-0.099468	0	0	-0.215594	-0.59978	-4	-4	-3.24345	-1.48676	3
YBR134W	Hypothetical ORF	-0.176508	-0.01754	-0.097068	-0.877478	-0.44312	-0.692059	-0.009311	0	-1.31144	-1.65561	0	0	-0.135842	-0.053559	-3.86674	-4.35688	3
YDR074W	Tps2p	-0.748646	0	-0.09647	-0.164969	-0.087737	-0.126202	0	0	-0.385775	-0.252627	-0.914883	-0.474832	-1.14507	-1.02811	-1.60846	-1.17145	3
YKL085W	Mdh1p	-0.054981	0	-0.093213	0	0	-0.00873	-0.116111	0	0	-0.106779	-0.018617	0	-0.020244	-0.224822	-1.23351	-1.56425	3
YJL118W	hypothetical protein	-0.00818	-0.002903	-0.092807	0	-0.016907	-0.011076	-0.02916	-0.05272	-0.271669	-0.225586	-0.006194	0	-0.157303	-0.123304	-0.12873	-0.118596	3
YDR119W	Vba4p	0	-0.012178	-0.08696	-0.143138	-0.048527	-0.316962	-0.241533	-0.392608	-0.474826	-1.68793	-0.110293	-1.4568	-0.074273	0	-0.55963	-0.373569	2
YER011W	Tir1p	-0.780582	-0.470606	-0.084232	0	-0.020527	-0.066954	-0.284116	-0.079118	-0.121404	-0.735454	-0.185634	-0.425328	-1.73662	-1.24171	-2.77599	-1.55608	3
YMR126C	Dlt1p	0	0	-0.083804	0	0	-0.044308	0	0	-0.19258	-0.11014	0	-0.160575	-0.554479	-0.114744	-2.82686	-1.61947	3
YOR306C	Mch5p	-1.47662	-0.307288	-0.07604	0	-0.019299	-0.131064	0	0	-0.06519	-0.843223	-0.117179	-1.19415	-0.926347	-0.852322	-4.36127	-4.79031	3
YDR150W	Num1p	-0.256144	-0.007949	-0.071731	0	0	-0.020727	0	0	-0.49521	-0.434731	-1.19256	-2.05782	0	0	-0.255912	-0.388084	4
YGR129W	Syf2p	-0.412179	-0.24125	-0.071562	-0.000262	-0.299694	-0.391421	-0.256467	-0.126356	-0.709158	-0.742414	-0.235514	-0.071813	-0.48673	-0.256444	-0.691031	-0.558451	3
YDR108W	Trs85p	0	-0.275791	-0.07104	-0.220175	-0.120272	-0.508598	-0.645099	-0.515188	-6.2033	-7.14241	-4.77743	-5.66367	-0.530344	-0.794598	-6.41711	-6.76715	2
YHR033W	hypothetical protein	-0.566136	-0.289137	-0.069231	0	0	-0.086695	-0.226074	-0.092022	-0.63315	-1.15806	-0.346135	-0.825609	-3.707	-2.58686	-6.13474	-5.45774	3
YPL047W	Sgf11p	0	0	-0.068909	-0.051262	0	0	0	0	0	0	-2.216	-2.71986	0	0	-0.319909	-0.504924	4
YIL032C	Hypothetical ORF	0	-0.436584	-0.065039	-0.392573	0	-0.130924	-5e-05	-0.053154	-0.23283	-1.01275	0	0	-0.179935	-0.27954	-1.12737	-1.00153	3
YDL079C	Mrk1p	0	0	-0.061169	-0.003369	-0.002997	-0.073476	0	-0.019661	-0.509424	-0.365422	-0.004462	-0.021621	-0.389955	0	-0.227581	-0.025638	2
YHR163W	Sol3p	-0.461472	-0.599435	-0.060337	0	0	-0.069623	-0.599323	-0.373913	-0.890894	-1.62663	-0.40409	-0.635237	-6.49169	-4.39511	-8	-6.67843	3
YJR059W	Ptk2p	-0.695543	0	-0.056024	0	0	-0.352314	0	0	-0.626051	-0.991585	-0.436889	-1.73856	-0.482478	-0.034872	-0.889509	-0.257807	2
YJR015W	hypothetical protein	0	-0.09173	-0.051467	-0.753567	-0.042993	0	-0.093268	0	-0.564842	-0.17128	-0.151614	0	-0.132266	0	0	0	2
YLL042C	Atg10p	0	-0.499906	-0.04768	0	0	0	-0.313206	-0.126624	-0.632881	-1.11977	-0.23347	-0.034301	-0.460772	-0.217072	0	0	2
YIL039W	Ted1p	-2.23445	-2.87632	-0.045895	0	-0.008216	-0.610247	-0.005923	-0.095482	-0.329445	-2.58636	0	-1.10467	-5.46082	-5.22448	-8	-8	3
YPL171C	Oye3p	0	0	-0.043757	-0.09545	-0.079068	-0.369261	0	0	-0.203897	-0.155036	0	0	-0.173787	0	0	0	2
YBR019C	Gal10p	-1.69723	-1.62554	-0.043573	0	-0.103544	-0.32091	-0.017595	0	-0.95459	-1.57416	-1.15448	-1.42333	-3.85711	-4	-4	-4	3
YPL186C	Uip4p	-0.025669	-0.010739	-0.042667	0	0	0	0	-0.059053	0	-0.665803	-0.238708	-0.497108	-1.25909	-0.949122	-3.30568	-1.97443	3
YIL014W	Mnt3p	-0.737927	-0.633105	-0.042553	-1.90288	0	-0.098408	0	0	-0.284744	-0.749415	-0.295296	-0.873129	-0.323824	-0.663762	-0.84611	-2.31201	3
YKL183W	Lot5p	-0.61411	-0.524676	-0.040996	-0.801518	-0.229117	-0.291118	-0.050687	-0.121569	-0.660387	-0.659279	0	-0.211907	-0.775914	-0.553731	-0.227547	-0.023661	2
YDR009W	Gal3p	-0.095746	0	-0.039576	0	-0.162515	-0.086648	-0.645226	-0.327458	-0.023433	-0.083635	-0.086088	0	-0.108871	-0.056842	-0.47704	-0.10583	1
YOR216C	Rud3p	-0.621635	-0.360382	-0.039444	0	-0.378133	-0.649232	-0.548017	-0.024675	-5.4043	-5.67801	-0.655522	-0.956591	-2.82456	-1.69765	-7.30715	-5.79866	3
YDR351W	Sbe2p	0	0	-0.039171	-0.034494	0	0	-0.188797	-0.093483	-0.669038	-1.16823	-0.012739	-0.077245	-0.081252	0	0	0	2
YGR143W	Skn1p	0	0	-0.029482	0	-0.372093	-0.081545	-0.220506	-0.198031	0	0	-0.178144	-0.022094	-0.773965	-0.634433	0	0	3
YNL053W	Msg5p	0	-0.160524	-0.027991	-0.621732	-0.076674	-0.116472	-0.17916	-0.119956	-3.16584	-4.24098	0	-0.162595	-0.13125	-0.191044	-0.080641	-0.556688	2
YDR310C	Sum1p	-0.391098	-0.667018	-0.027277	-0.031689	-0.010822	-0.345503	-0.023606	-0.042841	0	0	0	0	-0.311968	-0.972613	-1.99138	-2.64926	3
YPR060C	Aro7p	-0.827786	-0.597926	-0.027089	0	0	-0.12652	0	0	-0.798076	-0.937701	-0.413548	-0.23157	-3.67504	-3.32786	-4.48176	-4.17431	3
YNR031C	Ssk2p	-0.07597	-0.816391	-0.024765	-0.717875	-0.153686	-0.35166	-0.030918	-0.057036	-2.11062	-1.37865	-0.234112	-0.569982	-0.25701	-0.723702	-1.29306	-2.09925	3
YNL029C	Ktr5p	0	0	-0.024694	-0.05519	-0.059905	-0.160627	-0.003259	-0.125257	-0.293667	-0.299132	-0.133363	-0.34169	-0.390968	-0.430989	-0.031934	-0.251631	2
YNL164C	Ibd2p	-0.09888	-0.14605	-0.022168	0	-0.050946	-0.229822	0	0	-0.050946	-0.343793	-0.102594	-0.171965	-0.217909	-0.191477	-0.339915	-0.674724	3
YER005W	Ynd1p	-0.800898	-0.572831	-0.021588	0	-0.086067	-0.510478	-0.097673	0	-2.5566	-1.72473	-0.218592	-0.254389	-0.127434	-0.446645	-0.003584	-0.919999	2
YDR318W	Mcm21p	-0.173917	0	-0.021343	-0.277649	-0.010453	-0.125775	-0.105053	-0.438326	0	-0.025711	-0.481954	0	-0.24476	-0.075075	-0.595892	-1.05071	3
YDL183C	hypothetical protein	-0.022216	-0.18848	-0.017407	-0.395675	-0.148626	0	-0.600283	-0.278341	-0.364689	-0.451543	0	0	-0.064989	-0.260536	-0.853355	-0.123438	3
YPL176C	Tre1p	0	0	-0.016887	0	-0.015405	0	-0.266835	-0.156242	-1.78315	-2.19569	-0.086118	0	-0.219811	-0.023019	-0.319505	-0.240773	2
YGR051C	Hypothetical ORF	-0.135048	0	-0.015632	0	0	-0.018914	-0.373717	-0.4117	-0.272802	-0.020213	-0.179477	-0.011188	-0.126609	-0.103951	0	0	1
YML106W	Ura5p	-0.847971	0	-0.008028	0	-0.493368	-0.234346	-0.089377	0	-1.77259	-3.28325	-0.160173	-0.988354	-1.08537	-0.832013	-1.65441	-2.60621	3
YIR013C	Gat4p	-0.283885	-0.484452	-0.007277	-1.24281	0	0	0	0	-0.377989	-0.62997	-0.179938	-0.308361	-0.296575	-0.581144	-0.701886	-1.38395	3
YOR171C	Lcb4p	-0.058632	-0.017027	-0.004221	0	-0.050404	-0.157392	-0.747855	-0.533374	0	-0.208338	0	-0.453304	-1.15504	-0.744967	-2.95047	-2.78991	3
YDL051W	Lhp1p	-0.321076	-0.164264	-0.00134	-0.003069	-0.086272	-0.167237	-0.052989	-0.033279	-1.61336	-1.42101	-0.491888	-0.828126	0	-0.139216	-0.50221	-0.724401	2
YFL013W-A	Data not found	-0.386423	-0.057356	-0.000252	0	-0.03195	-0.255768	-1.23243	-1.26952	-0.879516	-1.34341	-0.595919	-1.00851	-1.0045	-0.88548	-1.2491	-1.10036	3
YMR109W	Myo5p	0	-0.329292	0	-0.654211	-0.016618	0	-0.426768	-0.263224	0	0	-0.040879	-0.003121	-0.514843	-0.368938	-0.283234	0	1
YER178W	Pda1p	-2.4093	-3.20354	0	0	0	0	-0.809136	-0.004655	0	0	-0.579105	-1.19545	-0.964031	0	-2.48788	-0.026893	1
YGR226C	Ygr226cp	0	-0.371721	0	-0.032979	-0.026864	0	-0.123686	-0.10405	-0.090914	-0.105829	-0.12739	0	0	-0.008067	0	0	1
YJL209W	Cbp1p	-0.59896	-1.67446	0	0	-0.244391	-0.058254	-0.224446	-0.127161	-0.268699	-0.040488	0	-0.023395	0	0	-0.067033	0	1
YLR404W	Fld1p	-1.03105	-0.166435	0	-0.12562	-0.142451	-0.358628	-0.067563	-0.001737	-0.314	-0.008717	0	0	0	0	0	0	1
YDR392W	Spt3p	-0.177851	0	0	0	-0.262452	-0.185594	-1.64396	-0.776759	-0.724325	-0.442498	-0.076318	0	-0.89255	-0.872219	-2.1504	-1.37081	1
YGL232W	Tan1p	-0.211385	0	0	0	0	0	-0.091551	-0.191985	0	0	0	0	0	-0.051208	0	0	1
YHL035C	Vmr1p	0	-0.135364	0	0	-0.01762	-0.003747	-0.159478	-0.191661	0	-0.064947	0	-0.11972	0	-0.114518	0	0	1
YBL080C	Pet112p	-0.026872	0	0	0	-0.057901	-0.53913	0	0	-1.25485	-0.181026	-0.451966	-0.492383	0	0	0	0	2
YMR293C	Her2p	-0.080803	-0.177286	0	0	-0.389051	-0.86652	0	0	-0.838916	-0.092204	-0.298406	0	0	0	0	0	2
YDL076C	Rxt3p	0	0	0	-2.54029	-0.097795	-0.312847	0	0	-2.88455	-2.18196	-0.088732	-0.002532	-0.234346	-0.047774	-1.24871	-0.392386	2
YBL032W	Hek2p	0	-0.496798	0	-0.012068	-0.190259	-0.416894	-0.034759	0	-2.21245	-1.42979	-0.082829	0	0	-0.093434	0	-0.435312	2
YLR114C	Avl9p	-0.053982	-0.567694	0	0	-0.011086	-0.135049	0	0	-0.948318	-0.793218	0	0	0	0	-0.176814	-0.504796	2
YIL146C	Atg32p	0	-0.046528	0	-0.122493	-0.10366	-0.066238	-0.205693	-0.096021	-1.02163	-0.836272	-0.269714	-0.007956	-0.178409	-0.009047	-0.242889	0	2
YGL217C	Hypothetical ORF	0	0	0	0	-0.022734	-0.081711	0	0	-2.48414	-2.8554	-0.023073	-0.777128	-0.061823	0	-0.667291	-1.16124	2
YJL071W	Arg2p	-0.042371	-0.06327	0	0	-0.00157	-0.581684	0	-0.010142	-3.8007	-4.87367	-0.652871	-0.781002	-0.73113	-0.282577	-0.651314	-1.20759	2
YKL027W	hypothetical protein	-0.394274	-0.196914	0	-0.352983	-0.297694	-0.384941	-0.506486	-0.759423	-4.85542	-4.69175	-0.815509	-0.748568	-0.217182	-0.725795	-0.757686	-1.20826	2
YDR459C	Pfa5p	0	0	0	0	-0.217944	-0.117783	0	0	-3.27953	-3.20682	-0.184103	-0.026565	-0.303067	-0.312549	-1.20953	-0.82479	2
YOL108C	Ino4p	0	0	0	0	-0.006453	-0.229314	0	0	-1.85379	-2.97218	0	-0.521134	-0.035155	-0.034825	0	0	2
YLR205C	Hmx1p	-0.044564	-0.230785	0	-0.041427	-0.078637	-0.091143	-0.053798	0	-1.6768	-1.64325	-0.04468	0	-0.242742	-0.163139	0	0	2
YOL124C	Trm11p	0	0	0	0	-0.026321	-0.27903	0	-0.296175	-1.91904	-2.14755	0	0	-0.061438	-0.029508	0	-0.561079	2
YLR016C	Pml1p	0	-0.018197	0	-0.001781	-0.013059	-0.021878	-0.017389	-0.060748	-1.32905	-1.60625	0	0	0	0	0	0	2
YOL136C	Pfk27p	0	0	0	0	-0.063791	-0.242355	0	-0.009513	-1.3022	-2.10064	-0.16571	-0.406753	-0.682589	-0.489359	0	-0.32449	2
YAL040C	Cln3p	0	-0.145703	0	0	0	-0.107305	0	0	-1.25665	-1.21972	-0.252531	-0.371042	0	0	0	0	2
YGR228W	Hypothetical ORF	0	0	0	0	-0.197865	-0.420626	-0.069482	-0.312793	-2.04027	-3.0467	-0.357237	-1.32359	-0.768065	-0.31482	0	-0.209229	2
YKL075C	hypothetical protein	0	0	0	0	-0.10158	-0.227326	0	0	-1.76107	-2.53824	-0.254527	-1.2702	0	-0.000462	0	-0.582592	2
YNL030W	Hhf2p	0	0	0	-0.630876	-0.193018	-0.352773	-0.204719	-0.001395	-1.03259	-1.35993	0	0	-0.26493	-0.092326	-0.041122	-0.620137	2
YMR292W	Got1p	0	-0.000517	0	-0.153537	-0.012902	-0.077747	0	0	-0.234137	-0.606719	0	0	-0.074874	-0.077147	0	0	2
YJR058C	Aps2p	0	0	0	0	-0.50931	-0.312004	-0.062038	-0.052115	-0.424351	-2.13173	-0.019928	-0.338221	0	0	-0.248048	-0.366969	2
YPL157W	Tgs1p	0	0	0	0	0	0	0	0	-1.11387	-0.406811	0	-0.050013	0	-0.002201	0	0	2
YKL015W	Put3p	0	0	0	-0.034372	-0.288513	-0.20178	-0.119173	-0.011892	-0.665506	-0.263467	-0.178026	0	-0.130424	-0.095972	-0.198339	-0.011892	2
YJL107C	hypothetical protein	0	-0.004277	0	-0.003153	-0.057558	0	-0.032792	-0.025258	-0.336815	-0.265997	0	-0.004682	-0.33767	-0.030321	0	0	2
YKR102W	Flo10p	0	-0.110875	0	-0.101346	-0.070442	0	-0.304614	-0.179533	-0.57952	-0.366489	-0.085743	-0.065311	-0.122635	-0.246843	-0.01421	0	2
YOR383C	Fit3p	0	-0.103966	0	-0.038719	-0.107365	-0.015542	-0.062898	-0.249396	-0.30813	-0.182556	-0.14629	0	0	-0.029737	0	0	2
YNL334C	Sno2p	-0.115176	-0.45654	0	-0.005108	-0.141975	-0.253572	-0.096677	0	-0.469168	-0.828353	-0.34894	0	-0.334787	-0.087486	-0.189025	0	2
YFR034C	Pho4p	-0.888973	-0.459422	0	0	0	-0.000828	0	0	-0.872008	-0.963889	-0.535884	-0.939071	-1.48332	-0.823371	-0.039193	-0.332001	2
YJL022W	Hypothetical ORF	0	-0.011347	0	0	-0.117273	-0.187537	0	0	-1.13621	-0.388187	-0.596122	-1.04468	0	0	-0.156409	-0.892048	2
YMR275C	Bul1p	-0.066914	0	0	0	-0.812875	-0.803696	0	0	-2.67234	-1.82785	-1.86131	-3.42793	-1.06289	-0.464648	-1.88304	-2.90548	2
YML071C	Cog8p	-0.932132	-0.112569	0	0	-0.024986	-0.196331	-1.06714	-1.02112	-5.68065	-6.30617	-4.19233	-5.89481	-1.14903	-0.578402	-2.72305	-3.18398	2
YER048C	Caj1p	-0.428014	-0.324333	0	0	-0.187018	-0.286588	-0.158231	-0.250237	-3.19073	-2.53197	-1.9719	-2.08249	-0.763834	-0.441235	-1.51041	-1.14137	2
YOR023C	Ahc1p	-0.054726	-0.699322	0	0	0	-0.149369	-0.980682	-1.14262	-3.06146	-3.54769	-1.90686	-2.52232	-0.845312	-0.353136	-1.54243	-1.51201	2
YDL056W	Mbp1p	0	0	0	0	0	-0.081853	0	0	-2.01896	-2.0301	-0.796595	-1.08099	-0.126861	0	-0.566585	-0.765993	2
YKR073C	Hypothetical ORF	0	0	0	0	-0.197777	-0.090885	-0.44815	-0.18399	-1.69371	-2.43031	-0.818496	-1.21768	-0.820381	-0.341201	-1.48001	-1.52008	2
YDL050C	Hypothetical ORF	0	0	0	0	0	-0.506245	-0.121803	-0.234965	-1.37887	-1.24358	-0.438813	-0.804524	-0.533606	-0.3966	-0.905894	-0.659403	2
YJR025C	Bna1p	-0.039865	0	0	0	0	0	0	0	-3.53544	-3.53698	-3.85354	-3.63825	-0.216029	0	0	0	2
YJR011C	hypothetical protein	0	0	0	0	0	0	0	0	-4	-4	-4	-4	0	0	0	0	2
YNL051W	Cog5p	0	-0.013631	0	0	-0.157822	-0.099214	-0.371952	-0.244245	-4	-4	-3.33198	-3.13947	-0.153584	-0.190356	-0.775384	-0.44455	2
YGL005C	Cog7p	-0.129115	0	0	0	-0.087072	-0.054964	0	-0.012342	-2.08041	-2.35963	-1.17316	-2.63473	-0.39915	-0.189085	-0.354127	-0.012643	2
YMR186W	Hsc82p	0	0	0	0	0	-0.170819	-0.084753	-0.117203	-1.34892	-1.48674	-0.735917	-1.60746	-0.110941	-0.011918	0	-0.062974	2
YKR019C	Irs4p	0	0	0	0	-0.004831	0	-0.357406	-0.588425	-2.79817	-4.70348	-3.22079	-5.4954	-0.720454	-1.41729	-1.34321	-1.45645	2
YBR059C	Akl1p	0	-0.040737	0	0	-0.00684	-0.046606	-0.274921	-0.0394	-0.646326	-1.07229	-0.027468	-0.835841	-0.383758	-0.091166	-0.331954	-1.04207	2
YFL013C	Ies1p	-0.063972	-0.354368	0	0	0	-0.065083	-1.12778	-0.990385	-1.03731	-2.45319	-0.628663	-1.57829	-0.905003	-0.640481	-1.01689	-2.33272	2
YDR330W	Ubx5p	-0.194064	-0.630527	0	0	-0.17234	-0.071712	-0.148674	-0.2052	-0.542137	-1.23961	-0.083855	-0.520728	-0.310879	-0.04988	-0.367753	-0.878014	2
YKL029C	Mae1p	0	0	0	0	-0.272124	-0.351001	-0.382424	-0.731789	-1.41624	-3.36694	-0.507169	-1.11024	-1.04967	-0.776598	-0.12812	-1.40585	2
YIL002C	Inp51p	-0.450615	-0.3941	0	-0.239521	0	-0.117845	-0.73991	-0.878349	-1.59993	-2.10049	-0.328081	-1.42152	-0.060476	0	-0.125763	-1.00507	2
YHL031C	Gos1p	-1.88257	-0.411748	0	0	-0.012164	-0.131826	-0.779318	-1.20287	-2.84007	-4.21684	-4.30826	-5.40238	-2.77896	-2.03347	-3.55373	-3.38832	2
YDR126W	Swf1p	0	0	0	0	-0.026168	-0.130125	-0.172208	-0.270773	-1.24356	-0.885127	-0.66364	-1.80375	-1.41348	-0.710111	-0.938301	0	2
YLR039C	Ric1p	-0.090019	-0.022587	0	0	-0.111206	-0.295465	-0.097781	0	-1.40594	-0.999079	-1.11815	-3.02211	-0.334445	0	-1.03924	-0.860465	2
YDR463W	Stp1p	-0.222789	-0.017051	0	-0.000466	0	-0.442943	-0.058389	0	-0.771627	-0.998046	-0.598067	-1.87811	-0.341435	-0.116473	-0.738402	-0.370553	2
YOL109W	Zeo1p	-0.158204	-0.172443	0	0	-0.217754	-0.178508	0	0	-0.155188	-0.719135	-0.24512	-0.831042	-0.091387	-0.087153	-0.134799	-0.00988	2
YDR071C	Paa1p	-0.030872	-0.086663	0	-0.329283	-0.159106	-0.187822	-0.493219	-0.501613	-1.11334	-0.599988	-0.090805	-0.065633	-0.069993	-0.035183	-0.440194	-0.487998	3
YIL055C	hypothetical protein	0	-0.009634	0	0	-1.02677	-0.955299	-0.870429	-0.919987	-1.33651	-1.81004	0	0	-0.052579	-0.132262	-1.60199	-1.48425	3
YMR280C	Cat8p	0	-0.023807	0	-0.003659	-0.279711	-0.074353	-0.305892	-0.214028	-0.26579	-0.354921	0	0	-0.008542	-0.053965	-0.224319	-0.136126	3
YJL084C	Aly2p	0	0	0	-0.052196	0	-0.165798	-0.361963	-0.625502	-0.622582	-1.54265	0	0	0	-0.036594	-1.93109	-0.834692	3
YBL067C	Ubp13p	-0.607225	-0.013497	0	0	-0.071287	-0.216878	-0.205296	-0.355199	-0.028921	-0.544724	-0.512496	-1.88048	-0.767904	-0.861629	-0.540287	-0.967986	3
YPL161C	Bem4p	-2.1121	-2.00338	0	0	-0.197911	-0.173909	-1.22434	-0.516143	-0.263952	-0.964728	-3.7809	-4.5904	-4.01926	-2.68292	-4.36506	-3.05237	3
YLR315W	Nkp2p	-1.00717	-0.194724	0	0	0	-0.023126	0	0	-0.380422	-0.194724	-6.26362	-7.64584	-5.63959	-3.34876	-4.57371	-4.68352	3
YCR084C	Tup1p	-0.365124	-0.505697	0	0	0	0	0	0	0	0	-1.12417	-0.60691	0	-0.42616	-2.34108	-0.958528	3
YBL012C	Hypothetical ORF	-0.188055	-0.334106	0	0	-0.213876	-0.502926	0	0	-0.548957	-0.494476	-1.22139	-1.42492	0	0	-2.15444	-2.14309	3
YBL083C	Hypothetical ORF	0	-0.004227	0	0	-0.044078	-0.137886	-0.082352	-0.202211	0	-0.526691	-1.51925	-2.76119	-0.344818	0	-2.23004	-3.0898	3
YOR067C	Alg8p	0	0	0	-0.158879	0	-0.181533	0	0	0	-0.010205	-3.8098	-6.03165	-0.869182	-0.45173	-5.24922	-5.98834	3
YOR002W	Alg6p	-0.05202	-0.046039	0	0	-0.05846	-0.036026	0	0	0	0	-1.50594	-2.88239	-0.432945	-0.270638	-3.29304	-2.91753	3
YGL124C	Mon1p	-0.380414	-0.493909	0	0	-0.282358	-0.374632	0	0	0	-0.255327	-0.86873	-2.39099	-0.607127	-0.352803	-3.09505	-2.59796	3
YPR173C	Vps4p	-0.019285	0	0	0	0	-0.034628	0	0	0	-0.010717	-0.772641	-1.38568	-0.290604	0	-2.01405	-0.934514	3
YNR006W	Vps27p	-1.2e-05	0	0	-0.046925	0	0	0	0	0	0	-0.713113	-1.45595	0	0	-1.35435	-0.811725	3
YDR320C	Swa2p	0	-0.004545	0	0	0	-0.126207	0	0	-2.34412	-3.6076	-2.54619	-7.37589	-1.09206	-0.888499	-4.10835	-4.72863	3
YBL007C	Sla1p	0	0	0	0	-0.657258	-0.70765	-0.503244	-0.354567	-2.06515	-2.81775	-2.15476	-4.55923	-1.12232	-0.709824	-3.82804	-3.59798	3
YNL067W	Rpl9bp	0	0	0	0	0	-0.369589	-0.083586	-0.137568	-0.599436	-1.23704	-0.270732	-2.51576	-0.112834	-0.072777	-1.25217	-1.55496	3
YNL298W	Cla4p	-0.698467	-0.766401	0	0	-0.798813	-1.01885	-1.25841	-0.699128	-2.4665	-3.51838	-1.7371	-3.64262	-0.03211	0	-4	-4	3
YBR023C	Chs3p	0	-0.014586	0	0	0	-0.042327	-0.589746	-0.084406	-0.640135	-1.73485	-1.21159	-1.89412	-0.005853	0	-1.44114	-1.76575	3
YPL144W	Poc4p	-1.47172	-0.970881	0	0	0	0	0	0	0	-0.8032	-0.834173	-4.71429	-0.47423	-0.249375	-2.43038	-4.35621	3
YOL027C	Mdm38p	-0.179822	-0.361652	0	0	-0.005618	-0.340839	-0.009052	-0.258601	-0.125631	-0.392863	-0.110019	-1.37101	-0.321434	-0.717656	-0.948501	-1.24214	3
YDR151C	Cth1p	-0.156934	-0.185042	0	-0.041348	-0.139762	0	0	0	-0.392417	-0.420894	-0.216848	-1.41569	-0.264182	-0.393425	-1.30697	-1.153	3
YLL014W	Emc6p	0	-0.240149	0	-0.118026	-0.082984	-0.061086	-0.193188	-0.290993	-0.664492	-0.79587	-0.125277	-0.376942	-0.26923	-0.101808	-1.52878	-1.01783	3
YDL090C	Ram1p	-0.610647	-1.08341	0	0	-0.038634	-0.271945	-1.58356	-1.7489	-3.005	-3.34051	-2.15799	-3.93069	-2.46894	-1.35537	-6.52353	-4.77996	3
YOR296W	hypothetical protein	-0.307913	-0.375981	0	0	0	-0.027962	-0.150123	-0.178821	-1.59809	-2.88136	-0.846538	-0.953661	-2.78635	-2.68762	-4	-4	3
YGR282C	Bgl2p	-0.450239	-0.132457	0	0	-0.015581	-0.200549	-0.597153	-0.322815	-2.19747	-2.25334	-0.870134	-1.13476	-2.43326	-2.27941	-3.36295	-3.11015	3
YGR229C	Smi1p	-1.3582	-0.7948	0	0	-0.658505	-0.746181	-1.73007	-1.5692	-2.47988	-4.29906	-1.65023	-4.12658	-4.24001	-3.12264	-3.42865	-4.50894	3
YDR202C	Rav2p	-0.179244	-0.122473	0	0	0	0	0	0	-0.727305	-0.856063	-0.09114	-0.910128	-0.51198	-0.365702	-0.955633	-0.72169	3
YCR095C	Oca4p	-0.447715	0	0	0	0	-0.189414	-0.102045	-0.302887	-1.45821	-0.928896	-0.398746	-0.893188	-0.675578	-0.732045	-1.5077	-1.11999	3
YGL062W	Pyc1p	-0.840315	-0.181017	0	0	-0.100073	-0.147768	-0.155883	-0.284122	-1.00387	-1.36279	-0.126376	-0.859807	-0.506736	-0.809871	-1.67057	-1.63211	3
YER092W	Ies5p	-1.30587	-0.972165	0	0	-0.440549	-0.93727	-0.633485	-0.667729	-2.31422	-2.61671	-0.712496	-1.6429	-2.22019	-2.262	-3.34075	-4.31343	3
YDL002C	Nhp10p	-2.1212	-0.840155	0	0	-0.034954	-0.714519	-1.03875	-0.756234	-1.85759	-1.7374	-0.573483	-2.21323	-1.98223	-1.85374	-3.67523	-2.72288	3
YOL018C	Tlg2p	0	-0.034784	0	0	-0.235505	-0.031438	0	0	-0.909531	-0.978846	-1.99818	-2.45822	-2.01165	-1.56294	-4	-4	3
YDR129C	Sac6p	-0.455877	-0.729466	0	0	-0.129307	-0.213308	0	0	0	0	-1.54404	-2.9607	-3.50628	-2.82025	-4.14972	-4.29206	3
YLR090W	Xdj1p	-1.15846	-0.73736	0	0	-0.090955	0	-1.55231	-1.42861	-0.394474	-0.713818	-0.790816	-1.38529	-2.12778	-0.983164	-2.72722	-1.68743	3
YDR418W	Rpl12bp	-1.08404	-0.228904	0	0	0	-0.013699	-1.73576	-1.75344	-0.0598	-0.22166	-0.699456	-1.85918	-1.62918	-1.07427	-3.47324	-2.11789	3
YIL052C	Rpl34bp	-1.80563	-0.529379	0	0	-0.105759	-0.687518	-3.28844	-2.31552	-1.08862	-1.57122	-1.3983	-3.33134	-2.99826	-2.34119	-5.86705	-4.91233	3
YBL072C	Rps8ap	-1.68474	-0.534515	0	0	-0.01147	-0.104936	-1.14046	-2.20362	-0.448891	-0.907965	-0.291101	-1.68472	-1.511	-1.43793	-1.71659	-2.69912	3
YDL136W	Rpl35bp	-0.684299	-0.124479	0	0	0	-0.623524	0	-0.42044	-0.548835	-1.28022	-0.050049	-0.858681	-3.27195	-1.65187	-4.0334	-2.33542	3
YPR074C	Tkl1p	-1.82187	-1.23293	0	0	-0.296615	-0.730119	-0.066298	0	-2.18029	-2.3059	-0.695685	-1.48601	-8	-7.62839	-7.69654	-7.51947	3
YKL001C	Met14p	-0.588071	-0.221928	0	0	0	-0.056846	-0.037492	-0.138826	-0.22548	-1.56574	-0.334009	-0.858929	-3.10721	-2.40479	-3.66983	-2.89221	3
YDR385W	Eft2p	-0.707912	-0.571561	0	0	0	-0.173414	0	0	0	0	-0.491762	-0.45089	-2.04502	-1.5229	-2.25858	-1.50269	3
YMR052C-A	Hypothetical ORF	-1.50624	-0.774791	0	0	0	-0.170495	0	0	0	-0.687286	-0.688105	-1.96772	-6.34576	-4.69525	-7.95417	-7.68439	3
YPR053C	Hypothetical ORF	-0.400506	-0.584998	0	0	0	-0.003251	0	0	-0.043807	-0.205204	-0.40089	-0.285244	-2.15047	-1.48309	-2.74231	-2.61465	3
YER140W	hypothetical protein	-1.78615	-0.532448	0	0	-0.033377	-0.247663	-0.315526	-0.575211	-0.259296	-0.622902	-0.390443	-0.300871	-3.69704	-2.22054	-5.41764	-4.08352	3
YNR022C	Mrpl50p	-0.757	-0.254408	0	0	-0.030026	-0.078909	-0.357749	-0.342792	-0.324304	-0.493558	-0.549347	-0.339835	-3.82404	-1.75348	-5.98442	-4.46319	3
YMR316C-B	Hypothetical ORF	-1.013	-0.107693	0	-1e-05	-0.123519	-0.277862	-0.663198	-0.680595	-0.144194	-0.302352	-1.04609	-0.75559	-3.84918	-3.33462	-4.12487	-4.11396	3
YER086W	Ilv1p	-3.39479	-3.49686	0	-0.141449	-0.192347	-0.146806	-0.089228	-0.008425	0	-0.36818	0	-0.854451	-4.09773	-4.11597	-7.18627	-5.99376	3
YMR145C	Nde1p	0	0	0	0	0	-0.040602	-0.497682	-0.942629	0	-0.322121	0	-0.389919	-1.83249	-1.4896	-2.41172	-3.29616	3
YGL162W	Sut1p	-0.357861	-0.118513	0	0	-0.076017	-0.334696	-0.450943	-0.732145	-0.213522	-1.12065	-0.133349	-0.849867	-1.59372	-1.51804	-2.58065	-3.32558	3
YJL196C	Elo1p	-0.677387	-0.195762	0	0	-0.105901	-0.085481	-0.378398	-0.363005	-0.028553	-0.898927	-0.014665	-0.272581	-1.98659	-1.29183	-4.36178	-3.8966	3
YLR041W	Hypothetical ORF	-0.057716	-0.037871	0	0	0	-0.008172	-0.057377	-0.066999	0	-0.36835	0	-0.104436	-0.653072	-0.464476	-1.09391	-1.21443	3
YPR065W	Rox1p	-0.052866	-0.546611	0	0	-0.016467	-0.860835	0	0	-0.78747	-1.12288	-0.609426	-0.53904	-2.42134	-2.2484	-4.92584	-5.71037	3
YDL011C	Hypothetical ORF	-0.290327	-0.341639	0	0	0	-0.046607	-0.02202	-0.083339	-0.229331	-1.56377	-0.37309	-0.587222	-2.22785	-1.68822	-3.81301	-2.48351	3
YDR481C	Pho8p	0	-0.014967	0	-7e-06	-0.072621	-0.206365	-0.045221	-0.200566	-0.023954	-0.449326	-0.170095	-0.23323	-0.695814	-0.40612	-1.38596	-1.01608	3
YDR133C	Hypothetical ORF	0	-0.097141	0	0	-0.168596	-0.274132	0	0	-0.011364	-0.73238	-0.443849	-0.582164	-1.23358	-0.634925	-1.74791	-1.75166	3
YBL085W	Boi1p	-1.20138	-0.403679	0	0	0	-0.018247	-0.604962	-0.11803	0	-0.261608	-0.198136	-0.867427	-3.14807	-2.06	-2.05101	-3.18899	3
YPL195W	Apl5p	0	-0.031207	0	0	-0.051253	-0.319375	-0.039763	-0.179751	0	-0.828178	-0.076707	-1.2225	-0.817219	-1.2425	-2.0765	-2.79185	3
YEL057C	hypothetical protein	-0.073024	0	0	0	-0.138648	-0.470674	0	-0.120518	-0.236411	-0.317391	-0.081265	-0.596786	-0.189498	-0.373176	-1.30755	-1.86323	3
YMR300C	Ade4p	0	0	0	0	-0.356474	-0.035286	-0.596894	0	-1.18968	-1.42037	-0.314866	-0.924229	-0.121588	-0.502955	-3.51042	-3.88646	3
YCR004C	Ycp4p	0	-0.17102	0	0	-0.494927	-0.252246	0	0	0	0	-0.110751	0	0	0	-5.04324	-2.87175	3
YOL079W	Hypothetical ORF	0	0	0	0	0	0	-0.1349	-0.031075	-0.111175	-0.147578	-0.082865	-0.430601	-1.76235	-1.50734	-8	-6.70545	3
YGR204W	Ade3p	0	-0.050516	0	0	-0.014369	0	-0.195418	0	-0.108713	-0.287093	0	-0.282934	-0.584892	-0.251202	-2.22924	-1.59665	3
YOR070C	Gyp1p	0	-0.039488	0	0	-0.08661	-0.19631	-0.441772	-1.09526	-0.125023	-0.937753	-0.469937	-0.495702	-1.42536	-1.4711	-4.82608	-4.01966	3
YMR174C	Pai3p	0	-0.082719	0	-0.089787	-0.170163	-0.274575	-0.211933	-0.187641	0	-0.20647	-0.379004	-0.004752	-0.534331	-0.137774	-1.50933	-1.21058	3
YPR194C	Opt2p	-0.294839	-0.391045	0	0	-0.110851	-0.264031	0	0	0	-0.058681	-0.277843	-0.68283	-0.312296	-0.293031	-1.68727	-1.67928	3
YLR246W	Erf2p	-0.150702	0	0	0	0	0	-0.037243	0	0	-0.004123	-0.380003	-0.333469	-0.214276	-0.030031	-1.5066	-1.49697	3
YIL090W	Ice2p	-0.033944	0	0	0	0	0	0	0	0	-0.01346	0	-0.230438	-0.005949	-0.262375	-1.31739	-1.96204	3
YOL088C	Mpd2p	0	0	0	-0.000175	0	-0.01357	-0.265841	0	-0.02668	-0.084482	-0.01542	-0.054357	-0.254743	-0.181184	-0.711344	-0.967889	3
YER167W	Bck2p	-0.159203	0	0	-0.270615	-0.097653	-0.509804	0	0	-1.19473	-1.71493	0	-0.214689	-0.334798	-0.323541	-1.67936	-1.8778	3
YBR188C	Ntc20p	0	0	0	0	-0.009764	-0.035636	-0.415444	-0.130265	-1.12007	-1.84419	-0.002482	0	-0.890695	-0.622201	-1.542	-1.65102	3
YPL152W	Rrd2p	-0.017062	-0.027854	0	0	-0.235837	-0.751625	-1.06962	-0.213737	-1.90423	-3.72565	-0.126891	-1.0692	-2.90554	-1.81911	-4.48076	-4.4302	3
YGR025W	Hypothetical ORF	0	-0.030338	0	-0.035729	-0.147356	-0.145742	0	-0.09559	-0.802951	-1.17372	-0.007214	-0.355635	0	0	-0.467538	-0.884897	3
YIL027C	Kre27p	-0.317499	-0.164912	0	-0.086001	0	-0.079958	-0.123315	-0.242871	-1.27888	-2.72381	-0.004083	-0.830685	-0.279181	-0.195741	-1.89696	-2.79972	3
YDR322W	Mrpl35p	-0.378539	-0.541392	0	0	-0.462212	-0.432706	0	0	-2.55361	-1.25356	-0.435671	-0.70571	0	0	-2.98248	-2.51024	3
YCR079W	Ptc6p	-0.188359	-1.92903	0	0	0	-0.284081	0	0	-0.684823	-1.10261	0	-0.03597	-0.465551	-0.95023	-2.10674	-3.35174	3
YFR040W	Sap155p	0	0	0	0	0	-0.218292	-0.054155	-0.287152	-1.00406	-0.901498	-0.200567	0	-1.40727	-0.67685	-1.49369	-0.649365	3
YKR084C	Hbs1p	-0.092094	0	0	0	-0.105165	-0.087928	0	0	-1.47383	-1.36941	0	-0.11138	-0.604233	-0.432261	-0.59459	-0.991038	3
YNL281W	Hch1p	-0.40324	-0.442112	0	-0.092812	0	-0.051276	-0.026952	-0.248166	-1.16428	-1.06947	-0.243191	-0.181071	-0.666946	-0.505099	-0.514704	-0.203806	3
YNL241C	Zwf1p	-5.59852	-5.21255	0	0	-0.061919	-0.361249	-0.181276	-0.437514	0	-0.249373	0	0	-6.48927	-7.36625	-6.40196	-6.93939	3
YCR068W	Atg15p	-1.605	-2.9984	0	0	0	-0.057795	0	0	0	0	-0.417888	-0.225039	-0.49784	-0.629254	-3.94861	-2.0952	3
YBR284W	hypothetical protein	-1.69612	-3.80617	0	0	0	-0.133225	-0.249494	-0.866188	0	0	-0.272182	-0.069412	-0.487722	-1.06504	-3.38051	-2.15652	3
YBR286W	Ape3p	-1.12563	-1.7927	0	0	-0.028029	-0.34339	-0.494548	-0.57867	0	0	-0.337155	-0.12801	-0.66845	-0.78514	-2.75615	-1.51787	3
YJL136C	Rps21bp	-0.711771	-1.05763	0	0	-0.102849	-0.314381	-0.162213	-0.449408	0	0	-0.015676	0	-0.313757	-0.569896	-1.26073	-1.04706	3
YCR087C-A	hypothetical protein	-0.366065	-2.95909	0	0	0	-0.166165	-0.574352	-1.10724	0	0	-0.126697	0	-0.258609	-0.76732	-2.46604	-1.67046	3
YDR158W	Hom2p	-0.928682	-0.72043	0	0	-0.080307	-0.089122	0	-0.052034	-0.151826	-0.258054	-0.081384	0	-0.15224	-0.062199	-1.90984	-1.25059	3
YEL045C	Hypothetical ORF	0	-1.39215	0	-0.284355	0	-0.097253	0	0	0	0	0	0	-0.592216	-1.8475	-1.69526	-0.613173	3
YIL154C	Imp2'p	-0.134364	0	0	-1.87671	0	0	0	0	-0.322085	-0.580084	-0.008631	-0.299193	-0.448964	-0.378442	-0.921987	-1.36267	3
YPR064W	Hypothetical ORF	0	0	0	0	0	0	0	0	0	0	0	-0.089578	-0.084328	-0.121583	-0.618065	-2.02876	3
YDL035C	Gpr1p	-0.003827	0	0	0	0	0	0	0	0	0	0	-1.12565	0	0	-1.14853	-2.83951	3
YCR017C	Cwh43p	0	0	0	0	0	-0.000188	-0.316316	-1.07559	0	0	-0.312118	-0.683691	-0.23022	-0.237421	-1.23683	-1.79346	3
YNL098C	Ras2p	0	0	0	0	0	0	-0.202031	-0.872916	0	0	-2.60609	-0.541463	-3.82879	-2.29049	-3.37372	-1.81925	3
YDR035W	Aro3p	-0.594218	0	0	0	0	0	0	0	0	-0.066486	-0.033938	-0.117018	-1.58146	-0.941737	0	-0.241012	3
YER090W	Trp2p	-0.940764	-0.478453	0	0	0	0	-0.737144	-0.592607	0	0	0	0	-7.50227	-6.126	-3.23364	-3.05047	3
YDR007W	Trp1p	-0.981127	-0.197433	0	0	0	0	0	0	0	0	-0.003417	0	-5.32013	-4.46371	-2.30026	-2.90241	3
YDR354W	Trp4p	0	0	0	0	0	0	0	-0.070677	0	0	0	0	-4.61454	-3.4645	-1.07938	-1.54099	3
YDR008C	Hypothetical ORF	-0.123006	-0.061983	0	0	0	0	0	0	0	0	0	0	-2.46424	-2.16637	-1.67937	-1.1254	3
YBR061C	Trm7p	0	0	0	0	0	0	-0.114609	0	0	0	-0.108721	0	-0.262891	-0.516076	-0.249207	0	3
YMR310C	hypothetical protein	0	-0.002877	0	-0.061206	-0.296546	-0.347625	-0.446408	-0.420867	0	0	-0.30684	0	-0.377344	-0.904813	-0.234463	0	3
YKL131W	Hypothetical ORF	-0.896583	0	0	0	-0.136008	-0.07276	-0.095693	-0.229982	-0.078798	0	-0.255607	-0.173979	-0.746115	-0.51887	0	-0.088154	3
YLR067C	Pet309p	-0.043694	-2.72571	0	0	-0.383631	-0.333062	-0.046043	-0.018934	-1.02024	-1.65902	-0.457853	-1.77555	0	0	-0.196564	0	4
YOR333C	Spore Wall Formation	-0.905125	-1.52679	0	0	-0.089289	-0.131952	0	0	-1.0679	-1.36028	-0.044113	-1.93006	-0.205283	0	-0.280746	-1.19737	4
YOR349W	Cin1p	-4.10858	-5.28415	0	-0.070839	-0.048421	-0.183817	-0.284326	-0.062887	0	-0.128875	-5.50966	-7.78154	-1.06954	-0.535301	-0.962078	-0.961889	4
YPL165C	Set6p	-4.24276	-4.99115	0	0	-0.092078	-0.259075	-0.005827	-0.054217	-0.010212	-0.206336	-5.32101	-7.72197	-1.39486	-0.549744	-0.951497	-1.24322	4
YPL241C	Cin2p	-2.75879	-2.74861	0	0	0	-0.161823	-0.096134	-0.073344	0	-0.488168	-3.94687	-3.89443	-1.24046	-0.767531	-1.06927	-1.57639	4
YPL060W	Mfm1p	-0.52579	-1.21186	0	-7e-05	0	0	-0.025164	0	-0.000708	0	-0.151859	-1.59921	0	0	-0.018599	0	4
YBL021C	Hap3p	-0.314981	-1.62257	0	0	0	0	-0.002609	0	0	0	-0.367747	-2.4011	0	0	0	0	4
YOR334W	Mrs2p	-1.4141	-3.14395	0	0	-0.016265	0	-0.233894	0	-0.082622	-0.011276	-0.749996	-2.99777	0	0	0	0	4
YLR023C	Izh3p	-0.104444	-0.230856	0	0	-0.115643	-0.108827	0	0	0	0	0	-0.884346	-0.104012	0	0	0	4
YLR442C	Sir3p	0	-0.368401	0	-0.517072	0	0	-0.170762	-0.136903	0	-0.075064	-0.482498	-1.00769	-0.207511	0	0	0	4
YPL066W	hypothetical protein	-0.041354	0	0	0	0	0	-0.110817	-0.15317	0	0	-4.17299	-4.8654	-1.12787	-1.23391	-1.74253	-0.875461	4
YOR006C	Tsr3p	0	0	0	0	-0.098752	-0.503037	0	0	0	0	-3.35573	-3.56305	-1.55428	-0.920849	-0.384698	-0.401077	4
YMR294W	Jnm1p	-0.225596	-0.049506	0	0	-0.108877	-0.012593	-0.011459	-0.17324	-0.075332	-0.012593	-1.09539	-1.22849	-0.295953	-0.144391	-0.331112	-0.492331	4
YNL271C	Bni1p	0	0	0	-0.035363	0	-0.100928	-0.025266	0	-0.05105	-0.247669	-1.67873	-2.98921	-0.1825	-0.231969	-0.446493	-1.0285	4
YMR223W	Ubp8p	-0.393164	0	0	0	-0.214853	-0.386756	-0.259869	-0.039865	-0.192738	-0.105476	-2.65785	-3.57184	0	-0.292992	-0.601533	-0.383421	4
YBL031W	She1p	0	-0.048095	0	-0.1735	-0.181211	-0.207418	-0.081251	-0.134282	-0.596605	-0.516632	-1.56959	-2.32986	0	-0.021852	-0.158337	-0.177292	4
YPL214C	Thi6p	-0.030362	0	0	0	0	-0.107844	0	0	-1.07367	-0.498086	-2.70127	-3.48701	-0.020918	0	-0.181038	-0.594529	4
YGL060W	Ybp2p	0	0	0	-0.269264	0	-0.204513	0	-0.204633	-0.457462	-1.74571	-4.03587	-6.06068	-0.195585	-0.179429	0	-1.53249	4
YML062C	Mft1p	0	0	0	0	-0.121954	-0.23788	-0.023813	0	-0.376519	-0.767496	-0.867549	-2.29532	-0.408273	-0.016158	0	0	4
YKL079W	Smy1p	-0.004095	0	0	0	-0.101735	-0.050052	-0.064236	-0.045356	-0.06005	-0.115883	-0.255073	-0.427854	0	0	-0.013135	0	4
YOR068C	Vam10p	0	-0.611334	0	0	-0.684705	-0.649929	-0.529941	-0.354396	-0.09863	-0.837127	-1.72875	-2.04611	-0.905565	-0.030749	-1.08951	-1.41983	4
YNR005C	Hypothetical ORF	0	-0.159703	0	-0.072991	-0.028931	-0.052223	0	-0.12352	-0.032733	-0.176742	-1.60302	-1.06945	0	-0.248942	-0.409215	-0.780505	4
YDR461W	Mfa1p	0	0	0	0	0	0	0	0	0	0	0	-1.11827	-0.283067	-0.016373	0	-0.545451	4
YIL034C	Cap2p	0	0	0	0	0	-0.09957	-0.120638	-0.088137	0	0	0	-0.643087	-0.253855	-0.023628	0	-0.369004	4
