# Supplementary material for: Genomic Phenotyping by Barcode Sequencing Broadly Distinguishes between Alkylating Agents, Oxidizing Agents, and Non-Genotoxic Agents, and Reveals a Role for Aromatic Amino Acids in Cellular Recovery after Quinone Exposure
Source: PLoS One. 2013 Sep 9;8(9):e73736. doi: 10.1371/journal.pone.0073736 (PMC3767620; doi:10.1371/journal.pone.0073736)
Supplement: Table S4 — Enriched gene sets after 10 and 20 generation times (stringent criteria, FDR<0.05). (XLSX) [file pone.0073736.s007.xlsx]

## Sheet: Sheet1
enriched gene sets according to DAVID,
using GO terms Biological process (GO:XXX) and KEGG pathways (sceXXX),
threshold for inclusion set at p-value (adjusted): 0.05
lists used are from Table 2 in "growth retarded strains", this file.
complete enrichment results found in Table 3 (10 generation) and Table 4 (20 generations)
MMS 10				MMS 20
Term	Fold Enrichment	P-value (adjusted Benjamini)		Term	Fold Enrichment	P-value (adjusted Benjamini)
GO:0006281~DNA repair	12.0223	<0.001		GO:0006974~response to DNA damage stimulus	4.12194	<0.001
GO:0006974~response to DNA damage stimulus	10.6493	<0.001		GO:0006281~DNA repair	4.48105	<0.001
GO:0033554~cellular response to stress	5.91789	<0.001		GO:0033554~cellular response to stress	2.7572	<0.001
GO:0006259~DNA metabolic process	6.743	<0.001		GO:0006259~DNA metabolic process	2.70663	<0.001
GO:0006302~double-strand break repair	25.9832	<0.001		GO:0031327~negative regulation of cellular biosynthetic process	3.64148	<0.001
GO:0006310~DNA recombination	8.67498	<0.001		GO:0009890~negative regulation of biosynthetic process	3.61022	<0.001
GO:0006260~DNA replication	9.69637	<0.001		GO:0006625~protein targeting to peroxisome	14.0868	<0.001
GO:0051052~regulation of DNA metabolic process	17.525	<0.001		GO:0043574~peroxisomal transport	14.0868	<0.001
GO:0000725~recombinational repair	23.7561	<0.001		GO:0006302~double-strand break repair	6.91761	<0.001
GO:0000726~non-recombinational repair	22.472	<0.001		GO:0010605~negative regulation of macromolecule metabolic process	3.19841	0.00131908
sce03440:Homologous recombination	28.4013	<0.001		GO:0016558~protein import into peroxisome matrix	13.2818	0.00432898
GO:0045002~double-strand break repair via single-strand annealing	59.3902	<0.001		GO:0006260~DNA replication	3.91528	0.00595344
GO:0000724~double-strand break repair via homologous recombination	28.5073	<0.001		GO:0045934~negative regulation of nucleobase, nucleoside, nucleotide and nucleic acid metabolic process	3.21983	0.00564466
GO:0051321~meiotic cell cycle	6.87677	<0.001		GO:0051172~negative regulation of nitrogen compound metabolic process	3.21983	0.00564466
GO:0006308~DNA catabolic process	22.9898	<0.001		GO:0010558~negative regulation of macromolecule biosynthetic process	3.21983	0.00564466
GO:0000279~M phase	4.60939	<0.001		GO:0031570~DNA integrity checkpoint	12.0744	0.00545448
GO:0006312~mitotic recombination	19.7967	<0.001		sce04144:Endocytosis	8.0327	0.00380656
GO:0051327~M phase of meiotic cell cycle	6.45546	<0.001		GO:0006508~proteolysis	2.49257	0.00916143
GO:0007126~meiosis	6.45546	<0.001		GO:0051052~regulation of DNA metabolic process	5.80626	0.0176412
GO:0022403~cell cycle phase	3.94058	<0.001		GO:0009057~macromolecule catabolic process	2.14223	0.0212406
GO:0007127~meiosis I	10.0176	<0.001		GO:0008104~protein localization	2.00228	0.0213305
GO:0006261~DNA-dependent DNA replication	9.44845	0.00118495		GO:0015031~protein transport	2.11662	0.0224124
GO:0007530~sex determination	21.2108	0.00113843		GO:0045184~establishment of protein localization	2.04966	0.0245514
GO:0007534~gene conversion at mating-type locus	43.1929	0.0012687		GO:0044265~cellular macromolecule catabolic process	2.14373	0.0234479
GO:0051276~chromosome organization	3.68312	0.00290294		GO:0019941~modification-dependent protein catabolic process	2.7903	0.0254294
GO:0022402~cell cycle process	3.1376	0.00278422		GO:0006605~protein targeting	2.77862	0.0253066
GO:0000018~regulation of DNA recombination	26.3957	0.00529539		GO:0007031~peroxisome organization	6.07665	0.0266428
GO:0000736~double-strand break repair via single-strand annealing, removal of nonhomologous ends	89.0854	0.00517108		GO:0043162~ubiquitin-dependent protein catabolic process via the multivesicular body sorting pathway	11.0682	0.0256348
GO:0051726~regulation of cell cycle	5.33845	0.00661611		GO:0000725~recombinational repair	7.58961	0.0274389
GO:0007131~reciprocal meiotic recombination	12.373	0.0071882		GO:0051603~proteolysis involved in cellular protein catabolic process	2.68863	0.0295365
GO:0031570~DNA integrity checkpoint	21.5965	0.00840939		GO:0000726~non-recombinational repair	7.17936	0.0328371
GO:0007533~mating type switching	21.5965	0.00840939		GO:0016481~negative regulation of transcription	2.93646	0.032717
GO:0051053~negative regulation of DNA metabolic process	20.6575	0.00929171		GO:0010629~negative regulation of gene expression	2.89219	0.0359648
GO:0000735~removal of nonhomologous ends	59.3902	0.0107034		GO:0043632~modification-dependent macromolecule catabolic process	2.59411	0.0360513
GO:0007049~cell cycle	2.6522	0.0109133		GO:0044257~cellular protein catabolic process	2.2704	0.0412635
GO:0007531~mating type determination	18.2739	0.0121756		GO:0051276~chromosome organization	2.1736	0.0457251
GO:0045165~cell fate commitment	18.2739	0.0121756
GO:0045132~meiotic chromosome segregation	17.5971	0.0132132
GO:0000723~telomere maintenance	9.73611	0.0142377
GO:0032200~telomere organization	9.73611	0.0142377
GO:0060249~anatomical structure homeostasis	9.73611	0.0142377
GO:0000727~double-strand break repair via break-induced replication	44.5427	0.0169796
GO:0007059~chromosome segregation	5.03917	0.0188295
GO:0044265~cellular macromolecule catabolic process	2.75071	0.0363724
GO:0000819~sister chromatid segregation	7.24271	0.037443
GO:0009057~macromolecule catabolic process	2.63424	0.0469388
MNU 10				MNU 20
Term	Fold Enrichment	P-value (adjusted Benjamini)		Term	Fold Enrichment	P-value (adjusted Benjamini)
GO:0006281~DNA repair	3.2861	<0.001		GO:0006281~DNA repair	5.28123	<0.001
GO:0033554~cellular response to stress	2.28672	<0.001		GO:0033554~cellular response to stress	3.24956	<0.001
GO:0007031~peroxisome organization	7.29439	<0.001		GO:0006974~response to DNA damage stimulus	4.49815	<0.001
GO:0006974~response to DNA damage stimulus	2.91547	<0.001		GO:0000725~recombinational repair	14.9082	0.00406215
GO:0000725~recombinational repair	8.69643	<0.001		GO:0006302~double-strand break repair	9.51172	0.00603095
GO:0009890~negative regulation of biosynthetic process	3.0481	0.0014711		sce03440:Homologous recombination	18.9342	0.00185913
GO:0016558~protein import into peroxisome matrix	11.8368	0.00170514		GO:0006259~DNA metabolic process	3.03805	0.00770417
GO:0010605~negative regulation of macromolecule metabolic process	2.829	0.00199841		GO:0045002~double-strand break repair via single-strand annealing	34.7857	0.00934867
GO:0006625~protein targeting to peroxisome	10.7607	0.00243094		GO:0034727~piecemeal microautophagy of nucleus	13.1764	0.0245271
GO:0043574~peroxisomal transport	10.7607	0.00243094		GO:0000726~non-recombinational repair	11.7519	0.0338715
GO:0051321~meiotic cell cycle	3.20395	0.00248269		GO:0006914~autophagy	4.86513	0.0421684
GO:0031327~negative regulation of cellular biosynthetic process	2.92809	0.00247594		GO:0016237~microautophagy	10.1121	0.0488827
GO:0051172~negative regulation of nitrogen compound metabolic process	2.92077	0.00397028
GO:0045934~negative regulation of nucleobase, nucleoside, nucleotide and nucleic acid metabolic process	2.92077	0.00397028
GO:0006302~double-strand break repair	5.28429	0.00505074
GO:0051276~chromosome organization	2.27211	0.00641918
GO:0010558~negative regulation of macromolecule biosynthetic process	2.76705	0.0103581
GO:0051052~regulation of DNA metabolic process	4.98975	0.0166729
GO:0000724~double-strand break repair via homologous recombination	8.11667	0.0292547
GO:0051327~M phase of meiotic cell cycle	2.75702	0.0370189
GO:0007126~meiosis	2.75702	0.0370189
GO:0007059~chromosome segregation	2.86953	0.0388141
GO:0006260~DNA replication	2.99084	0.0423543
ENU 10				ENU 20
Term	Fold Enrichment	P-value (adjusted Benjamini)		Term	Fold Enrichment	P-value (adjusted Benjamini)
GO:0006281~DNA repair	17.0877	<0.001
GO:0006974~response to DNA damage stimulus	14.554	<0.001
GO:0006259~DNA metabolic process	9.21543	<0.001
GO:0033554~cellular response to stress	7.51008	<0.001
GO:0006301~postreplication repair	85.4386	<0.001
GO:0006310~DNA recombination	14.5918	<0.001
GO:0051321~meiotic cell cycle	13.6702	<0.001
GO:0000279~M phase	8.72239	<0.001
GO:0006260~DNA replication	15.4603	<0.001
GO:0022403~cell cycle phase	6.92417	<0.001
GO:0007049~cell cycle	5.1781	<0.001
GO:0051052~regulation of DNA metabolic process	26.612	<0.001
GO:0006302~double-strand break repair	25.3646	<0.001
GO:0022402~cell cycle process	5.51321	<0.001
GO:0007126~meiosis	10.587	0.00102418
GO:0051327~M phase of meiotic cell cycle	10.587	0.00102418
GO:0000725~recombinational repair	37.1048	0.00101847
GO:0007131~reciprocal meiotic recombination	27.0556	0.00247617
GO:0007059~chromosome segregation	9.83838	0.00750278
GO:0000077~DNA damage checkpoint	51.2632	0.00929977
GO:0042770~DNA damage response, signal transduction	51.2632	0.00929977
GO:0051726~regulation of cell cycle	9.11985	0.00896772
GO:0007127~meiosis I	15.6466	0.0100011
GO:0031570~DNA integrity checkpoint	44.2727	0.0107906
GO:0045132~meiotic chromosome segregation	36.0741	0.0155246
GO:0042276~error-prone postreplication DNA repair	216.444	0.0488
GO:0010994~free ubiquitin chain polymerization	216.444	0.0488
GO:0000712~resolution of meiotic joint molecules as recombinants	216.444	0.0488
GO:0051304~chromosome separation	216.444	0.0488
GO:0051307~meiotic chromosome separation	216.444	0.0488
BCNU 10				BCNU 20
Term	Fold Enrichment	P-value (adjusted Benjamini)		Term	Fold Enrichment	P-value (adjusted Benjamini)
				GO:0043574~peroxisomal transport	30.7449	0.00522504
				GO:0006625~protein targeting to peroxisome	30.7449	0.00522504
MEN 10				MEN 20
Term	Fold Enrichment	P-value (adjusted Benjamini)		Term	Fold Enrichment	P-value (adjusted Benjamini)
sce00400:Phenylalanine, tyrosine and tryptophan biosynthesis	9.40523	0.0411756
HYQ 10				HYQ 20
Term	Fold Enrichment	P-value (adjusted Benjamini)		Term	Fold Enrichment	P-value (adjusted Benjamini)
GO:0007584~response to nutrient	8.09418	0.00575719
GO:0007034~vacuolar transport	2.96564	0.00962636
GO:0009991~response to extracellular stimulus	3.51806	0.0425661
MC 10				MC 20
Term	Fold Enrichment	P-value (adjusted Benjamini)		Term	Fold Enrichment	P-value (adjusted Benjamini)
GO:0007034~vacuolar transport	4.69559	0.00435978		GO:0016192~vesicle-mediated transport	2.10529	0.00148262
				GO:0046907~intracellular transport	1.72651	0.00741041
				GO:0015031~protein transport	1.81683	0.00550339
				GO:0007034~vacuolar transport	2.9866	0.00445166
				GO:0006625~protein targeting to peroxisome	7.03983	0.00406373
				GO:0043574~peroxisomal transport	7.03983	0.00406373
				GO:0008104~protein localization	1.70067	0.00575312
				GO:0045184~establishment of protein localization	1.72085	0.00886357
				GO:0016558~protein import into peroxisome matrix	6.88339	0.0115198
				GO:0016579~protein deubiquitination	6.55561	0.0145843
				GO:0051248~negative regulation of protein metabolic process	4.20652	0.0211549
				GO:0016197~endosome transport	3.55096	0.0213343
				GO:0070727~cellular macromolecule localization	1.78968	0.0354825
				GO:0034613~cellular protein localization	1.80642	0.0331874
				GO:0007031~peroxisome organization	3.71163	0.0439141
				GO:0042144~vacuole fusion, non-autophagic	5.09881	0.0486229
DMSO 10				DMSO 20
Term	Fold Enrichment	P-value (adjusted Benjamini)		Term	Fold Enrichment	P-value (adjusted Benjamini)
