# Supplementary material for: Genomic Phenotyping by Barcode Sequencing Broadly Distinguishes between Alkylating Agents, Oxidizing Agents, and Non-Genotoxic Agents, and Reveals a Role for Aromatic Amino Acids in Cellular Recovery after Quinone Exposure
Source: PLoS One. 2013 Sep 9;8(9):e73736. doi: 10.1371/journal.pone.0073736 (PMC3767620; doi:10.1371/journal.pone.0073736)
Supplement: Table S5 — Enriched gene sets after 10 generation times (complete lists). (XLSX) [file pone.0073736.s008.xlsx]

## Sheet: Sheet1
MMS 10														BCNU 10														DMSO 10														ENU 10
Category	Term	Count	%	PValue	Genes	List Total	Pop Hits	Pop Total	Fold Enrichment	Bonferroni	Benjamini	FDR		Category	Term	Count	%	PValue	Genes	List Total	Pop Hits	Pop Total	Fold Enrichment	Bonferroni	Benjamini	FDR		Category	Term	Count	%	PValue	Genes	List Total	Pop Hits	Pop Total	Fold Enrichment	Bonferroni	Benjamini	FDR		Category	Term	Count	%	PValue	Genes	List Total	Pop Hits
GOTERM_BP_FAT	GO:0006281~DNA repair	25	52.0833	8.27334e-22	YML095C, YDL200C, YIR002C, YBL088C, YDL059C, YNL273W, YDR004W, YBR073W, YPL022W, YJR043C, YDL042C, YPL194W, YNL136W, YER142C, YMR190C, YPL167C, YOR346W, YKL213C, YLR135W, YHR154W, YOR368W, YKL114C, YDR386W, YOR144C, YBR098W	41	247	4870	12.0223	2.8543e-19	2.8543e-19	1.12911e-18		GOTERM_BP_FAT	GO:0000077~DNA damage checkpoint	2	40	0.0116611	YER173W, YPL194W	4	19	4870	128.158	0.396116	0.396116	10.3409		GOTERM_BP_FAT	GO:0034728~nucleosome organization	14	3.8674	4.58521e-05	YNL031C, YDR334W, YBR231C, YNL030W, YDR485C, YOR038C, YBR010W, YJR140C, YLR085C, YNL246W, YBL008W, YML041C, YAL011W, YER164W, YNL206C	297	60	4870	3.82604	0.0500591	0.0500591	0.0734657		GOTERM_BP_FAT	GO:0006281~DNA repair	13	81.25	1.85606e-14	YGL087C, YPL167C, YOR346W, YLR032W, YOR368W, YJL092W, YJR043C, YDR386W, YER173W, YIL132C, YOR144C, YBR098W, YPL194W	15	247
GOTERM_BP_FAT	GO:0006974~response to DNA damage stimulus	26	54.1667	1.49131e-21	YML095C, YDL200C, YIR002C, YBL088C, YDL059C, YNL273W, YDR004W, YBR073W, YPL022W, YNL201C, YJR043C, YDL042C, YNL136W, YPL194W, YER142C, YMR190C, YPL167C, YOR346W, YKL213C, YLR135W, YHR154W, YOR368W, YKL114C, YDR386W, YOR144C, YBR098W	41	290	4870	10.6493	5.14503e-19	2.57251e-19	2.03527e-18		GOTERM_BP_FAT	GO:0042770~DNA damage response, signal transduction	2	40	0.0116611	YER173W, YPL194W	4	19	4870	128.158	0.396116	0.396116	10.3409		GOTERM_BP_FAT	GO:0006325~chromatin organization	29	8.01105	0.000136862	YJR060W, YDR485C, YDR071C, YOR023C, YDL002C, YLR385C, YLR085C, YNL246W, YBL008W, YAL011W, YNL136W, YFL013C, YDL076C, YNL031C, YBR231C, YDR334W, YNL030W, YOR038C, YDR096W, YBR010W, YGL163C, YFR013W, YJR140C, YLR015W, YML041C, YER092W, YAR003W, YER164W, YNL206C, YCL010C	297	221	4870	2.15168	0.142124	0.0737843	0.219135		GOTERM_BP_FAT	GO:0006974~response to DNA damage stimulus	13	81.25	1.3064e-13	YGL087C, YPL167C, YOR346W, YLR032W, YOR368W, YJL092W, YJR043C, YDR386W, YER173W, YIL132C, YOR144C, YBR098W, YPL194W	15	290
GOTERM_BP_FAT	GO:0033554~cellular response to stress	28	58.3333	7.14425e-17	YML095C, YDL200C, YIR002C, YBL088C, YDL059C, YNL273W, YDR004W, YBR073W, YPL022W, YNL201C, YJR043C, YLR006C, YDL042C, YNL136W, YPL194W, YER142C, YMR190C, YPL167C, YOR346W, YKL213C, YLR135W, YHR154W, YOR368W, YKL114C, YOR275C, YDR386W, YOR144C, YBR098W	41	562	4870	5.91789	3.83027e-14	1.27676e-14	1.55431e-13		GOTERM_BP_FAT	GO:0031570~DNA integrity checkpoint	2	40	0.013494	YER173W, YPL194W	4	22	4870	110.682	0.442444	0.253303	11.8764		GOTERM_BP_FAT	GO:0043486~histone exchange	6	1.65746	0.000156904	YLR085C, YDR334W, YBR231C, YML041C, YAL011W, YDR485C	297	10	4870	9.83838	0.16117	0.0568993	0.251188		GOTERM_BP_FAT	GO:0006259~DNA metabolic process	13	81.25	3.19855e-11	YGL087C, YPL167C, YOR346W, YLR032W, YOR368W, YJL092W, YJR043C, YDR386W, YER173W, YIL132C, YOR144C, YBR098W, YPL194W	15	458
GOTERM_BP_FAT	GO:0006259~DNA metabolic process	26	54.1667	1.15938e-16	YML095C, YDL200C, YIR002C, YBL088C, YDL059C, YNL273W, YDR004W, YBR073W, YPL022W, YJR043C, YDL042C, YNL136W, YPL194W, YER142C, YMR190C, YPL167C, YOR346W, YKL213C, YLR135W, YHR154W, YPR120C, YOR368W, YKL114C, YDR386W, YOR144C, YBR098W	41	458	4870	6.743	3.83027e-14	9.54792e-15	1.55431e-13		GOTERM_BP_FAT	GO:0000075~cell cycle checkpoint	2	40	0.0383169	YER173W, YPL194W	4	63	4870	38.6508	0.81363	0.428795	30.4822		GOTERM_BP_FAT	GO:0000082~G1/S transition of mitotic cell cycle	11	3.03867	0.000488613	YJR140C, YJR059W, YAL040C, YFR040W, YDL179W, YER167W, YOR054C, YER111C, YLR079W, YKR072C, YOR039W	297	48	4870	3.75772	0.421536	0.127895	0.780273		GOTERM_BP_FAT	GO:0033554~cellular response to stress	13	81.25	3.6662e-10	YGL087C, YPL167C, YOR346W, YLR032W, YOR368W, YJL092W, YJR043C, YDR386W, YER173W, YIL132C, YOR144C, YBR098W, YPL194W	15	562
GOTERM_BP_FAT	GO:0006302~double-strand break repair	14	29.1667	8.67217e-16	YML095C, YBL088C, YKL213C, YDL059C, YLR135W, YHR154W, YDR004W, YPL022W, YBR073W, YOR368W, YJR043C, YDL042C, YOR144C, YMR190C	41	64	4870	25.9832	3.06422e-13	6.12843e-14	1.21014e-12																GOTERM_BP_FAT	GO:0006338~chromatin remodeling	13	3.59116	0.000893158	YFL013C, YBR231C, YDR334W, YDR485C, YDL002C, YLR385C, YGL163C, YFR013W, YLR085C, YML041C, YER092W, YAL011W, YER164W	297	70	4870	3.04521	0.632409	0.181398	1.42197		GOTERM_BP_FAT	GO:0006301~postreplication repair	5	31.25	1.61704e-07	YGL087C, YPL167C, YJR043C, YOR346W, YLR032W	15	19
GOTERM_BP_FAT	GO:0006310~DNA recombination	13	27.0833	8.98378e-09	YML095C, YDL059C, YLR135W, YDR004W, YPL022W, YBR073W, YOR368W, YJR043C, YDR386W, YOR144C, YBR098W, YPL194W, YMR190C	41	178	4870	8.67498	3.0994e-06	5.16567e-07	1.22606e-05																GOTERM_BP_FAT	GO:0051276~chromosome organization	40	11.0497	0.000948665	YJR060W, YMR048W, YCR086W, YDR485C, YDR071C, YNL273W, YLR385C, YOR023C, YDL002C, YDR004W, YLR085C, YNL246W, YBL008W, YAL011W, YNL136W, YMR190C, YFL013C, YDL076C, YNL031C, YBR231C, YDR334W, YBL032W, YNL030W, YOR038C, YDR096W, YBR010W, YGL163C, YFR013W, YJR140C, YOR014W, YLR015W, YML041C, YER092W, YAR003W, YER164W, YPL157W, YNR010W, YCL061C, YOR144C, YCL010C, YNL206C	297	387	4870	1.69481	0.654585	0.162361	1.50972		GOTERM_BP_FAT	GO:0006310~DNA recombination	8	50	2.14227e-07	YOR368W, YJR043C, YDR386W, YER173W, YIL132C, YOR144C, YPL194W, YBR098W	15	178
GOTERM_BP_FAT	GO:0006260~DNA replication	12	25	1.42128e-08	YOR368W, YIR002C, YPL167C, YJR043C, YOR346W, YBL088C, YLR135W, YHR154W, YNL273W, YOR144C, YPR120C, YMR190C	41	147	4870	9.69637	4.90341e-06	7.00489e-07	1.9397e-05																GOTERM_BP_FAT	GO:0051338~regulation of transferase activity	9	2.48619	0.00138755	YAL040C, YDL179W, YNR031C, YKL117W, YBL056W, YJL128C, YER075C, YNL289W, YLR079W	297	37	4870	3.98853	0.788838	0.199214	2.2009		GOTERM_BP_FAT	GO:0051321~meiotic cell cycle	8	50	3.35554e-07	YJL092W, YOR368W, YDR386W, YER173W, YIL132C, YOR144C, YPL194W, YBR098W	15	190
GOTERM_BP_FAT	GO:0051052~regulation of DNA metabolic process	9	18.75	2.12498e-08	YOR368W, YIR002C, YBL088C, YDL042C, YNL273W, YOR144C, YBR098W, YPR120C, YMR190C	41	61	4870	17.525	7.33116e-06	9.16398e-07	2.90007e-05																GOTERM_BP_FAT	GO:0016568~chromatin modification	23	6.35359	0.0019426	YFL013C, YDL076C, YDR334W, YBR231C, YNL030W, YDR485C, YDL002C, YOR038C, YOR023C, YLR385C, YDR096W, YGL163C, YFR013W, YLR085C, YLR015W, YBL008W, YML041C, YAL011W, YER092W, YAR003W, YER164W, YNL136W, YCL010C	297	187	4870	2.01678	0.886713	0.23832	3.06853		GOTERM_BP_FAT	GO:0000279~M phase	9	56.25	9.62128e-07	YOR368W, YPR119W, YDR386W, YER173W, YIL132C, YNR010W, YOR144C, YPL194W, YBR098W	15	335
GOTERM_BP_FAT	GO:0000725~recombinational repair	7	14.5833	2.83311e-07	YJR043C, YDL059C, YDR004W, YOR144C, YPL194W, YBR073W, YMR190C	41	35	4870	23.7561	9.77374e-05	1.08602e-05	0.000386648																GOTERM_BP_FAT	GO:0007243~protein kinase cascade	7	1.9337	0.00200344	YNR031C, YLR006C, YOL100W, YJL095W, YBL056W, YJL128C, YER075C	297	23	4870	4.99048	0.894189	0.220862	3.1632		GOTERM_BP_FAT	GO:0006260~DNA replication	7	43.75	1.68049e-06	YJL092W, YOR368W, YPL167C, YJR043C, YOR346W, YER173W, YOR144C	15	147
GOTERM_BP_FAT	GO:0000726~non-recombinational repair	7	14.5833	4.00919e-07	YML095C, YKL213C, YDL059C, YDL042C, YLR135W, YDR004W, YPL022W	41	37	4870	22.472	0.000138307	1.38316e-05	0.000547154																KEGG_PATHWAY	sce03440:Homologous recombination	6	1.65746	0.0023387	YJR043C, YDR386W, YDR076W, YDR004W, YGL163C, YMR190C	77	19	1439	5.90157	0.0978942	0.0978942	2.16678		GOTERM_BP_FAT	GO:0022403~cell cycle phase	9	56.25	5.60661e-06	YOR368W, YPR119W, YDR386W, YER173W, YIL132C, YNR010W, YOR144C, YPL194W, YBR098W	15	422
KEGG_PATHWAY	sce03440:Homologous recombination	6	12.5	6.3012e-07	YJR043C, YDR386W, YDL059C, YDR004W, YBR073W, YMR190C	16	19	1439	28.4013	6.30118e-06	6.30118e-06	0.000378368																GOTERM_BP_FAT	GO:0031497~chromatin assembly	8	2.20994	0.00309564	YJR140C, YNL031C, YNL246W, YBL008W, YNL030W, YER164W, YOR038C, YBR010W, YNL206C	297	33	4870	3.9751	0.96896	0.293371	4.84789		GOTERM_BP_FAT	GO:0007049~cell cycle	10	62.5	1.00938e-05	YJL092W, YOR368W, YPR119W, YDR386W, YER173W, YIL132C, YNR010W, YOR144C, YPL194W, YBR098W	15	627
GOTERM_BP_FAT	GO:0045002~double-strand break repair via single-strand annealing	5	10.4167	7.91194e-07	YML095C, YDL059C, YLR135W, YDR004W, YPL022W	41	10	4870	59.3902	0.000272925	2.48144e-05	0.00107978																GOTERM_BP_FAT	GO:0032543~mitochondrial translation	14	3.8674	0.00341362	YNL252C, YNL177C, YHR038W, YNL081C, YDR347W, YER050C, YKL194C, YJL063C, YBL038W, YPL104W, YPL173W, YBL080C, YCR003W, YDR322W	297	92	4870	2.49524	0.978286	0.294016	5.33318		GOTERM_BP_FAT	GO:0051052~regulation of DNA metabolic process	5	31.25	2.03126e-05	YJL092W, YOR368W, YER173W, YOR144C, YBR098W	15	61
GOTERM_BP_FAT	GO:0000724~double-strand break repair via homologous recombination	6	12.5	1.36072e-06	YJR043C, YDL059C, YDR004W, YOR144C, YBR073W, YMR190C	41	25	4870	28.5073	0.000469338	3.91199e-05	0.00185703																GOTERM_BP_FAT	GO:0045859~regulation of protein kinase activity	8	2.20994	0.00369978	YAL040C, YDL179W, YNR031C, YBL056W, YJL128C, YER075C, YNL289W, YLR079W	297	34	4870	3.85819	0.984258	0.292454	5.76792		GOTERM_BP_FAT	GO:0006302~double-strand break repair	5	31.25	2.46088e-05	YJL092W, YOR368W, YJR043C, YLR032W, YOR144C	15	64
GOTERM_BP_FAT	GO:0051321~meiotic cell cycle	11	22.9167	1.96974e-06	YOR368W, YML095C, YDR386W, YNL273W, YDR004W, YOR144C, YPL194W, YBR098W, YBR073W, YPL022W, YMR190C	41	190	4870	6.87677	0.00067933	5.22725e-05	0.00268817																GOTERM_BP_FAT	GO:0043549~regulation of kinase activity	8	2.20994	0.00438953	YAL040C, YDL179W, YNR031C, YBL056W, YJL128C, YER075C, YNL289W, YLR079W	297	35	4870	3.74796	0.992753	0.31546	6.80813		GOTERM_BP_FAT	GO:0022402~cell cycle process	9	56.25	3.09328e-05	YOR368W, YPR119W, YDR386W, YER173W, YIL132C, YNR010W, YOR144C, YPL194W, YBR098W	15	530
GOTERM_BP_FAT	GO:0006308~DNA catabolic process	6	12.5	4.1974e-06	YML095C, YBL088C, YLR135W, YBR098W, YPL022W, YMR190C	41	31	4870	22.9898	0.00144706	0.000103431	0.00572827																GOTERM_BP_FAT	GO:0006334~nucleosome assembly	7	1.9337	0.00478289	YJR140C, YNL031C, YNL246W, YBL008W, YNL030W, YOR038C, YBR010W, YNL206C	297	27	4870	4.25115	0.995344	0.318561	7.39651		GOTERM_BP_FAT	GO:0007126~meiosis	6	37.5	0.000110573	YOR368W, YDR386W, YER173W, YIL132C, YPL194W, YBR098W	15	184
GOTERM_BP_FAT	GO:0000279~M phase	13	27.0833	8.89129e-06	YML095C, YNL273W, YDR004W, YPL022W, YBR073W, YPR120C, YOR368W, YDR386W, YNR010W, YOR144C, YBR098W, YPL194W, YMR190C	41	335	4870	4.60939	0.00306281	0.00020448	0.0121337																KEGG_PATHWAY	sce04011:MAPK signaling pathway	9	2.48619	0.00675689	YHR030C, YMR037C, YNR031C, YLR006C, YJL095W, YJL128C, YFL026W, YER111C, YNL053W	77	55	1439	3.05809	0.25793	0.138565	6.14605		GOTERM_BP_FAT	GO:0051327~M phase of meiotic cell cycle	6	37.5	0.000110573	YOR368W, YDR386W, YER173W, YIL132C, YPL194W, YBR098W	15	184
GOTERM_BP_FAT	GO:0006312~mitotic recombination	6	12.5	9.0372e-06	YML095C, YDL059C, YLR135W, YDR004W, YPL022W, YMR190C	41	36	4870	19.7967	0.00311299	0.000194846	0.0123328																GOTERM_BP_FAT	GO:0045449~regulation of transcription	56	15.4696	0.00677766	YGL043W, YML062C, YMR037C, YDL020C, YLR039C, YOR023C, YML099C, YDR443C, YOR113W, YBL008W, YAL011W, YPR070W, YKR077W, YAL040C, YDL076C, YPR065W, YDL179W, YDR334W, YBR231C, YDL056W, YDR096W, YBR010W, YFR013W, YJR140C, YLR015W, YPL037C, YBL054W, YML121W, YCL061C, YER111C, YNL206C, YJR060W, YDR121W, YDR485C, YLR385C, YDL002C, YMR016C, YER120W, YLR085C, YOL108C, YLR006C, YMR039C, YNL136W, YOR039W, YFL…	297	657	4870	1.39764	0.999508	0.398175	10.3271		GOTERM_BP_FAT	GO:0000725~recombinational repair	4	25	0.000117286	YJR043C, YIL132C, YOR144C, YPL194W	15	35
GOTERM_BP_FAT	GO:0051327~M phase of meiotic cell cycle	10	20.8333	1.27963e-05	YOR368W, YML095C, YDR386W, YNL273W, YDR004W, YPL194W, YBR098W, YBR073W, YPL022W, YMR190C	41	184	4870	6.45546	0.00440502	0.000259658	0.0174624																GOTERM_BP_FAT	GO:0007231~osmosensory signaling pathway	6	1.65746	0.0089608	YNR031C, YLR248W, YLR006C, YBL056W, YJL128C, YER075C	297	22	4870	4.47199	0.999958	0.467452	13.4346		GOTERM_BP_FAT	GO:0007131~reciprocal meiotic recombination	4	25	0.00030317	YOR368W, YDR386W, YER173W, YBR098W	15	48
GOTERM_BP_FAT	GO:0007126~meiosis	10	20.8333	1.27963e-05	YOR368W, YML095C, YDR386W, YNL273W, YDR004W, YPL194W, YBR098W, YBR073W, YPL022W, YMR190C	41	184	4870	6.45546	0.00440502	0.000259658	0.0174624																GOTERM_BP_FAT	GO:0006468~protein amino acid phosphorylation	17	4.69613	0.00896092	YJR059W, YDR122W, YHR082C, YBR059C, YNL298W, YNR031C, YGL059W, YLR248W, YHR135C, YDR523C, YHR030C, YMR139W, YOL100W, YJL095W, YJL128C, YGR092W, YOR039W	297	138	4870	2.01996	0.999958	0.447348	13.4347		GOTERM_BP_FAT	GO:0007059~chromosome segregation	5	31.25	0.00097477	YDR386W, YIL132C, YNR010W, YOR144C, YBR098W	15	165
GOTERM_BP_FAT	GO:0022403~cell cycle phase	14	29.1667	1.7637e-05	YML095C, YNL273W, YMR135C, YDR004W, YPL022W, YBR073W, YPR120C, YOR368W, YDR386W, YNR010W, YOR144C, YPL194W, YBR098W, YMR190C	41	422	4870	3.94058	0.00606634	0.000337988	0.0240674																GOTERM_BP_FAT	GO:0010526~negative regulation of transposition, RNA-mediated	8	2.20994	0.00938211	YNL031C, YNR031C, YNR010W, YJL128C, YOR144C, YBR010W, YLR079W, YOR039W, YNL206C	297	40	4870	3.27946	0.999974	0.443747	14.0225		GOTERM_BP_FAT	GO:0000077~DNA damage checkpoint	3	18.75	0.00127632	YOR368W, YER173W, YPL194W	15	19
GOTERM_BP_FAT	GO:0007127~meiosis I	7	14.5833	4.93357e-05	YOR368W, YML095C, YDR386W, YDR004W, YBR098W, YBR073W, YPL022W	41	83	4870	10.0176	0.0168772	0.000895454	0.0673101																GOTERM_BP_FAT	GO:0010529~negative regulation of transposition	8	2.20994	0.00938211	YNL031C, YNR031C, YNR010W, YJL128C, YOR144C, YBR010W, YLR079W, YOR039W, YNL206C	297	40	4870	3.27946	0.999974	0.443747	14.0225		GOTERM_BP_FAT	GO:0042770~DNA damage response, signal transduction	3	18.75	0.00127632	YOR368W, YER173W, YPL194W	15	19
GOTERM_BP_FAT	GO:0006261~DNA-dependent DNA replication	7	14.5833	6.87309e-05	YIR002C, YPL167C, YJR043C, YOR346W, YLR135W, YNL273W, YMR190C	41	88	4870	9.44845	0.023434	0.00118495	0.09376																GOTERM_BP_FAT	GO:0051329~interphase of mitotic cell cycle	14	3.8674	0.0105048	YJR059W, YAL040C, YDL179W, YDL020C, YKR072C, YLR079W, YJR140C, YFR040W, YER167W, YOR054C, YNL289W, YER111C, YKR077W, YOR039W	297	105	4870	2.18631	0.999993	0.463403	15.5711		GOTERM_BP_FAT	GO:0051726~regulation of cell cycle	5	31.25	0.0012953	YOR368W, YPR119W, YER173W, YPL194W, YBR098W	15	178
GOTERM_BP_FAT	GO:0007530~sex determination	5	10.4167	6.93326e-05	YML095C, YLR135W, YBR098W, YPL022W, YMR190C	41	28	4870	21.2108	0.0236367	0.00113843	0.0945803																GOTERM_BP_FAT	GO:0051726~regulation of cell cycle	20	5.52486	0.0110124	YAL040C, YMR048W, YDL179W, YGR229C, YNL298W, YLR248W, YDL056W, YNL273W, YLR079W, YKR072C, YOR195W, YAL024C, YOR014W, YER167W, YBL056W, YHR158C, YCL061C, YNL289W, YBR098W, YMR190C	297	178	4870	1.84239	0.999996	0.462117	16.2625		GOTERM_BP_FAT	GO:0007127~meiosis I	4	25	0.0015174	YOR368W, YDR386W, YER173W, YBR098W	15	83
GOTERM_BP_FAT	GO:0007534~gene conversion at mating-type locus	4	8.33333	8.09509e-05	YML095C, YLR135W, YPL022W, YMR190C	41	11	4870	43.1929	0.0275428	0.0012687	0.110421																GOTERM_BP_FAT	GO:0010525~regulation of transposition, RNA-mediated	8	2.20994	0.0122394	YNL031C, YNR031C, YNR010W, YJL128C, YOR144C, YBR010W, YLR079W, YOR039W, YNL206C	297	42	4870	3.1233	0.999999	0.48149	17.9123		GOTERM_BP_FAT	GO:0031570~DNA integrity checkpoint	3	18.75	0.00171568	YOR368W, YER173W, YPL194W	15	22
GOTERM_BP_FAT	GO:0051276~chromosome organization	12	25	0.000193792	YBL088C, YDL059C, YML041C, YDL042C, YNR010W, YNL273W, YDR004W, YOR144C, YNL136W, YAL019W, YBR073W, YMR190C	41	387	4870	3.68312	0.0646783	0.00290294	0.264154																GOTERM_BP_FAT	GO:0042325~regulation of phosphorylation	8	2.20994	0.0122394	YAL040C, YDL179W, YNR031C, YBL056W, YJL128C, YER075C, YNL289W, YLR079W	297	42	4870	3.1233	0.999999	0.48149	17.9123		GOTERM_BP_FAT	GO:0045132~meiotic chromosome segregation	3	18.75	0.00258561	YDR386W, YIL132C, YBR098W	15	27
GOTERM_BP_FAT	GO:0022402~cell cycle process	14	29.1667	0.000193936	YML095C, YNL273W, YMR135C, YDR004W, YPL022W, YBR073W, YPR120C, YOR368W, YDR386W, YNR010W, YOR144C, YPL194W, YBR098W, YMR190C	41	530	4870	3.1376	0.0647248	0.00278422	0.264351																GOTERM_BP_FAT	GO:0033554~cellular response to stress	48	13.2597	0.0126098	YMR037C, YDL057W, YDR004W, YNL201C, YNL246W, YDL044C, YJL095W, YLL056C, YDR076W, YNL015W, YMR190C, YDR097C, YLR248W, YBR010W, YDR386W, YPL120W, YOR317W, YJR019C, YBL064C, YJL128C, YOR144C, YCL061C, YGL087C, YDR121W, YMR048W, YNL160W, YML058W, YNL273W, YJR043C, YHR030C, YLR006C, YMR039C, YNL136W, YER142C, YOR039W, YNL031C, YLL042C, YMR184W, YNR031C, YHL021C, YNL030W, YGL062W, YGL163C, YNL085W, YMR…	297	562	4870	1.40048	0.999999	0.475881	18.4043		GOTERM_BP_FAT	GO:0042276~error-prone postreplication DNA repair	2	12.5	0.00860122	YPL167C, YOR346W	15	3
GOTERM_BP_FAT	GO:0000018~regulation of DNA recombination	4	8.33333	0.000384669	YIR002C, YOR144C, YBR098W, YMR190C	41	18	4870	26.3957	0.124304	0.00529539	0.523704																GOTERM_BP_FAT	GO:0000165~MAPKKK cascade	5	1.38122	0.0135936	YNR031C, YOL100W, YBL056W, YJL128C, YER075C	297	16	4870	5.12416	1	0.486493	19.6977		GOTERM_BP_FAT	GO:0010994~free ubiquitin chain polymerization	2	12.5	0.00860122	YGL087C, YLR032W	15	3
GOTERM_BP_FAT	GO:0000736~double-strand break repair via single-strand annealing, removal of nonhomologous ends	3	6.25	0.00039064	YML095C, YLR135W, YPL022W	41	4	4870	89.0854	0.126107	0.00517108	0.531812																GOTERM_BP_FAT	GO:0006323~DNA packaging	9	2.48619	0.0136914	YJR140C, YCR086W, YNL031C, YNL246W, YBL008W, YNL030W, YER164W, YOR038C, YBR010W, YNL206C	297	53	4870	2.78445	1	0.474468	19.8251		GOTERM_BP_FAT	GO:0000712~resolution of meiotic joint molecules as recombinants	2	12.5	0.00860122	YDR386W, YBR098W	15	3
GOTERM_BP_FAT	GO:0051726~regulation of cell cycle	8	16.6667	0.000519368	YOR368W, YNL273W, YMR135C, YOL001W, YPL194W, YBR098W, YPR120C, YMR190C	41	178	4870	5.33845	0.164085	0.00661611	0.706486																GOTERM_BP_FAT	GO:0010528~regulation of transposition	8	2.20994	0.013882	YNL031C, YNR031C, YNR010W, YJL128C, YOR144C, YBR010W, YLR079W, YOR039W, YNL206C	297	43	4870	3.05066	1	0.465418	20.073		GOTERM_BP_FAT	GO:0051304~chromosome separation	2	12.5	0.00860122	YDR386W, YBR098W	15	3
GOTERM_BP_FAT	GO:0007131~reciprocal meiotic recombination	5	10.4167	0.000585326	YOR368W, YDR386W, YBR098W, YBR073W, YPL022W	41	48	4870	12.373	0.182902	0.0071882	0.795875																GOTERM_BP_FAT	GO:0051325~interphase	14	3.8674	0.0152041	YJR059W, YAL040C, YDL179W, YDL020C, YKR072C, YLR079W, YJR140C, YFR040W, YER167W, YOR054C, YNL289W, YER111C, YKR077W, YOR039W	297	110	4870	2.08693	1	0.483135	21.7734		GOTERM_BP_FAT	GO:0051307~meiotic chromosome separation	2	12.5	0.00860122	YDR386W, YBR098W	15	3
GOTERM_BP_FAT	GO:0031570~DNA integrity checkpoint	4	8.33333	0.000709614	YOR368W, YNL273W, YPL194W, YMR190C	41	22	4870	21.5965	0.21722	0.00840939	0.964113																GOTERM_BP_FAT	GO:0000724~double-strand break repair via homologous recombination	6	1.65746	0.0155728	YJR043C, YDR076W, YDR004W, YOR144C, YGL163C, YMR190C	297	25	4870	3.93535	1	0.478509	22.2415		KEGG_PATHWAY	sce04111:Cell cycle	4	25	0.0105333	YOR368W, YPR119W, YER173W, YPL194W	7	125
GOTERM_BP_FAT	GO:0007533~mating type switching	4	8.33333	0.000709614	YML095C, YLR135W, YPL022W, YMR190C	41	22	4870	21.5965	0.21722	0.00840939	0.964113																GOTERM_BP_FAT	GO:0006470~protein amino acid dephosphorylation	7	1.9337	0.0174392	YOR014W, YDR075W, YDL236W, YBL056W, YDL230W, YER075C, YNL053W	297	35	4870	3.27946	1	0.505259	24.571		GOTERM_BP_FAT	GO:0019985~bypass DNA synthesis	2	12.5	0.011453	YPL167C, YOR346W	15	4
GOTERM_BP_FAT	GO:0051053~negative regulation of DNA metabolic process	4	8.33333	0.000811423	YIR002C, YDL042C, YNL273W, YOR144C	41	23	4870	20.6575	0.244257	0.00929171	1.10173																GOTERM_BP_FAT	GO:0045132~meiotic chromosome segregation	6	1.65746	0.0214312	YMR048W, YOR014W, YCR086W, YDR386W, YBR098W, YMR190C	297	27	4870	3.64385	1	0.566857	29.3358		GOTERM_BP_FAT	GO:0000075~cell cycle checkpoint	3	18.75	0.0135614	YOR368W, YER173W, YPL194W	15	63
GOTERM_BP_FAT	GO:0000735~removal of nonhomologous ends	3	6.25	0.000966474	YML095C, YLR135W, YPL022W	41	6	4870	59.3902	0.283656	0.0107034	1.31097																GOTERM_BP_FAT	GO:0006796~phosphate metabolic process	27	7.45856	0.0218937	YHR082C, YBR059C, YNL298W, YHR135C, YDR523C, YHR030C, YJL095W, YGR092W, YOR039W, YOL059W, YJR059W, YDR122W, YDR075W, YNR031C, YGL059W, YLR248W, YDL230W, YMR267W, YOR014W, YMR139W, YDL236W, YOL100W, YBL056W, YDR287W, YJL128C, YER075C, YNL053W	297	284	4870	1.5589	1	0.562397	29.8691		GOTERM_BP_FAT	GO:0010993~regulation of ubiquitin homeostasis	2	12.5	0.0142972	YGL087C, YLR032W	15	5
GOTERM_BP_FAT	GO:0007049~cell cycle	14	29.1667	0.0010173	YML095C, YNL273W, YMR135C, YDR004W, YPL022W, YBR073W, YPR120C, YOR368W, YDR386W, YNR010W, YOR144C, YPL194W, YBR098W, YMR190C	41	627	4870	2.6522	0.296119	0.0109133	1.37946																GOTERM_BP_FAT	GO:0019220~regulation of phosphate metabolic process	8	2.20994	0.024509	YAL040C, YDL179W, YNR031C, YBL056W, YJL128C, YER075C, YNL289W, YLR079W	297	48	4870	2.73288	1	0.592012	32.8151		GOTERM_BP_FAT	GO:0006265~DNA topological change	2	12.5	0.0142972	YDR386W, YBR098W	15	5
GOTERM_BP_FAT	GO:0007531~mating type determination	4	8.33333	0.00117108	YML095C, YLR135W, YPL022W, YMR190C	41	26	4870	18.2739	0.33253	0.0121756	1.58646																GOTERM_BP_FAT	GO:0051174~regulation of phosphorus metabolic process	8	2.20994	0.024509	YAL040C, YDL179W, YNR031C, YBL056W, YJL128C, YER075C, YNL289W, YLR079W	297	48	4870	2.73288	1	0.592012	32.8151		GOTERM_BP_FAT	GO:0006261~DNA-dependent DNA replication	3	18.75	0.0255148	YPL167C, YJR043C, YOR346W	15	88
GOTERM_BP_FAT	GO:0045165~cell fate commitment	4	8.33333	0.00117108	YML095C, YLR135W, YPL022W, YMR190C	41	26	4870	18.2739	0.33253	0.0121756	1.58646																GOTERM_BP_FAT	GO:0065004~protein-DNA complex assembly	10	2.76243	0.0247003	YJR140C, YNL031C, YNL246W, YBL008W, YNL030W, YOR038C, YDR076W, YDR004W, YMR039C, YBR010W, YNL206C	297	70	4870	2.34247	1	0.58329	33.0259		GOTERM_BP_FAT	GO:0051258~protein polymerization	2	12.5	0.025598	YGL087C, YLR032W	15	9
GOTERM_BP_FAT	GO:0045132~meiotic chromosome segregation	4	8.33333	0.00130999	YDR386W, YBR098W, YBR073W, YMR190C	41	27	4870	17.5971	0.363801	0.0132132	1.77308																GOTERM_BP_FAT	GO:0000161~MAPKKK cascade involved in osmosensory signaling pathway	4	1.10497	0.0254602	YNR031C, YBL056W, YJL128C, YER075C	297	11	4870	5.96266	1	0.583261	33.8574		GOTERM_BP_FAT	GO:0032844~regulation of homeostatic process	2	12.5	0.0339945	YGL087C, YLR032W	15	12
GOTERM_BP_FAT	GO:0000723~telomere maintenance	5	10.4167	0.00145373	YBL088C, YDL059C, YDR004W, YOR144C, YMR190C	41	61	4870	9.73611	0.394622	0.0142377	1.96585																GOTERM_BP_FAT	GO:0006793~phosphorus metabolic process	27	7.45856	0.0266102	YHR082C, YBR059C, YNL298W, YHR135C, YDR523C, YHR030C, YJL095W, YGR092W, YOR039W, YOL059W, YJR059W, YDR122W, YDR075W, YNR031C, YGL059W, YLR248W, YDL230W, YMR267W, YOR014W, YMR139W, YDL236W, YOL100W, YBL056W, YDR287W, YJL128C, YER075C, YNL053W	297	289	4870	1.53193	1	0.588706	35.0974		GOTERM_BP_FAT	GO:0000018~regulation of DNA recombination	2	12.5	0.0505863	YOR144C, YBR098W	15	18
GOTERM_BP_FAT	GO:0032200~telomere organization	5	10.4167	0.00145373	YBL088C, YDL059C, YDR004W, YOR144C, YMR190C	41	61	4870	9.73611	0.394622	0.0142377	1.96585																GOTERM_BP_FAT	GO:0016192~vesicle-mediated transport	33	9.11602	0.0293257	YKL124W, YLR080W, YOR216C, YOR018W, YLR039C, YHR135C, YML071C, YGL054C, YAL024C, YIL039W, YOR089C, YBR105C, YJL029C, YOR357C, YLR181C, YDR484W, YBL007C, YLR360W, YDR122W, YAL048C, YNL041C, YDR108W, YDR126W, YNL049C, YNL051W, YLR114C, YGL005C, YPL120W, YHL031C, YJL084C, YMR292W, YJL204C, YPL145C	297	376	4870	1.43913	1	0.614208	37.9393		GOTERM_BP_FAT	GO:0000209~protein polyubiquitination	2	12.5	0.0560579	YGL087C, YLR032W	15	20
GOTERM_BP_FAT	GO:0060249~anatomical structure homeostasis	5	10.4167	0.00145373	YBL088C, YDL059C, YDR004W, YOR144C, YMR190C	41	61	4870	9.73611	0.394622	0.0142377	1.96585																GOTERM_BP_FAT	GO:0042147~retrograde transport, endosome to Golgi	5	1.38122	0.0298924	YPL120W, YLR039C, YJL029C, YOR357C, YDR484W	297	20	4870	4.09933	1	0.610998	38.5176		GOTERM_BP_FAT	GO:0000724~double-strand break repair via homologous recombination	2	12.5	0.0696089	YJR043C, YOR144C	15	25
GOTERM_BP_FAT	GO:0000727~double-strand break repair via break-induced replication	3	6.25	0.0017854	YJR043C, YDL059C, YBR073W	41	8	4870	44.5427	0.460176	0.0169796	2.40931																GOTERM_BP_FAT	GO:0000079~regulation of cyclin-dependent protein kinase activity	5	1.38122	0.0298924	YAL040C, YDL179W, YBL056W, YNL289W, YLR079W	297	20	4870	4.09933	1	0.610998	38.5176		KEGG_PATHWAY	sce03430:Mismatch repair	2	12.5	0.0767813	YJL092W, YJR043C	7	19
GOTERM_BP_FAT	GO:0007059~chromosome segregation	7	14.5833	0.00203657	YDR386W, YNR010W, YNL273W, YOR144C, YBR098W, YBR073W, YMR190C	41	165	4870	5.03917	0.505067	0.0188295	2.7439																GOTERM_BP_FAT	GO:0051052~regulation of DNA metabolic process	9	2.48619	0.0299598	YMR048W, YDL020C, YKL117W, YML058W, YNL273W, YCL061C, YOR144C, YBR098W, YMR190C	297	61	4870	2.41927	1	0.601781	38.5859		KEGG_PATHWAY	sce03440:Homologous recombination	2	12.5	0.0767813	YJR043C, YDR386W	7	19
GOTERM_BP_FAT	GO:0044265~cellular macromolecule catabolic process	11	22.9167	0.0040726	YML095C, YJR043C, YKL213C, YBL088C, YLR135W, YJL204C, YPL003W, YMR135C, YBR098W, YPL022W, YMR190C	41	475	4870	2.75071	0.755347	0.0363724	5.41719																GOTERM_BP_FAT	GO:0032200~telomere organization	9	2.48619	0.0299598	YLR015W, YBL032W, YAR003W, YPL157W, YCL061C, YDR004W, YOR144C, YGL163C, YMR190C	297	61	4870	2.41927	1	0.601781	38.5859		GOTERM_BP_FAT	GO:0007242~intracellular signaling cascade	3	18.75	0.0854669	YOR368W, YER173W, YPL194W	15	172
GOTERM_BP_FAT	GO:0000819~sister chromatid segregation	5	10.4167	0.00430467	YNR010W, YNL273W, YOR144C, YBR073W, YMR190C	41	82	4870	7.24271	0.774248	0.037443	5.71754																GOTERM_BP_FAT	GO:0060249~anatomical structure homeostasis	9	2.48619	0.0299598	YLR015W, YBL032W, YAR003W, YPL157W, YCL061C, YDR004W, YOR144C, YGL163C, YMR190C	297	61	4870	2.41927	1	0.601781	38.5859		GOTERM_BP_FAT	GO:0007067~mitosis	3	18.75	0.0889201	YPR119W, YNR010W, YOR144C	15	176
GOTERM_BP_FAT	GO:0009057~macromolecule catabolic process	11	22.9167	0.00555854	YML095C, YJR043C, YKL213C, YBL088C, YLR135W, YJL204C, YPL003W, YMR135C, YBR098W, YPL022W, YMR190C	41	496	4870	2.63424	0.853839	0.0469388	7.32504																GOTERM_BP_FAT	GO:0000723~telomere maintenance	9	2.48619	0.0299598	YLR015W, YBL032W, YAR003W, YPL157W, YCL061C, YDR004W, YOR144C, YGL163C, YMR190C	297	61	4870	2.41927	1	0.601781	38.5859		KEGG_PATHWAY	sce04113:Meiosis	3	18.75	0.0890547	YOR368W, YER173W, YPL194W	7	125
GOTERM_BP_FAT	GO:0006284~base-excision repair	3	6.25	0.00645619	YKL114C, YJR043C, YER142C	41	15	4870	23.7561	0.892966	0.053044	8.46024																GOTERM_BP_FAT	GO:0006260~DNA replication	16	4.41989	0.0323218	YDR121W, YMR048W, YDR097C, YCR086W, YOR330C, YNL072W, YBL032W, YDL056W, YNL273W, YDR279W, YJR043C, YPL157W, YCL061C, YOR144C, YLR154C, YMR190C	297	147	4870	1.78474	1	0.620301	40.9394		GOTERM_BP_FAT	GO:0000087~M phase of mitotic cell cycle	3	18.75	0.0906631	YPR119W, YNR010W, YOR144C	15	178
GOTERM_BP_FAT	GO:0000722~telomere maintenance via recombination	3	6.25	0.00926252	YDL059C, YDR004W, YMR190C	41	18	4870	19.7967	0.959662	0.0735911	11.9266																GOTERM_BP_FAT	GO:0034724~DNA replication-independent nucleosome organization	3	0.828729	0.0325747	YJR140C, YBL008W, YOR038C	297	5	4870	9.83838	1	0.613667	41.1864		GOTERM_BP_FAT	GO:0000280~nuclear division	3	18.75	0.097741	YPR119W, YNR010W, YOR144C	15	186
GOTERM_BP_FAT	GO:0006301~postreplication repair	3	6.25	0.0102988	YPL167C, YJR043C, YOR346W	41	19	4870	18.7548	0.971887	0.0797025	13.1755																GOTERM_BP_FAT	GO:0006336~DNA replication-independent nucleosome assembly	3	0.828729	0.0325747	YJR140C, YBL008W, YOR038C	297	5	4870	9.83838	1	0.613667	41.1864
GOTERM_BP_FAT	GO:0000077~DNA damage checkpoint	3	6.25	0.0102988	YOR368W, YPL194W, YMR190C	41	19	4870	18.7548	0.971887	0.0797025	13.1755																GOTERM_BP_FAT	GO:0051051~negative regulation of transport	3	0.828729	0.0325747	YER120W, YLR011W, YML099C	297	5	4870	9.83838	1	0.613667	41.1864
GOTERM_BP_FAT	GO:0042770~DNA damage response, signal transduction	3	6.25	0.0102988	YOR368W, YPL194W, YMR190C	41	19	4870	18.7548	0.971887	0.0797025	13.1755																GOTERM_BP_FAT	GO:0016311~dephosphorylation	8	2.20994	0.033038	YOR014W, YDR075W, YDL236W, YDR287W, YBL056W, YDL230W, YER075C, YNL053W	297	51	4870	2.57213	1	0.609642	41.6361
GOTERM_BP_FAT	GO:0000737~DNA catabolic process, endonucleolytic	3	6.25	0.0125175	YML095C, YLR135W, YPL022W	41	21	4870	16.9686	0.987039	0.0940473	15.7946																GOTERM_BP_FAT	GO:0016197~endosome transport	9	2.48619	0.0355138	YLR360W, YKL124W, YPL120W, YLR039C, YMR292W, YJL029C, YLR181C, YOR357C, YDR484W	297	63	4870	2.34247	1	0.627597	43.9858
KEGG_PATHWAY	sce03410:Base excision repair	3	6.25	0.0126066	YKL114C, YJR043C, YER142C	16	17	1439	15.8713	0.11915	0.0614638	7.33508																GOTERM_BP_FAT	GO:0006333~chromatin assembly or disassembly	9	2.48619	0.038536	YJR140C, YJR060W, YNL031C, YNL246W, YBL008W, YNL030W, YER164W, YOR038C, YBR010W, YNL206C	297	64	4870	2.30587	1	0.649345	46.7337
GOTERM_BP_FAT	GO:0000075~cell cycle checkpoint	4	8.33333	0.0145054	YOR368W, YNL273W, YPL194W, YMR190C	41	63	4870	7.54162	0.993533	0.105976	18.0788																GOTERM_BP_FAT	GO:0006984~ER-nuclear signaling pathway	11	3.03867	0.0395473	YER120W, YHR082C, YGR229C, YHR030C, YDR123C, YJL095W, YDR071C, YDL056W, YER075C, YER111C, YNL053W	297	88	4870	2.04966	1	0.650408	47.6245
GOTERM_BP_FAT	GO:0006296~nucleotide-excision repair, DNA incision, 5'-to lesion	2	4.16667	0.0163613	YML095C, YPL022W	41	2	4870	118.78	0.996625	0.116377	20.1594																GOTERM_BP_FAT	GO:0006350~transcription	45	12.4309	0.0399625	YGL043W, YJR060W, YML062C, YDR121W, YDL020C, YMR037C, YLR039C, YLR385C, YOR023C, YDL002C, YML099C, YDR443C, YMR016C, YOR113W, YLR085C, YOL108C, YBL008W, YAL011W, YPR070W, YMR039C, YNL136W, YKR077W, YJL148W, YFL013C, YDL076C, YPR065W, YGR229C, YBR231C, YDR334W, YDL056W, YOR038C, YDR096W, YKL015W, YFR013W, YJR140C, YLR015W, YPL037C, YDR123C, YML121W, YER164W, YNR010W, YER111C, YDR156W, YCL010C, YNL…	297	559	4870	1.32	1	0.645877	47.9863
GOTERM_BP_FAT	GO:0006307~DNA dealkylation	2	4.16667	0.0163613	YDL200C, YER142C	41	2	4870	118.78	0.996625	0.116377	20.1594																GOTERM_BP_FAT	GO:0006891~intra-Golgi vesicle-mediated transport	5	1.38122	0.0410472	YNL051W, YGL005C, YHL031C, YNL041C, YML071C	297	22	4870	3.72666	1	0.647667	48.9203
GOTERM_BP_FAT	GO:0006298~mismatch repair	3	6.25	0.0217324	YML095C, YJR043C, YPL022W	41	28	4870	12.7265	0.99949	0.14895	25.9081																GOTERM_BP_FAT	GO:0007005~mitochondrion organization	25	6.90608	0.044103	YNL252C, YNL177C, YOR330C, YHR038W, YNL081C, YML058W, YDR347W, YER050C, YKL194C, YJL063C, YGL219C, YMR275C, YNL213C, YPL104W, YPL173W, YNL070W, YBL080C, YCR003W, YDR322W, YER017C, YAL048C, YGR181W, YLR190W, YKR016W, YBL038W	297	275	4870	1.49066	1	0.666533	51.4676
GOTERM_BP_FAT	GO:0051304~chromosome separation	2	4.16667	0.0244438	YDR386W, YBR098W	41	3	4870	79.187	0.999804	0.162951	28.6621																GOTERM_BP_FAT	GO:0043044~ATP-dependent chromatin remodeling	6	1.65746	0.0469119	YLR085C, YDR334W, YBR231C, YML041C, YAL011W, YDR485C	297	33	4870	2.98133	1	0.681767	53.7036
GOTERM_BP_FAT	GO:0051307~meiotic chromosome separation	2	4.16667	0.0244438	YDR386W, YBR098W	41	3	4870	79.187	0.999804	0.162951	28.6621																GOTERM_BP_FAT	GO:0048478~replication fork protection	3	0.828729	0.0469251	YMR048W, YNL273W, YCL061C	297	6	4870	8.19865	1	0.67419	53.7139
GOTERM_BP_FAT	GO:0042276~error-prone postreplication DNA repair	2	4.16667	0.0244438	YPL167C, YOR346W	41	3	4870	79.187	0.999804	0.162951	28.6621																GOTERM_BP_FAT	GO:0043570~maintenance of DNA repeat elements	3	0.828729	0.0469251	YMR048W, YNL273W, YCL061C	297	6	4870	8.19865	1	0.67419	53.7139
GOTERM_BP_FAT	GO:0000712~resolution of meiotic joint molecules as recombinants	2	4.16667	0.0244438	YDR386W, YBR098W	41	3	4870	79.187	0.999804	0.162951	28.6621																GOTERM_BP_FAT	GO:0045003~double-strand break repair via synthesis-dependent strand annealing	3	0.828729	0.0469251	YDR076W, YDR004W, YGL163C	297	6	4870	8.19865	1	0.67419	53.7139
GOTERM_BP_FAT	GO:0000070~mitotic sister chromatid segregation	4	8.33333	0.0246962	YNR010W, YNL273W, YOR144C, YMR190C	41	77	4870	6.17041	0.999821	0.161436	28.9136																GOTERM_BP_FAT	GO:0043405~regulation of MAP kinase activity	3	0.828729	0.0469251	YBL056W, YJL128C, YER075C	297	6	4870	8.19865	1	0.67419	53.7139
GOTERM_BP_FAT	GO:0006275~regulation of DNA replication	3	6.25	0.0279359	YDL042C, YNL273W, YPR120C	41	32	4870	11.1357	0.999943	0.177578	32.0693																GOTERM_BP_FAT	GO:0000076~DNA replication checkpoint	3	0.828729	0.0469251	YMR048W, YNL273W, YCL061C	297	6	4870	8.19865	1	0.67419	53.7139
GOTERM_BP_FAT	GO:0019985~bypass DNA synthesis	2	4.16667	0.0324615	YPL167C, YOR346W	41	4	4870	59.3902	0.999989	0.200074	36.2608																GOTERM_BP_FAT	GO:0007166~cell surface receptor linked signal transduction	8	2.20994	0.0472017	YDR379W, YNR031C, YLR248W, YLR006C, YBL056W, YJL128C, YER075C, YFL026W	297	55	4870	2.38506	1	0.668852	53.9287
GOTERM_BP_FAT	GO:0051172~negative regulation of nitrogen compound metabolic process	6	12.5	0.0326194	YIR002C, YML041C, YDL042C, YNL273W, YOL001W, YOR144C	41	220	4870	3.23947	0.999989	0.197502	36.4025																GOTERM_BP_FAT	GO:0051053~negative regulation of DNA metabolic process	5	1.38122	0.0473954	YMR048W, YML058W, YNL273W, YCL061C, YOR144C	297	23	4870	3.56463	1	0.662989	54.0786
GOTERM_BP_FAT	GO:0045934~negative regulation of nucleobase, nucleoside, nucleotide and nucleic acid metabolic process	6	12.5	0.0326194	YIR002C, YML041C, YDL042C, YNL273W, YOL001W, YOR144C	41	220	4870	3.23947	0.999989	0.197502	36.4025																GOTERM_BP_FAT	GO:0000725~recombinational repair	6	1.65746	0.0582024	YJR043C, YDR076W, YDR004W, YOR144C, YGL163C, YMR190C	297	35	4870	2.81097	1	0.732029	61.7531
GOTERM_BP_FAT	GO:0003006~reproductive developmental process	5	10.4167	0.0348918	YML095C, YLR135W, YBR098W, YPL022W, YMR190C	41	152	4870	3.90725	0.999995	0.206406	38.4114																GOTERM_BP_FAT	GO:0032297~negative regulation of DNA replication initiation	3	0.828729	0.0631047	YMR048W, YNL273W, YCL061C	297	7	4870	7.02742	1	0.754377	64.8222
GOTERM_BP_FAT	GO:0033683~nucleotide-excision repair, DNA incision	2	4.16667	0.040415	YML095C, YPL022W	41	5	4870	47.5122	0.999999	0.231696	43.0513																GOTERM_BP_FAT	GO:0031327~negative regulation of cellular biosynthetic process	21	5.8011	0.0668754	YDR121W, YMR048W, YJR060W, YPR065W, YNL031C, YBR231C, YML058W, YNL030W, YDR485C, YNL273W, YBR010W, YDR443C, YER120W, YLR015W, YML041C, YML121W, YAR003W, YOR276W, YBR105C, YCL061C, YIL097W, YNL206C	297	231	4870	1.49066	1	0.768387	67.0241
GOTERM_BP_FAT	GO:0031573~intra-S DNA damage checkpoint	2	4.16667	0.040415	YPL194W, YMR190C	41	5	4870	47.5122	0.999999	0.231696	43.0513																GOTERM_BP_FAT	GO:0008156~negative regulation of DNA replication	4	1.10497	0.0690991	YMR048W, YML058W, YNL273W, YCL061C	297	16	4870	4.09933	1	0.773518	68.2613
GOTERM_BP_FAT	GO:0010520~regulation of reciprocal meiotic recombination	2	4.16667	0.040415	YBR098W, YMR190C	41	5	4870	47.5122	0.999999	0.231696	43.0513																GOTERM_BP_FAT	GO:0009890~negative regulation of biosynthetic process	21	5.8011	0.0717954	YDR121W, YMR048W, YJR060W, YPR065W, YNL031C, YBR231C, YML058W, YNL030W, YDR485C, YNL273W, YBR010W, YDR443C, YER120W, YLR015W, YML041C, YML121W, YAR003W, YOR276W, YBR105C, YCL061C, YIL097W, YNL206C	297	233	4870	1.47787	1	0.780665	69.7031
GOTERM_BP_FAT	GO:0060631~regulation of meiosis I	2	4.16667	0.040415	YBR098W, YMR190C	41	5	4870	47.5122	0.999999	0.231696	43.0513																GOTERM_BP_FAT	GO:0022403~cell cycle phase	34	9.39227	0.0730939	YMR048W, YCR086W, YDL020C, YNL273W, YDR004W, YKR072C, YOR195W, YDR523C, YAL024C, YFR040W, YER167W, YPL152W, YNL001W, YOR054C, YNL289W, YDR076W, YKR077W, YOR039W, YMR190C, YDL001W, YAL040C, YJR059W, YDR097C, YDL179W, YDR108W, YLR079W, YJR140C, YOR014W, YDR386W, YNR010W, YCL061C, YOR144C, YER111C, YBR098W	297	422	4870	1.32111	1	0.780863	70.3753
GOTERM_BP_FAT	GO:0006265~DNA topological change	2	4.16667	0.040415	YDR386W, YBR098W	41	5	4870	47.5122	0.999999	0.231696	43.0513																GOTERM_BP_FAT	GO:0042592~homeostatic process	22	6.07735	0.0791433	YJR059W, YBL032W, YLR205C, YDR004W, YGL163C, YLL015W, YDL054C, YLR015W, YOR054C, YBR036C, YML121W, YER145C, YAR003W, YOL122C, YPL157W, YBL064C, YOR357C, YCL061C, YOR144C, YGR092W, YOR039W, YMR190C	297	250	4870	1.44296	1	0.802118	73.3268
GOTERM_BP_FAT	GO:0010529~negative regulation of transposition	3	6.25	0.042166	YHR154W, YNR010W, YOR144C	41	40	4870	8.90854	1	0.236799	44.4534																GOTERM_BP_FAT	GO:0018345~protein palmitoylation	3	0.828729	0.0808396	YDR459C, YNL326C, YDR126W	297	8	4870	6.14899	1	0.803631	74.1035
GOTERM_BP_FAT	GO:0010526~negative regulation of transposition, RNA-mediated	3	6.25	0.042166	YHR154W, YNR010W, YOR144C	41	40	4870	8.90854	1	0.236799	44.4534																GOTERM_BP_FAT	GO:0018318~protein amino acid palmitoylation	3	0.828729	0.0808396	YDR459C, YNL326C, YDR126W	297	8	4870	6.14899	1	0.803631	74.1035
GOTERM_BP_FAT	GO:0010525~regulation of transposition, RNA-mediated	3	6.25	0.0460713	YHR154W, YNR010W, YOR144C	41	42	4870	8.48432	1	0.252169	47.4657																GOTERM_BP_FAT	GO:0060341~regulation of cellular localization	3	0.828729	0.0808396	YER120W, YLR011W, YML099C	297	8	4870	6.14899	1	0.803631	74.1035
GOTERM_BP_FAT	GO:0010528~regulation of transposition	3	6.25	0.0480725	YHR154W, YNR010W, YOR144C	41	43	4870	8.28701	1	0.257841	48.95																GOTERM_BP_FAT	GO:0051252~regulation of RNA metabolic process	37	10.221	0.0829234	YGL043W, YDR121W, YJR060W, YMR037C, YDL002C, YML099C, YDR443C, YMR016C, YOR113W, YER120W, YOL108C, YBL008W, YHR086W, YLR006C, YPR070W, YMR039C, YNL136W, YKR077W, YOR039W, YAL040C, YPR065W, YDL179W, YDL056W, YOR038C, YKL015W, YJR140C, YDR123C, YLR015W, YPL048W, YBL054W, YML121W, YAR003W, YER164W, YNR010W, YCL061C, YER111C, YNL206C	297	470	4870	1.29085	1	0.80665	75.0286
GOTERM_BP_FAT	GO:0045910~negative regulation of DNA recombination	2	4.16667	0.0483047	YIR002C, YOR144C	41	6	4870	39.5935	1	0.255097	49.1197																GOTERM_BP_FAT	GO:0010604~positive regulation of macromolecule metabolic process	19	5.24862	0.0916985	YJR060W, YNL031C, YDL020C, YKL117W, YNL030W, YDL056W, YBR010W, YKL015W, YNL085W, YER167W, YLR067C, YOL108C, YPL048W, YDR123C, YNL246W, YHR086W, YER164W, YMR039C, YER111C, YER035W	297	212	4870	1.46957	1	0.833929	78.5949
GOTERM_BP_FAT	GO:0000738~DNA catabolic process, exonucleolytic	2	4.16667	0.0483047	YBL088C, YMR190C	41	6	4870	39.5935	1	0.255097	49.1197																GOTERM_BP_FAT	GO:0048193~Golgi vesicle transport	17	4.69613	0.0917635	YOR216C, YLR080W, YNL041C, YDR108W, YNL049C, YML071C, YGL054C, YNL051W, YLR114C, YIL039W, YGL005C, YHL031C, YMR292W, YJL029C, YOR357C, YDR484W, YPL145C	297	184	4870	1.51497	1	0.829193	78.6195
GOTERM_BP_FAT	GO:0000729~DNA double-strand break processing	2	4.16667	0.0483047	YBL088C, YMR190C	41	6	4870	39.5935	1	0.255097	49.1197																GOTERM_BP_FAT	GO:0006914~autophagy	14	3.8674	0.0929766	YDR122W, YLR360W, YGR223C, YLL042C, YDL020C, YIL146C, YDR108W, YOR023C, YOL108C, YPL120W, YOL100W, YMR004W, YIL097W, YER035W	297	143	4870	1.60533	1	0.828447	79.0726
KEGG_PATHWAY	sce03420:Nucleotide excision repair	3	6.25	0.0494974	YML095C, YJR043C, YPL022W	16	35	1439	7.70893	0.398088	0.155672	26.2748																GOTERM_BP_FAT	GO:0006355~regulation of transcription, DNA-dependent	36	9.94475	0.0945131	YGL043W, YDR121W, YJR060W, YMR037C, YDL002C, YML099C, YDR443C, YMR016C, YOR113W, YER120W, YOL108C, YBL008W, YLR006C, YPR070W, YMR039C, YNL136W, YKR077W, YOR039W, YAL040C, YPR065W, YDL179W, YDL056W, YOR038C, YKL015W, YJR140C, YDR123C, YLR015W, YPL048W, YBL054W, YML121W, YAR003W, YER164W, YNR010W, YCL061C, YER111C, YNL206C	297	461	4870	1.28048	1	0.828817	79.6336
GOTERM_BP_FAT	GO:0033567~DNA replication, Okazaki fragment processing	2	4.16667	0.0561311	YIR002C, YJR043C	41	7	4870	33.9373	1	0.286659	54.5424																GOTERM_BP_FAT	GO:0006623~protein targeting to vacuole	8	2.20994	0.0976023	YKL124W, YLL042C, YOR089C, YPL120W, YML041C, YBR105C, YMR004W, YBR290W	297	65	4870	2.01813	1	0.834246	80.7192
GOTERM_BP_FAT	GO:0006289~nucleotide-excision repair	3	6.25	0.0585388	YML095C, YJR043C, YPL022W	41	48	4870	7.42378	1	0.29309	56.0997																GOTERM_BP_FAT	GO:0006970~response to osmotic stress	11	3.03867	0.0987457	YBL007C, YMR037C, YPL152W, YNR031C, YLR248W, YLR006C, YBL056W, YJL128C, YER075C, YMR039C, YKR072C	297	104	4870	1.73433	1	0.833281	81.107
GOTERM_BP_FAT	GO:0010605~negative regulation of macromolecule metabolic process	6	12.5	0.0621073	YIR002C, YML041C, YDL042C, YNL273W, YOL001W, YOR144C	41	263	4870	2.70982	1	0.304166	58.3169																GOTERM_BP_FAT	GO:0000083~regulation of transcription of G1/S-phase of mitotic cell cycle	3	0.828729	0.0998826	YJR140C, YAL040C, YDL179W	297	9	4870	5.46577	1	0.832324	81.4854
GOTERM_BP_FAT	GO:0000710~meiotic mismatch repair	2	4.16667	0.0638948	YML095C, YPL022W	41	8	4870	29.6951	1	0.307475	59.3882																GOTERM_BP_FAT	GO:0030491~heteroduplex formation	3	0.828729	0.0998826	YDR076W, YDR004W, YGL163C	297	9	4870	5.46577	1	0.832324	81.4854
GOTERM_BP_FAT	GO:0030491~heteroduplex formation	2	4.16667	0.0715962	YDR004W, YBR073W	41	9	4870	26.3957	1	0.334235	63.7182
[truncated: 57 more columns]
