# Supplementary material for: Genomic Phenotyping by Barcode Sequencing Broadly Distinguishes between Alkylating Agents, Oxidizing Agents, and Non-Genotoxic Agents, and Reveals a Role for Aromatic Amino Acids in Cellular Recovery after Quinone Exposure
Source: PLoS One. 2013 Sep 9;8(9):e73736. doi: 10.1371/journal.pone.0073736 (PMC3767620; doi:10.1371/journal.pone.0073736)
Supplement: Table S6 — Enriched gene sets after 20 generation times (complete lists). (XLSX) [file pone.0073736.s009.xlsx]

## Sheet: Sheet1
MMS 20														BCNU 20														DMSO 20														ENU 20
Category	Term	Count	%	PValue	Genes	List Total	Pop Hits	Pop Total	Fold Enrichment	Bonferroni	Benjamini	FDR		Category	Term	Count	%	PValue	Genes	List Total	Pop Hits	Pop Total	Fold Enrichment	Bonferroni	Benjamini	FDR		Category	Term	Count	%	PValue	Genes	List Total	Pop Hits	Pop Total	Fold Enrichment	Bonferroni	Benjamini	FDR		Category	Term	Count	%	PValue	Genes	List Total	Pop Hits
GOTERM_BP_FAT	GO:0006974~response to DNA damage stimulus	27	20.9302	4.77824e-10	YGL087C, YMR048W, YIR002C, YBL088C, YDL059C, YNL273W, YBR073W, YNL201C, YJR043C, YNL246W, YIL154C, YER173W, YIL132C, YPL194W, YER142C, YOR039W, YPL167C, YOR346W, YNL031C, YKL213C, YLR442C, YLR135W, YEL056W, YOR368W, YKL114C, YMR106C, YCL061C	110	290	4870	4.12194	3.41166e-07	3.41166e-07	7.22498e-07		GOTERM_BP_FAT	GO:0043574~peroxisomal transport	5	10.4167	1.49251e-05	YJL210W, YNL214W, YGR077C, YNL329C, YDL065C	36	22	4870	30.7449	0.00522504	0.00522504	0.0204194		GOTERM_BP_FAT	GO:0051338~regulation of transferase activity	10	2.90698	0.000157006	YDL179W, YPR119W, YDR162C, YNR031C, YKL117W, YJL128C, YER075C, YOL001W, YNL289W, YPR120C	276	37	4870	4.7689	0.16087	0.16087	0.251266		GOTERM_BP_FAT	GO:0051726~regulation of cell cycle	2	50	0.0717719	YPR119W, YPL194W	3	178
GOTERM_BP_FAT	GO:0006281~DNA repair	25	19.3798	4.8757e-10	YGL087C, YMR048W, YIR002C, YBL088C, YDL059C, YNL273W, YBR073W, YJR043C, YNL246W, YIL154C, YER173W, YIL132C, YPL194W, YER142C, YPL167C, YNL031C, YOR346W, YKL213C, YLR442C, YLR135W, YEL056W, YOR368W, YKL114C, YMR106C, YCL061C	110	247	4870	4.48105	3.48125e-07	1.74063e-07	7.37235e-07		GOTERM_BP_FAT	GO:0006625~protein targeting to peroxisome	5	10.4167	1.49251e-05	YJL210W, YNL214W, YGR077C, YNL329C, YDL065C	36	22	4870	30.7449	0.00522504	0.00522504	0.0204194		GOTERM_BP_FAT	GO:0045859~regulation of protein kinase activity	9	2.61628	0.000467625	YDL179W, YPR119W, YDR162C, YNR031C, YJL128C, YER075C, YOL001W, YNL289W, YPR120C	276	34	4870	4.67072	0.40694	0.229896	0.746624		KEGG_PATHWAY	sce04111:Cell cycle	2	50	0.0868659	YPR119W, YPL194W	2	125
GOTERM_BP_FAT	GO:0033554~cellular response to stress	35	27.1318	2.25718e-08	YGL087C, YMR048W, YIR002C, YBL088C, YDL059C, YNL273W, YBR073W, YPR160W, YNL201C, YJR043C, YNL246W, YIL154C, YER173W, YIL132C, YPL194W, YER142C, YOR039W, YPL167C, YOR346W, YNL031C, YKL213C, YLR442C, YLR135W, YLR362W, YEL056W, YOR368W, YOR275C, YKL114C, YMR139W, YMR106C, YBL064C, YDR477W, YCL061C, YLR216C, YLR361C	110	562	4870	2.7572	1.61162e-05	5.37208e-06	3.413e-05		GOTERM_BP_FAT	GO:0007031~peroxisome organization	5	10.4167	0.000439759	YJL210W, YNL214W, YGR077C, YNL329C, YDL065C	36	51	4870	13.2625	0.143062	0.0742904	0.600029		GOTERM_BP_FAT	GO:0043549~regulation of kinase activity	9	2.61628	0.000577003	YDL179W, YPR119W, YDR162C, YNR031C, YJL128C, YER075C, YOL001W, YNL289W, YPR120C	276	35	4870	4.53727	0.475179	0.193377	0.920505		GOTERM_BP_FAT	GO:0006281~DNA repair	2	50	0.0988749	YGL087C, YPL194W	3	247
GOTERM_BP_FAT	GO:0006259~DNA metabolic process	28	21.7054	1.64103e-06	YGL087C, YMR048W, YIR002C, YBL088C, YPL055C, YDL059C, YNL273W, YBR073W, YJR043C, YKL130C, YNL246W, YIL154C, YER173W, YIL132C, YPL194W, YER142C, YPL167C, YOR346W, YNL031C, YKL213C, YLR442C, YLR135W, YPR120C, YEL056W, YOR368W, YKL114C, YMR106C, YCL061C	110	458	4870	2.70663	0.00117101	0.000292881	0.00248131		GOTERM_BP_FAT	GO:0006605~protein targeting	7	14.5833	0.00641719	YJL210W, YNL214W, YGR077C, YNL329C, YML041C, YBR105C, YDL065C	36	239	4870	3.96211	0.895617	0.529157	8.43186		GOTERM_BP_FAT	GO:0006323~DNA packaging	11	3.19767	0.000626429	YJR140C, YCR086W, YNL246W, YBL008W, YOR156C, YDR439W, YKR048C, YNL030W, YDR110W, YOR038C, YNL206C	276	53	4870	3.66215	0.503385	0.16053	0.998984
GOTERM_BP_FAT	GO:0031327~negative regulation of cellular biosynthetic process	19	14.7287	2.67315e-06	YMR048W, YJR060W, YNL031C, YLR442C, YNL273W, YMR135C, YJR102C, YEL056W, YHL027W, YML041C, YMR106C, YBR105C, YDR477W, YCL061C, YNL076W, YKL185W, YDL074C, YIL097W, YLR417W	110	231	4870	3.64148	0.00190681	0.000381653	0.00404188		GOTERM_BP_FAT	GO:0016558~protein import into peroxisome matrix	3	6.25	0.00879122	YJL210W, YNL214W, YNL329C	36	20	4870	20.2917	0.954922	0.539223	11.3805		GOTERM_BP_FAT	GO:0051276~chromosome organization	38	11.0465	0.000865257	YJR060W, YMR048W, YCR086W, YPL055C, YDR485C, YNL273W, YOR023C, YDL002C, YDR004W, YLR085C, YNL246W, YBL008W, YAL011W, YKR048C, YDR110W, YMR201C, YMR190C, YFL013C, YDL076C, YDR334W, YBL032W, YNL030W, YOR038C, YDR096W, YGL163C, YFR013W, YJR140C, YOR014W, YNL339C, YLR015W, YDR439W, YER092W, YOR156C, YMR106C, YCL061C, YOR144C, YCL010C, YNL206C	276	387	4870	1.73258	0.619744	0.175833	1.37738
GOTERM_BP_FAT	GO:0009890~negative regulation of biosynthetic process	19	14.7287	3.02683e-06	YMR048W, YJR060W, YNL031C, YLR442C, YNL273W, YMR135C, YJR102C, YEL056W, YHL027W, YML041C, YMR106C, YBR105C, YDR477W, YCL061C, YNL076W, YKL185W, YDL074C, YIL097W, YLR417W	110	233	4870	3.61022	0.00215883	0.000360129	0.00457665		KEGG_PATHWAY	sce00260:Glycine, serine and threonine metabolism	3	6.25	0.0146385	YCR053W, YHR025W, YOR184W	13	23	1439	14.4381	0.244357	0.244357	10.463		GOTERM_BP_FAT	GO:0006325~chromatin organization	25	7.26744	0.00134593	YJR060W, YPL055C, YDR485C, YOR023C, YDL002C, YLR085C, YNL246W, YBL008W, YAL011W, YKR048C, YDR110W, YDL076C, YFL013C, YDR334W, YNL030W, YOR038C, YDR096W, YGL163C, YFR013W, YJR140C, YLR015W, YER092W, YMR106C, YNL206C, YCL010C	276	221	4870	1.99603	0.777854	0.221773	2.13485
GOTERM_BP_FAT	GO:0006625~protein targeting to peroxisome	7	5.42636	6.10469e-06	YJL210W, YIR004W, YNL214W, YGR077C, YDR329C, YOL044W, YGL153W	110	22	4870	14.0868	0.00434927	0.000622486	0.00923025		GOTERM_BP_FAT	GO:0042276~error-prone postreplication DNA repair	2	4.16667	0.0214104	YPL167C, YOR346W	36	3	4870	90.1852	0.999498	0.781142	25.631		GOTERM_BP_FAT	GO:0034728~nucleosome organization	11	3.19767	0.00170649	YJR140C, YLR085C, YDR334W, YNL246W, YBL008W, YAL011W, YKR048C, YNL030W, YDR485C, YOR038C, YNL206C	276	60	4870	3.2349	0.85159	0.238556	2.69944
GOTERM_BP_FAT	GO:0043574~peroxisomal transport	7	5.42636	6.10469e-06	YJL210W, YIR004W, YNL214W, YGR077C, YDR329C, YOL044W, YGL153W	110	22	4870	14.0868	0.00434927	0.000622486	0.00923025		GOTERM_BP_FAT	GO:0006886~intracellular protein transport	7	14.5833	0.0264016	YJL210W, YNL214W, YGR077C, YNL329C, YML041C, YBR105C, YDL065C	36	325	4870	2.91368	0.999917	0.790964	30.6564		KEGG_PATHWAY	sce04011:MAPK signaling pathway	10	2.90698	0.0019185	YHR030C, YNR031C, YLR006C, YNL283C, YKR095W, YJL095W, YJL128C, YFL026W, YER111C, YNL053W	78	55	1439	3.35431	0.0757142	0.0757142	1.7517
GOTERM_BP_FAT	GO:0006302~double-strand break repair	10	7.75194	9.97131e-06	YOR368W, YJR043C, YKL213C, YBL088C, YNL246W, YLR442C, YDL059C, YLR135W, YMR106C, YBR073W	110	64	4870	6.91761	0.00709427	0.000889548	0.0150761		GOTERM_BP_FAT	GO:0019985~bypass DNA synthesis	2	4.16667	0.0284477	YPL167C, YOR346W	36	4	4870	67.6389	0.99996	0.764756	32.624		GOTERM_BP_FAT	GO:0042325~regulation of phosphorylation	9	2.61628	0.00205057	YDL179W, YPR119W, YDR162C, YNR031C, YJL128C, YER075C, YOL001W, YNL289W, YPR120C	276	42	4870	3.78106	0.89902	0.249191	3.23539
GOTERM_BP_FAT	GO:0010605~negative regulation of macromolecule metabolic process	19	14.7287	1.66379e-05	YMR048W, YJR060W, YIR002C, YJR053W, YNL031C, YLR442C, YNL273W, YJR102C, YEL056W, YHL027W, YLR381W, YML041C, YMR106C, YDR477W, YCL061C, YNL076W, YKL185W, YDL074C, YLR417W	110	263	4870	3.19841	0.0118093	0.00131908	0.0251545		GOTERM_BP_FAT	GO:0007023~post-chaperonin tubulin folding pathway	2	4.16667	0.0354358	YPL241C, YOR349W	36	5	4870	54.1111	0.999997	0.794634	38.9607		GOTERM_BP_FAT	GO:0045449~regulation of transcription	55	15.9884	0.00217296	YDL020C, YPL055C, YOR023C, YMR280C, YOR113W, YBL008W, YAL011W, YDR110W, YPR070W, YOR209C, YKR077W, YDL076C, YDL179W, YDR334W, YNL278W, YBR066C, YMR070W, YKR095W, YDL056W, YDR096W, YFR013W, YJR140C, YLR015W, YPL037C, YIL122W, YML121W, YCL061C, YER111C, YNL206C, YJR060W, YDR121W, YDR485C, YDL002C, YPL002C, YOL001W, YMR016C, YLR085C, YER120W, YOL108C, YLR006C, YOR028C, YOR039W, YFL013C, YGR229C, YIR…	276	657	4870	1.47712	0.911949	0.236607	3.42537
GOTERM_BP_FAT	GO:0016558~protein import into peroxisome matrix	6	4.65116	6.07597e-05	YJL210W, YIR004W, YNL214W, YDR329C, YOL044W, YGL153W	110	20	4870	13.2818	0.0424562	0.00432898	0.0918329		GOTERM_BP_FAT	GO:0034613~cellular protein localization	7	14.5833	0.0417974	YJL210W, YNL214W, YGR077C, YNL329C, YML041C, YBR105C, YDL065C	36	362	4870	2.61587	1	0.810837	44.2444		GOTERM_BP_FAT	GO:0000724~double-strand break repair via homologous recombination	7	2.03488	0.00218372	YJR043C, YMR106C, YDR076W, YDR004W, YOR144C, YGL163C, YMR190C	276	25	4870	4.94058	0.913003	0.21666	3.44205
GOTERM_BP_FAT	GO:0006260~DNA replication	13	10.0775	9.19895e-05	YMR048W, YIR002C, YPL167C, YOR346W, YBL088C, YPL055C, YLR135W, YNL273W, YPR120C, YOR368W, YJR043C, YER173W, YCL061C	110	147	4870	3.91528	0.0635728	0.00595344	0.139003		GOTERM_BP_FAT	GO:0009088~threonine biosynthetic process	2	4.16667	0.0423751	YCR053W, YHR025W	36	6	4870	45.0926	1	0.781244	44.7026		GOTERM_BP_FAT	GO:0006914~autophagy	18	5.23256	0.00261716	YLR360W, YGR223C, YLL042C, YDL020C, YDR330W, YIL146C, YCR079W, YDR108W, YOR023C, YOL108C, YKR019C, YMR077C, YMR004W, YEL013W, YER035W, YIL097W, YMR201C, YBR077C	276	143	4870	2.22104	0.946453	0.233644	4.1119
GOTERM_BP_FAT	GO:0045934~negative regulation of nucleobase, nucleoside, nucleotide and nucleic acid metabolic process	16	12.4031	9.51324e-05	YMR048W, YJR060W, YIR002C, YNL031C, YLR442C, YNL273W, YJR102C, YEL056W, YHL027W, YML041C, YMR106C, YCL061C, YKL185W, YNL076W, YDL074C, YLR417W	110	220	4870	3.21983	0.0656721	0.00564466	0.143749		GOTERM_BP_FAT	GO:0070727~cellular macromolecule localization	7	14.5833	0.0483477	YJL210W, YNL214W, YGR077C, YNL329C, YML041C, YBR105C, YDL065C	36	375	4870	2.52519	1	0.794287	49.2393		GOTERM_BP_FAT	GO:0006334~nucleosome assembly	7	2.03488	0.00331827	YJR140C, YNL246W, YBL008W, YKR048C, YNL030W, YOR038C, YNL206C	276	27	4870	4.57461	0.975588	0.266105	5.1862
GOTERM_BP_FAT	GO:0051172~negative regulation of nitrogen compound metabolic process	16	12.4031	9.51324e-05	YMR048W, YJR060W, YIR002C, YNL031C, YLR442C, YNL273W, YJR102C, YEL056W, YHL027W, YML041C, YMR106C, YCL061C, YKL185W, YNL076W, YDL074C, YLR417W	110	220	4870	3.21983	0.0656721	0.00564466	0.143749		GOTERM_BP_FAT	GO:0009067~aspartate family amino acid biosynthetic process	3	6.25	0.0513675	YCR053W, YLR027C, YHR025W	36	51	4870	7.95752	1	0.786147	51.3995		GOTERM_BP_FAT	GO:0008104~protein localization	50	14.5349	0.0036893	YKL124W, YCR086W, YIL076W, YML071C, YOR089C, YNL246W, YKR048C, YDR110W, YOR357C, YNL015W, YKR095W, YGR202C, YNL049C, YGL005C, YPL037C, YDL100C, YLL038C, YML121W, YJL204C, YDR351W, YMR004W, YLR011W, YJL128C, YMR183C, YBR077C, YBR165W, YLR080W, YPR125W, YIL002C, YPL002C, YJL029C, YDR484W, YBR290W, YNL070W, YLR360W, YLL042C, YGL016W, YNL041C, YNL233W, YGR181W, YJR058C, YNL051W, YOR014W, YKR019C, YMR…	276	597	4870	1.4778	0.983894	0.272093	5.75016
GOTERM_BP_FAT	GO:0010558~negative regulation of macromolecule biosynthetic process	16	12.4031	9.51324e-05	YMR048W, YJR060W, YNL031C, YLR442C, YNL273W, YJR102C, YEL056W, YHL027W, YML041C, YMR106C, YDR477W, YCL061C, YKL185W, YNL076W, YDL074C, YLR417W	110	220	4870	3.21983	0.0656721	0.00564466	0.143749		GOTERM_BP_FAT	GO:0051186~cofactor metabolic process	5	10.4167	0.0559612	YBR281C, YGR193C, YKL040C, YDR529C, YNL241C	36	203	4870	3.33196	1	0.788784	54.5225		GOTERM_BP_FAT	GO:0019220~regulation of phosphate metabolic process	9	2.61628	0.00488667	YDL179W, YPR119W, YDR162C, YNR031C, YJL128C, YER075C, YOL001W, YNL289W, YPR120C	276	48	4870	3.30842	0.995796	0.323513	7.54872
GOTERM_BP_FAT	GO:0031570~DNA integrity checkpoint	6	4.65116	9.95781e-05	YOR368W, YMR048W, YER173W, YNL273W, YCL061C, YPL194W	110	22	4870	12.0744	0.0686334	0.00545448	0.150462		GOTERM_BP_FAT	GO:0017038~protein import	4	8.33333	0.0654595	YJL210W, YNL214W, YNL329C, YDL065C	36	130	4870	4.16239	1	0.816831	60.399		GOTERM_BP_FAT	GO:0051174~regulation of phosphorus metabolic process	9	2.61628	0.00488667	YDL179W, YPR119W, YDR162C, YNR031C, YJL128C, YER075C, YOL001W, YNL289W, YPR120C	276	48	4870	3.30842	0.995796	0.323513	7.54872
KEGG_PATHWAY	sce04144:Endocytosis	7	5.42636	0.000127119	YLR025W, YOR275C, YCL008C, YMR077C, YJR102C, YIL044C, YLR417W	38	33	1439	8.0327	0.00380656	0.00380656	0.108234		GOTERM_BP_FAT	GO:0031669~cellular response to nutrient levels	3	6.25	0.0665354	YCR079W, YFR034C, YNL241C	36	59	4870	6.87853	1	0.800341	61.0183		GOTERM_BP_FAT	GO:0000082~G1/S transition of mitotic cell cycle	9	2.61628	0.00488667	YJR140C, YIL135C, YFR040W, YDL179W, YER167W, YER111C, YKR072C, YOR039W, YPR120C	276	48	4870	3.30842	0.995796	0.323513	7.54872
GOTERM_BP_FAT	GO:0006508~proteolysis	21	16.2791	0.000180447	YGL087C, YER078C, YKL213C, YER143W, YPL003W, YMR135C, YJR102C, YIL030C, YLR025W, YOR275C, YJL172W, YMR139W, YCL008C, YMR077C, YJL204C, YBR105C, YDL074C, YIL097W, YLR417W, YER142C, YFR044C	110	373	4870	2.49257	0.120895	0.00916143	0.2725		GOTERM_BP_FAT	GO:0006566~threonine metabolic process	2	4.16667	0.0696506	YCR053W, YHR025W	36	10	4870	27.0556	1	0.794802	62.7611		GOTERM_BP_FAT	GO:0051329~interphase of mitotic cell cycle	14	4.06977	0.00577062	YDL179W, YDL020C, YKL101W, YKR072C, YPR120C, YJR140C, YFR040W, YIL135C, YER167W, YPR119W, YNL289W, YER111C, YKR077W, YOR039W	276	105	4870	2.35266	0.998442	0.350117	8.8558
GOTERM_BP_FAT	GO:0051052~regulation of DNA metabolic process	8	6.20155	0.000373851	YOR368W, YMR048W, YIR002C, YBL088C, YER173W, YNL273W, YCL061C, YPR120C	110	61	4870	5.80626	0.234311	0.0176412	0.563795		GOTERM_BP_FAT	GO:0043486~histone exchange	2	4.16667	0.0696506	YBR231C, YML041C	36	10	4870	27.0556	1	0.794802	62.7611		GOTERM_BP_FAT	GO:0051052~regulation of DNA metabolic process	10	2.90698	0.00665467	YMR048W, YDL020C, YKL117W, YML058W, YDR110W, YNL273W, YCL061C, YOR144C, YPR120C, YMR190C	276	61	4870	2.89261	0.999423	0.372576	10.1457
GOTERM_BP_FAT	GO:0009057~macromolecule catabolic process	24	18.6047	0.000480992	YGL087C, YKL213C, YBL088C, YLR442C, YER143W, YLR135W, YPL003W, YMR135C, YLR330W, YJR102C, YIL030C, YLR025W, YPR160W, YMR139W, YJR043C, YCL008C, YMR077C, YJL204C, YBR105C, YPR070W, YDL074C, YIL097W, YLR417W, YFR044C	110	496	4870	2.14223	0.290724	0.0212406	0.724823		GOTERM_BP_FAT	GO:0008652~cellular amino acid biosynthetic process	4	8.33333	0.0703719	YCR053W, YLR027C, YHR025W, YOR184W	36	134	4870	4.03814	1	0.778344	63.1542		GOTERM_BP_FAT	GO:0006275~regulation of DNA replication	7	2.03488	0.00801322	YMR048W, YKL117W, YML058W, YDR110W, YNL273W, YCL061C, YPR120C	276	32	4870	3.85983	0.999875	0.410592	12.0946
GOTERM_BP_FAT	GO:0008104~protein localization	27	20.9302	0.000513232	YER143W, YDR329C, YOL044W, YLR330W, YJR102C, YJL210W, YOR045W, YKR093W, YNL246W, YGR077C, YCL008C, YBR105C, YAR002C-A, YGL153W, YKR065C, YNL214W, YBR227C, YGR181W, YLR450W, YLR025W, YIR004W, YML041C, YMR077C, YJL204C, YMR106C, YNL197C, YLR417W	110	597	4870	2.00228	0.306873	0.0213305	0.773232		GOTERM_BP_FAT	GO:0031668~cellular response to extracellular stimulus	3	6.25	0.0705373	YCR079W, YFR034C, YNL241C	36	61	4870	6.65301	1	0.759828	63.2438		GOTERM_BP_FAT	GO:0007243~protein kinase cascade	6	1.74419	0.00803514	YDR162C, YNR031C, YLR006C, YJL095W, YJL128C, YER075C	276	23	4870	4.60302	0.999878	0.393857	12.1257
GOTERM_BP_FAT	GO:0015031~protein transport	24	18.6047	0.000571284	YKR065C, YNL214W, YER143W, YBR227C, YDR329C, YOL044W, YLR330W, YGR181W, YJR102C, YJL210W, YLR025W, YIR004W, YOR045W, YGR077C, YKR093W, YNL246W, YCL008C, YML041C, YMR077C, YJL204C, YBR105C, YAR002C-A, YGL153W, YLR417W	110	502	4870	2.11662	0.33503	0.0224124	0.86034		KEGG_PATHWAY	sce00750:Vitamin B6 metabolism	2	4.16667	0.0727926	YCR053W, YOR184W	13	9	1439	24.5983	0.762118	0.512269	43.2443		GOTERM_BP_FAT	GO:0051053~negative regulation of DNA metabolic process	6	1.74419	0.00803514	YMR048W, YML058W, YDR110W, YNL273W, YCL061C, YOR144C	276	23	4870	4.60302	0.999878	0.393857	12.1257
GOTERM_BP_FAT	GO:0045184~establishment of protein localization	25	19.3798	0.000661265	YER143W, YDR329C, YOL044W, YLR330W, YJR102C, YJL210W, YOR045W, YKR093W, YNL246W, YGR077C, YCL008C, YBR105C, YAR002C-A, YGL153W, YKR065C, YNL214W, YBR227C, YGR181W, YLR450W, YLR025W, YIR004W, YML041C, YMR077C, YJL204C, YLR417W	110	540	4870	2.04966	0.376433	0.0245514	0.995217		GOTERM_BP_FAT	GO:0009066~aspartate family amino acid metabolic process	3	6.25	0.0746172	YCR053W, YLR027C, YHR025W	36	63	4870	6.4418	1	0.761311	65.3909		GOTERM_BP_FAT	GO:0051325~interphase	14	4.06977	0.00851694	YDL179W, YDL020C, YKL101W, YKR072C, YPR120C, YJR140C, YFR040W, YIL135C, YER167W, YPR119W, YNL289W, YER111C, YKR077W, YOR039W	276	110	4870	2.24572	0.999929	0.395196	12.8071
GOTERM_BP_FAT	GO:0044265~cellular macromolecule catabolic process	23	17.8295	0.000664406	YGL087C, YKL213C, YBL088C, YLR442C, YER143W, YLR135W, YPL003W, YMR135C, YJR102C, YIL030C, YLR025W, YPR160W, YMR139W, YJR043C, YCL008C, YMR077C, YJL204C, YBR105C, YPR070W, YDL074C, YIL097W, YLR417W, YFR044C	110	475	4870	2.14373	0.377831	0.0234479	0.999923		GOTERM_BP_FAT	GO:0009309~amine biosynthetic process	4	8.33333	0.0806879	YCR053W, YLR027C, YHR025W, YOR184W	36	142	4870	3.81064	1	0.771558	68.3715		GOTERM_BP_FAT	GO:0031497~chromatin assembly	7	2.03488	0.00934171	YJR140C, YNL246W, YBL008W, YKR048C, YNL030W, YOR038C, YNL206C	276	33	4870	3.74286	0.999972	0.407964	13.962
GOTERM_BP_FAT	GO:0019941~modification-dependent protein catabolic process	15	11.6279	0.00075731	YGL087C, YER143W, YKL213C, YPL003W, YMR135C, YJR102C, YIL030C, YLR025W, YCL008C, YMR077C, YJL204C, YBR105C, YIL097W, YDL074C, YLR417W	110	238	4870	2.7903	0.41779	0.0254294	1.13899		GOTERM_BP_FAT	GO:0031667~response to nutrient levels	3	6.25	0.0808768	YCR079W, YFR034C, YNL241C	36	66	4870	6.14899	1	0.755759	68.4603		GOTERM_BP_FAT	GO:0006984~ER-nuclear signaling pathway	12	3.48837	0.010023	YER120W, YHR082C, YGR229C, YHR030C, YDR123C, YNL233W, YJL095W, YDL056W, YER075C, YER111C, YNL053W, YBR023C	276	88	4870	2.40613	0.999987	0.41481	14.9051
GOTERM_BP_FAT	GO:0006605~protein targeting	15	11.6279	0.000789479	YKR065C, YNL214W, YDR329C, YOL044W, YGR181W, YJR102C, YJL210W, YIR004W, YOR045W, YGR077C, YML041C, YCL008C, YBR105C, YGL153W, YLR417W	110	239	4870	2.77862	0.43102	0.0253066	1.18711		GOTERM_BP_FAT	GO:0009991~response to extracellular stimulus	3	6.25	0.085139	YCR079W, YFR034C, YNL241C	36	68	4870	5.96814	1	0.75821	70.4037		GOTERM_BP_FAT	GO:0008156~negative regulation of DNA replication	5	1.45349	0.0105498	YMR048W, YML058W, YDR110W, YNL273W, YCL061C	276	16	4870	5.51404	0.999993	0.416369	15.6277
GOTERM_BP_FAT	GO:0007031~peroxisome organization	7	5.42636	0.000869502	YJL210W, YIR004W, YNL214W, YGR077C, YDR329C, YOL044W, YGL153W	110	51	4870	6.07665	0.462644	0.0266428	1.3067		GOTERM_BP_FAT	GO:0006281~DNA repair	5	10.4167	0.0989123	YOR368W, YPL167C, YOR346W, YDR386W, YPL194W	36	247	4870	2.73842	1	0.795964	75.951		GOTERM_BP_FAT	GO:0051726~regulation of cell cycle	19	5.52326	0.0109568	YMR048W, YDL179W, YGR229C, YNL298W, YDL056W, YNL273W, YOL001W, YKL101W, YKR072C, YOR195W, YPR120C, YAL024C, YOR014W, YER167W, YGL086W, YPR119W, YCL061C, YNL289W, YMR190C	276	178	4870	1.88345	0.999995	0.414364	16.1821
GOTERM_BP_FAT	GO:0043162~ubiquitin-dependent protein catabolic process via the multivesicular body sorting pathway	5	3.87597	0.000872531	YLR025W, YCL008C, YMR077C, YJR102C, YLR417W	110	20	4870	11.0682	0.463806	0.0256348	1.31122																GOTERM_BP_FAT	GO:0034502~protein localization to chromosome	4	1.16279	0.0115992	YCR086W, YDR439W, YMR106C, YDR110W	276	9	4870	7.84219	0.999998	0.418997	17.0501
GOTERM_BP_FAT	GO:0000725~recombinational repair	6	4.65116	0.000973699	YJR043C, YDL059C, YMR106C, YIL132C, YPL194W, YBR073W	110	35	4870	7.58961	0.501205	0.0274389	1.46221																GOTERM_BP_FAT	GO:0000725~recombinational repair	7	2.03488	0.0124575	YJR043C, YMR106C, YDR076W, YDR004W, YOR144C, YGL163C, YMR190C	276	35	4870	3.52899	0.999999	0.428847	18.1968
GOTERM_BP_FAT	GO:0051603~proteolysis involved in cellular protein catabolic process	15	11.6279	0.00109117	YGL087C, YER143W, YKL213C, YPL003W, YMR135C, YJR102C, YIL030C, YLR025W, YCL008C, YMR077C, YJL204C, YBR105C, YIL097W, YDL074C, YLR417W	110	247	4870	2.68863	0.541373	0.0295365	1.63726																GOTERM_BP_FAT	GO:0000278~mitotic cell cycle	28	8.13953	0.0142342	YMR048W, YCR086W, YDL020C, YNL273W, YKL101W, YKR072C, YOR195W, YAL024C, YFR040W, YER167W, YGL086W, YPR119W, YPL152W, YKR048C, YDR110W, YNL289W, YKR077W, YOR039W, YMR190C, YDL179W, YPR120C, YJR140C, YIL135C, YDR439W, YIL122W, YCL061C, YOR144C, YER111C	276	309	4870	1.59889	1	0.459854	20.5232
GOTERM_BP_FAT	GO:0000726~non-recombinational repair	6	4.65116	0.00126179	YKL213C, YNL246W, YLR442C, YDL059C, YLR135W, YMR106C	110	37	4870	7.17936	0.594034	0.0328371	1.89099																GOTERM_BP_FAT	GO:0043486~histone exchange	4	1.16279	0.0158875	YLR085C, YDR334W, YAL011W, YDR485C	276	10	4870	7.05797	1	0.484464	22.6323
GOTERM_BP_FAT	GO:0016481~negative regulation of transcription	13	10.0775	0.00130363	YJR060W, YNL031C, YLR442C, YJR102C, YEL056W, YHL027W, YML041C, YMR106C, YKL185W, YNL076W, YCL061C, YDL074C, YLR417W	110	196	4870	2.93646	0.605997	0.032717	1.95312																KEGG_PATHWAY	sce03440:Homologous recombination	5	1.45349	0.0158991	YJR043C, YDR076W, YDR004W, YGL163C, YMR190C	78	19	1439	4.85493	0.481647	0.280033	13.7129
GOTERM_BP_FAT	GO:0010629~negative regulation of gene expression	13	10.0775	0.00148656	YJR060W, YNL031C, YLR442C, YJR102C, YEL056W, YHL027W, YML041C, YMR106C, YKL185W, YNL076W, YCL061C, YDL074C, YLR417W	110	199	4870	2.89219	0.654304	0.0359648	2.22433																GOTERM_BP_FAT	GO:0016568~chromatin modification	19	5.52326	0.017583	YFL013C, YDL076C, YDR334W, YPL055C, YNL030W, YDR485C, YDL002C, YOR038C, YOR023C, YDR096W, YGL163C, YFR013W, YLR085C, YLR015W, YBL008W, YER092W, YAL011W, YDR110W, YCL010C	276	187	4870	1.7928	1	0.507211	24.7405
GOTERM_BP_FAT	GO:0043632~modification-dependent macromolecule catabolic process	15	11.6279	0.00154155	YGL087C, YER143W, YKL213C, YPL003W, YMR135C, YJR102C, YIL030C, YLR025W, YCL008C, YMR077C, YJL204C, YBR105C, YIL097W, YDL074C, YLR417W	110	256	4870	2.59411	0.667634	0.0360513	2.30572																GOTERM_BP_FAT	GO:0034503~protein localization to nucleolar rDNA repeats	3	0.872093	0.0176705	YCR086W, YDR439W, YDR110W	276	4	4870	13.2337	1	0.496768	24.8479
GOTERM_BP_FAT	GO:0044257~cellular protein catabolic process	18	13.9535	0.00182789	YGL087C, YER143W, YKL213C, YPL003W, YMR135C, YJR102C, YIL030C, YLR025W, YPR160W, YMR139W, YCL008C, YMR077C, YJL204C, YBR105C, YDL074C, YIL097W, YLR417W, YFR044C	110	351	4870	2.2704	0.729182	0.0412635	2.72849																GOTERM_BP_FAT	GO:0031327~negative regulation of cellular biosynthetic process	22	6.39535	0.0195473	YDR121W, YMR048W, YJR060W, YMR070W, YML058W, YNL030W, YDR485C, YNL273W, YOL001W, YPL002C, YER120W, YKR019C, YLR015W, YML121W, YDR439W, YOR276W, YMR106C, YDR110W, YCL061C, YOR209C, YIL097W, YNL206C	276	231	4870	1.68047	1	0.520503	27.1157
GOTERM_BP_FAT	GO:0051276~chromosome organization	19	14.7287	0.00209544	YMR048W, YJR060W, YNL031C, YLR442C, YBL088C, YPL055C, YDL059C, YNL273W, YBR073W, YEL056W, YDR014W, YLR319C, YNL246W, YML041C, YMR106C, YCL061C, YKL185W, YDL074C, YGL252C	110	387	4870	2.1736	0.776359	0.0457251	3.12198																GOTERM_BP_FAT	GO:0032200~telomere organization	9	2.61628	0.0202721	YNL339C, YLR015W, YBL032W, YMR106C, YCL061C, YDR004W, YOR144C, YGL163C, YMR190C	276	61	4870	2.60335	1	0.52191	27.9743
GOTERM_BP_FAT	GO:0006511~ubiquitin-dependent protein catabolic process	12	9.30233	0.00262664	YLR025W, YKL213C, YER143W, YCL008C, YMR077C, YJL204C, YBR105C, YMR135C, YIL097W, YJR102C, YIL030C, YLR417W	110	185	4870	2.87174	0.847087	0.0553169	3.89882																GOTERM_BP_FAT	GO:0000723~telomere maintenance	9	2.61628	0.0202721	YNL339C, YLR015W, YBL032W, YMR106C, YCL061C, YDR004W, YOR144C, YGL163C, YMR190C	276	61	4870	2.60335	1	0.52191	27.9743
GOTERM_BP_FAT	GO:0000075~cell cycle checkpoint	7	5.42636	0.00264046	YOR368W, YMR048W, YJR053W, YER173W, YNL273W, YCL061C, YPL194W	110	63	4870	4.91919	0.848592	0.0540097	3.91895																GOTERM_BP_FAT	GO:0060249~anatomical structure homeostasis	9	2.61628	0.0202721	YNL339C, YLR015W, YBL032W, YMR106C, YCL061C, YDR004W, YOR144C, YGL163C, YMR190C	276	61	4870	2.60335	1	0.52191	27.9743
GOTERM_BP_FAT	GO:0030163~protein catabolic process	18	13.9535	0.00269609	YGL087C, YER143W, YKL213C, YPL003W, YMR135C, YJR102C, YIL030C, YLR025W, YPR160W, YMR139W, YCL008C, YMR077C, YJL204C, YBR105C, YDL074C, YIL097W, YLR417W, YFR044C	110	364	4870	2.18931	0.854504	0.0535854	3.99996																GOTERM_BP_FAT	GO:0009890~negative regulation of biosynthetic process	22	6.39535	0.0212935	YDR121W, YMR048W, YJR060W, YMR070W, YML058W, YNL030W, YDR485C, YNL273W, YOL001W, YPL002C, YER120W, YKR019C, YLR015W, YML121W, YDR439W, YOR276W, YMR106C, YDR110W, YCL061C, YOR209C, YIL097W, YNL206C	276	233	4870	1.66604	1	0.52825	29.168
GOTERM_BP_FAT	GO:0006261~DNA-dependent DNA replication	8	6.20155	0.00331678	YMR048W, YIR002C, YPL167C, YJR043C, YOR346W, YLR135W, YNL273W, YCL061C	110	88	4870	4.02479	0.906717	0.0637681	4.89941																GOTERM_BP_FAT	GO:0051252~regulation of RNA metabolic process	38	11.0465	0.0215745	YJR060W, YDR121W, YDL002C, YOL001W, YPL002C, YMR280C, YMR016C, YOR113W, YER120W, YOL108C, YBL008W, YHR086W, YLR006C, YDR110W, YPR070W, YOR209C, YOR028C, YKR077W, YOR039W, YDL179W, YIR018W, YNL278W, YMR070W, YDL056W, YOR038C, YKL015W, YJR140C, YLR015W, YGL162W, YDR123C, YDR496C, YKR019C, YDR439W, YML121W, YMR106C, YCL061C, YER111C, YNL206C	276	470	4870	1.42661	1	0.522054	29.4932
GOTERM_BP_FAT	GO:0006325~chromatin organization	13	10.0775	0.00358449	YJR060W, YNL031C, YLR442C, YBL088C, YPL055C, YEL056W, YLR319C, YNL246W, YML041C, YMR106C, YKL185W, YDL074C, YGL252C	110	221	4870	2.60428	0.922998	0.0669489	5.28493																GOTERM_BP_FAT	GO:0042493~response to drug	14	4.06977	0.0218111	YJR060W, YKL001C, YCR086W, YDR075W, YGL016W, YAL024C, YIL039W, YKL075C, YBR036C, YDR338C, YAL011W, YHL031C, YOR028C, YBR077C	276	124	4870	1.99217	1	0.515428	29.7658
GOTERM_BP_FAT	GO:0070727~cellular macromolecule localization	18	13.9535	0.00367923	YKR065C, YNL214W, YDR329C, YOL044W, YGR181W, YJR102C, YJL210W, YIR004W, YOR045W, YKL130C, YGR077C, YCL008C, YML041C, YMR106C, YBR105C, YKL185W, YGL153W, YLR417W	110	375	4870	2.12509	0.928052	0.0669143	5.421																GOTERM_BP_FAT	GO:0045934~negative regulation of nucleobase, nucleoside, nucleotide and nucleic acid metabolic process	21	6.10465	0.0223943	YDR121W, YMR048W, YJR060W, YMR070W, YML058W, YNL030W, YDR485C, YNL273W, YOL001W, YPL002C, YER120W, YKR019C, YLR015W, YML121W, YDR439W, YMR106C, YDR110W, YCL061C, YOR209C, YOR144C, YNL206C	276	220	4870	1.68429	1	0.514619	30.4337
GOTERM_BP_FAT	GO:0006111~regulation of gluconeogenesis	4	3.10078	0.00407899	YBR105C, YMR135C, YDR477W, YIL097W	110	15	4870	11.8061	0.945977	0.0720984	5.99318																GOTERM_BP_FAT	GO:0051172~negative regulation of nitrogen compound metabolic process	21	6.10465	0.0223943	YDR121W, YMR048W, YJR060W, YMR070W, YML058W, YNL030W, YDR485C, YNL273W, YOL001W, YPL002C, YER120W, YKR019C, YLR015W, YML121W, YDR439W, YMR106C, YDR110W, YCL061C, YOR209C, YOR144C, YNL206C	276	220	4870	1.68429	1	0.514619	30.4337
GOTERM_BP_FAT	GO:0001403~invasive growth in response to glucose limitation	6	4.65116	0.00487201	YOR275C, YGL045W, YNL197C, YDR477W, YLR362W, YDL159W	110	50	4870	5.31273	0.969411	0.0834861	7.11869																GOTERM_BP_FAT	GO:0010558~negative regulation of macromolecule biosynthetic process	21	6.10465	0.0223943	YDR121W, YMR048W, YJR060W, YMR070W, YML058W, YNL030W, YDR485C, YNL273W, YOL001W, YPL002C, YER120W, YKR019C, YLR015W, YML121W, YDR439W, YOR276W, YMR106C, YDR110W, YCL061C, YOR209C, YNL206C	276	220	4870	1.68429	1	0.514619	30.4337
GOTERM_BP_FAT	GO:0043570~maintenance of DNA repeat elements	3	2.32558	0.00702093	YMR048W, YNL273W, YCL061C	110	6	4870	22.1364	0.993465	0.115469	10.1056																GOTERM_BP_FAT	GO:0015031~protein transport	40	11.6279	0.022436	YBR165W, YKL124W, YLR080W, YIL076W, YIL002C, YPL002C, YML071C, YOR089C, YNL246W, YKR048C, YJL029C, YOR357C, YDR484W, YBR290W, YNL015W, YNL070W, YLR360W, YLL042C, YGL016W, YKR095W, YNL041C, YGR181W, YNL049C, YNL051W, YJR058C, YGL005C, YPL037C, YKR019C, YMR077C, YDR439W, YHL031C, YML121W, YMR292W, YJL204C, YDR351W, YMR004W, YEL013W, YJL128C, YMR183C, YBR077C	276	502	4870	1.40597	1	0.505431	30.4813
GOTERM_BP_FAT	GO:0000076~DNA replication checkpoint	3	2.32558	0.00702093	YMR048W, YNL273W, YCL061C	110	6	4870	22.1364	0.993465	0.115469	10.1056																GOTERM_BP_FAT	GO:0016311~dephosphorylation	8	2.32558	0.023211	YOR014W, YDR075W, YCR079W, YDL236W, YDR287W, YIL002C, YER075C, YNL053W	276	51	4870	2.76783	1	0.507854	31.359
GOTERM_BP_FAT	GO:0048478~replication fork protection	3	2.32558	0.00702093	YMR048W, YNL273W, YCL061C	110	6	4870	22.1364	0.993465	0.115469	10.1056																GOTERM_BP_FAT	GO:0000079~regulation of cyclin-dependent protein kinase activity	5	1.45349	0.0235166	YDL179W, YPR119W, YOL001W, YNL289W, YPR120C	276	20	4870	4.41123	1	0.503177	31.7024
GOTERM_BP_FAT	GO:0000077~DNA damage checkpoint	4	3.10078	0.00814018	YOR368W, YER173W, YCL061C, YPL194W	110	19	4870	9.32057	0.997079	0.129728	11.6256																GOTERM_BP_FAT	GO:0042592~homeostatic process	23	6.68605	0.023918	YBL032W, YLR205C, YDR004W, YGL163C, YLL015W, YLR015W, YNL339C, YDL100C, YMR077C, YBR036C, YML121W, YOL122C, YMR106C, YEL013W, YOR357C, YCL061C, YOR144C, YGR092W, YMR058W, YLR109W, YBR077C, YOR039W, YMR190C	276	250	4870	1.62333	1	0.500107	32.1508
GOTERM_BP_FAT	GO:0042770~DNA damage response, signal transduction	4	3.10078	0.00814018	YOR368W, YER173W, YCL061C, YPL194W	110	19	4870	9.32057	0.997079	0.129728	11.6256																GOTERM_BP_FAT	GO:0006355~regulation of transcription, DNA-dependent	37	10.7558	0.0260058	YJR060W, YDR121W, YDL002C, YOL001W, YPL002C, YMR280C, YMR016C, YOR113W, YER120W, YOL108C, YBL008W, YLR006C, YDR110W, YPR070W, YOR209C, YOR028C, YKR077W, YOR039W, YDL179W, YIR018W, YNL278W, YMR070W, YDL056W, YOR038C, YKL015W, YJR140C, YLR015W, YGL162W, YDR123C, YDR496C, YKR019C, YDR439W, YML121W, YMR106C, YCL061C, YER111C, YNL206C	276	461	4870	1.41619	1	0.520888	34.4391
GOTERM_BP_FAT	GO:0006301~postreplication repair	4	3.10078	0.00814018	YGL087C, YPL167C, YJR043C, YOR346W	110	19	4870	9.32057	0.997079	0.129728	11.6256																GOTERM_BP_FAT	GO:0006302~double-strand break repair	9	2.61628	0.0263616	YJR043C, YNL246W, YMR106C, YDR076W, YDR004W, YOR144C, YOR005C, YGL163C, YMR190C	276	64	4870	2.48132	1	0.517043	34.8217
GOTERM_BP_FAT	GO:0017038~protein import	9	6.97674	0.00824223	YJL210W, YKR065C, YIR004W, YNL214W, YOR045W, YDR329C, YOL044W, YGR181W, YGL153W	110	130	4870	3.06503	0.997286	0.128402	11.763																GOTERM_BP_FAT	GO:0006333~chromatin assembly or disassembly	9	2.61628	0.0263616	YJR140C, YJR060W, YNL246W, YBL008W, YKR048C, YNL030W, YMR106C, YOR038C, YNL206C	276	64	4870	2.48132	1	0.517043	34.8217
GOTERM_BP_FAT	GO:0010565~regulation of cellular ketone metabolic process	4	3.10078	0.00942271	YBR105C, YMR135C, YDR477W, YIL097W	110	20	4870	8.85455	0.99884	0.142411	13.3378																GOTERM_BP_FAT	GO:0045184~establishment of protein localization	42	12.2093	0.0273179	YBR165W, YKL124W, YLR080W, YIL076W, YIL002C, YPL002C, YML071C, YOR089C, YNL246W, YKR048C, YJL029C, YOR357C, YDR484W, YBR290W, YNL015W, YNL070W, YLR360W, YLL042C, YGL016W, YKR095W, YGR202C, YNL041C, YGR181W, YNL049C, YNL051W, YJR058C, YGL005C, YPL037C, YKR019C, YMR077C, YML121W, YDR439W, YHL031C, YLL038C, YMR292W, YJL204C, YDR351W, YMR004W, YEL013W, YJL128C, YMR183C, YBR077C	276	540	4870	1.37238	1	0.521278	35.84
GOTERM_BP_FAT	GO:0032297~negative regulation of DNA replication initiation	3	2.32558	0.00968626	YMR048W, YNL273W, YCL061C	110	7	4870	18.974	0.999041	0.143103	13.6858																GOTERM_BP_FAT	GO:0006336~DNA replication-independent nucleosome assembly	3	0.872093	0.0283601	YJR140C, YBL008W, YOR038C	276	5	4870	10.587	1	0.526381	36.9327
GOTERM_BP_FAT	GO:0070783~growth of unicellular organism as a thread of attached cells	7	5.42636	0.011442	YOR275C, YGL045W, YNL197C, YDR477W, YLR362W, YKL185W, YDL159W	110	85	4870	3.64599	0.99973	0.163579	15.9709																GOTERM_BP_FAT	GO:0034724~DNA replication-independent nucleosome organization	3	0.872093	0.0283601	YJR140C, YBL008W, YOR038C	276	5	4870	10.587	1	0.526381	36.9327
GOTERM_BP_FAT	GO:0022402~cell cycle process	21	16.2791	0.0126279	YLL049W, YNR027W, YMR048W, YJR053W, YGL045W, YNL273W, YMR135C, YLR330W, YBR073W, YPR120C, YHL027W, YOR368W, YDR014W, YLR319C, YLR381W, YER173W, YIL132C, YCL061C, YLR361C, YPL194W, YOR039W	110	530	4870	1.7542	0.999885	0.175565	17.4822																KEGG_PATHWAY	sce04111:Cell cycle	13	3.77907	0.0295168	YDL056W, YKL101W, YOL001W, YPR120C, YOR195W, YAL024C, YPR119W, YGL086W, YDR110W, YNL289W, YCL061C, YGR092W, YER111C	78	125	1439	1.91867	0.707241	0.335997	24.0977
GOTERM_BP_FAT	GO:0000727~double-strand break repair via break-induced replication	3	2.32558	0.0127274	YJR043C, YDL059C, YBR073W	110	8	4870	16.6023	0.999893	0.173483	17.6079																GOTERM_BP_FAT	GO:0048193~Golgi vesicle transport	18	5.23256	0.0295521	YOR216C, YLR080W, YNL041C, YIL076W, YDR108W, YNL049C, YML071C, YNL051W, YIL039W, YGL005C, YDL100C, YHL031C, YMR292W, YJL029C, YOR357C, YDR484W, YGR166W, YMR183C	276	184	4870	1.72613	1	0.533048	38.1609
GOTERM_BP_FAT	GO:0030447~filamentous growth	8	6.20155	0.0127966	YOR275C, YLR319C, YGL045W, YNL197C, YDR477W, YLR362W, YKL185W, YDL159W	110	113	4870	3.13435	0.999899	0.17111	17.6952																GOTERM_BP_FAT	GO:0006891~intra-Golgi vesicle-mediated transport	5	1.45349	0.0325089	YNL051W, YGL005C, YHL031C, YNL041C, YML071C	276	22	4870	4.01021	1	0.559723	41.1117
GOTERM_BP_FAT	GO:0006886~intracellular protein transport	15	11.6279	0.0128789	YKR065C, YNL214W, YDR329C, YOL044W, YGR181W, YJR102C, YJL210W, YIR004W, YOR045W, YGR077C, YML041C, YCL008C, YBR105C, YGL153W, YLR417W	110	325	4870	2.04336	0.999904	0.168984	17.7989																GOTERM_BP_FAT	GO:0006260~DNA replication	15	4.36047	0.036824	YMR048W, YDR097C, YDR121W, YCR086W, YPL055C, YNL072W, YBL032W, YDL056W, YNL273W, YOR005C, YPR120C, YJR043C, YCL061C, YOR144C, YMR190C	276	147	4870	1.8005	1	0.597903	45.1819
GOTERM_BP_FAT	GO:0006333~chromatin assembly or disassembly	6	4.65116	0.013704	YJR060W, YNL031C, YNL246W, YLR442C, YMR106C, YEL056W	110	64	4870	4.15057	0.999947	0.175669	18.8317																GOTERM_BP_FAT	GO:0007034~vacuolar transport	13	3.77907	0.0392571	YLR360W, YKL124W, YLL042C, YIL076W, YPL002C, YKR019C, YOR089C, YMR077C, YMR004W, YJL029C, YEL013W, YDR484W, YBR290W	276	121	4870	1.89574	1	0.61395	47.359
GOTERM_BP_FAT	GO:0051053~negative regulation of DNA metabolic process	4	3.10078	0.0139449	YMR048W, YIR002C, YNL273W, YCL061C	110	23	4870	7.6996	0.999956	0.175371	19.131																GOTERM_BP_FAT	GO:0016044~membrane organization	23	6.68605	0.04078	YGR223C, YLL042C, YPR125W, YIL076W, YDR108W, YHR135C, YIL002C, YNL326C, YDR126W, YGR181W, YOR068C, YOR089C, YDL100C, YMR077C, YHL031C, YLL038C, YJL084C, YJL204C, YEL013W, YNL015W, YNL070W, YBR077C, YMR183C	276	264	4870	1.53725	1	0.620491	48.6802
GOTERM_BP_FAT	GO:0034613~cellular protein localization	16	12.4031	0.0141073	YKR065C, YNL214W, YDR329C, YOL044W, YGR181W, YJR102C, YJL210W, YIR004W, YOR045W, YGR077C, YCL008C, YML041C, YMR106C, YBR105C, YGL153W, YLR417W	110	362	4870	1.95681	0.999961	0.1742	19.3321																GOTERM_BP_FAT	GO:0048478~replication fork protection	3	0.872093	0.0409724	YMR048W, YNL273W, YCL061C	276	6	4870	8.82246	1	0.614678	48.8448
GOTERM_BP_FAT	GO:0046907~intracellular transport	23	17.8295	0.0141316	YKR065C, YMR056C, YNL214W, YIL006W, YJR031C, YDR329C, YOL044W, YGR181W, YLR330W, YJR102C, YJL210W, YLR025W, YIR004W, YOR045W, YGR077C, YCL008C, YML041C, YMR077C, YBR105C, YAR002C-A, YGL153W, YIL044C, YLR417W	110	608	4870	1.67479	0.999961	0.171537	19.3621																GOTERM_BP_FAT	GO:0045003~double-strand break repair via synthesis-dependent strand annealing	3	0.872093	0.0409724	YDR076W, YDR004W, YGL163C	276	6	4870	8.82246	1	0.614678	48.8448
GOTERM_BP_FAT	GO:0045892~negative regulation of transcription, DNA-dependent	10	7.75194	0.0153049	YHL027W, YLR442C, YMR106C, YCL061C, YNL076W, YKL185W, YDL074C, YJR102C, YLR417W, YEL056W	110	174	4870	2.54441	0.999984	0.18145	20.8011																GOTERM_BP_FAT	GO:0043570~maintenance of DNA repeat elements	3	0.872093	0.0409724	YMR048W, YNL273W, YCL061C	276	6	4870	8.82246	1	0.614678	48.8448
GOTERM_BP_FAT	GO:0051253~negative regulation of RNA metabolic process	10	7.75194	0.0158395	YHL027W, YLR442C, YMR106C, YCL061C, YNL076W, YKL185W, YDL074C, YJR102C, YLR417W, YEL056W	110	175	4870	2.52987	0.999989	0.184187	21.4488																GOTERM_BP_FAT	GO:0000076~DNA replication checkpoint	3	0.872093	0.0409724	YMR048W, YNL273W, YCL061C	276	6	4870	8.82246	1	0.614678	48.8448
GOTERM_BP_FAT	GO:0045721~negative regulation of gluconeogenesis	3	2.32558	0.0161265	YBR105C, YMR135C, YIL097W	110	9	4870	14.7576	0.999991	0.184254	21.7944																GOTERM_BP_FAT	GO:0006338~chromatin remodeling	9	2.61628	0.0421375	YFL013C, YLR085C, YDR334W, YAL011W, YER092W, YDR485C, YDL002C, YGL163C, YFR013W	276	70	4870	2.26863	1	0.617781	49.8315
GOTERM_BP_FAT	GO:0051726~regulation of cell cycle	10	7.75194	0.0175263	YOR368W, YMR048W, YJR053W, YER173W, YNL273W, YMR135C, YCL061C, YLR361C, YPL194W, YPR120C	110	178	4870	2.48723	0.999997	0.195608	23.4601																GOTERM_BP_FAT	GO:0065004~protein-DNA complex assembly	9	2.61628	0.0421375	YJR140C, YNL246W, YBL008W, YKR048C, YNL030W, YOR038C, YDR076W, YDR004W, YNL206C	276	70	4870	2.26863	1	0.617781	49.8315
GOTERM_BP_FAT	GO:0043255~regulation of carbohydrate biosynthetic process	4	3.10078	0.0175353	YBR105C, YMR135C, YDR477W, YIL097W	110	25	4870	7.08364	0.999997	0.192724	23.4707																GOTERM_BP_FAT	GO:0006470~protein amino acid dephosphorylation	6	1.74419	0.0447582	YOR014W, YDR075W, YCR079W, YDL236W, YER075C, YNL053W	276	35	4870	3.02484	1	0.633189	51.9862
GOTERM_BP_FAT	GO:0000724~double-strand break repair via homologous recombination	4	3.10078	0.0175353	YJR043C, YDL059C, YMR106C, YBR073W	110	25	4870	7.08364	0.999997	0.192724	23.4707																GOTERM_BP_FAT	GO:0006468~protein amino acid phosphorylation	14	4.06977	0.046631	YHR082C, YBR059C, YNL298W, YNR031C, YGL059W, YHR135C, YKL101W, YHR030C, YMR139W, YJL095W, YJL128C, YGR092W, YBR028C, YOR039W	276	138	4870	1.79007	1	0.641482	53.4724
GOTERM_BP_FAT	GO:0045165~cell fate commitment	4	3.10078	0.0195058	YKL130C, YLR135W, YMR106C, YKL185W	110	26	4870	6.81119	0.999999	0.208965	25.759																GOTERM_BP_FAT	GO:0016192~vesicle-mediated transport	30	8.72093	0.0488342	YKL124W, YLR080W, YOR216C, YIL076W, YIL002C, YHR135C, YML071C, YAL024C, YIL039W, YOR089C, YJL029C, YOR357C, YDR484W, YGR166W, YLR360W, YNL041C, YDR108W, YDR126W, YNL049C, YNL051W, YJR058C, YGL005C, YDL100C, YMR077C, YHL031C, YLL038C, YJL084C, YMR292W, YJL204C, YMR183C	276	376	4870	1.40784	1	0.651872	55.1656
GOTERM_BP_FAT	GO:0007531~mating type determination	4	3.10078	0.0195058	YKL130C, YLR135W, YMR106C, YKL185W	110	26	4870	6.81119	0.999999	0.208965	25.759																GOTERM_BP_FAT	GO:0007029~endoplasmic reticulum organization	5	1.45349	0.0492908	YER120W, YIR018W, YDL100C, YAL011W, YDR320C	276	25	4870	3.52899	1	0.64851	55.5092
GOTERM_BP_FAT	GO:0045005~maintenance of fidelity during DNA-dependent DNA replication	3	2.32558	0.0198663	YMR048W, YNL273W, YCL061C	110	10	4870	13.2818	0.999999	0.20933	26.1707																GOTERM_BP_FAT	GO:0022403~cell cycle phase	33	9.59302	0.0492911	YMR048W, YCR086W, YDL020C, YNL273W, YKL101W, YDR004W, YKR072C, YOR195W, YAL024C, YFR040W, YER167W, YGL086W, YPR119W, YPL152W, YKR048C, YDR110W, YNL289W, YDR076W, YKR077W, YOR039W, YMR190C, YDL179W, YDR097C, YDR108W, YPR120C, YJR140C, YIL135C, YOR014W, YIL122W, YDR439W, YCL061C, YOR144C, YER111C	276	422	4870	1.37982	1	0.641767	55.5095
GOTERM_BP_FAT	GO:0007126~meiosis	10	7.75194	0.0212901	YOR368W, YHL027W, YMR048W, YLR381W, YGL045W, YER173W, YIL132C, YNL273W, YPL194W, YBR073W	110	184	4870	2.40613	1	0.219505	27.7758																GOTERM_BP_FAT	GO:0006342~chromatin silencing	11	3.19767	0.0543575	YER120W, YDR121W, YLR015W, YKR019C, YDR439W, YML121W, YMR106C, YDR110W, YCL061C, YOR209C, YNL206C	276	100	4870	1.94094	1	0.672025	59.1599
GOTERM_BP_FAT	GO:0051327~M phase of meiotic cell cycle	10	7.75194	0.0212901	YOR368W, YHL027W, YMR048W, YLR381W, YGL045W, YER173W, YIL132C, YNL273W, YPL194W, YBR073W	110	184	4870	2.40613	1	0.219505	27.7758																GOTERM_BP_FAT	GO:0045814~negative regulation of gene expression, epigenetic	11	3.19767	0.0543575	YER120W, YDR121W, YLR015W, YKR019C, YDR439W, YML121W, YMR106C, YDR110W, YCL061C, YOR209C, YNL206C	276	100	4870	1.94094	1	0.672025	59.1599
GOTERM_BP_FAT	GO:0006303~double-strand break repair via nonhomologous end joining	4	3.10078	0.0215938	YKL213C, YNL246W, YLR442C, YMR106C	110	27	4870	6.55892	1	0.21918	28.1139																GOTERM_BP_FAT	GO:0000726~non-recombinational repair	6	1.74419	0.0549017	YNL246W, YMR106C, YDR076W, YDR004W, YOR005C, YGL163C	276	37	4870	2.86134	1	0.669299	59.5349
GOTERM_BP_FAT	GO:0007530~sex determination	4	3.10078	0.0237995	YKL130C, YLR135W, YMR106C, YKL185W	110	28	4870	6.32468	1	0.235646	30.5257																GOTERM_BP_FAT	GO:0070550~rDNA condensation	3	0.872093	0.0552576	YCR086W, YDR439W, YDR110W	276	7	4870	7.56211	1	0.665366	59.7783
GOTERM_BP_FAT	GO:0010906~regulation of glucose metabolic process	4	3.10078	0.0237995	YBR105C, YMR135C, YDR477W, YIL097W	110	28	4870	6.32468	1	0.235646	30.5257																GOTERM_BP_FAT	GO:0051054~positive regulation of DNA metabolic process	3	0.872093	0.0552576	YDL020C, YKL117W, YPR120C	276	7	4870	7.56211	1	0.665366	59.7783
GOTERM_BP_FAT	GO:0001301~progressive alteration of chromatin during cell aging	3	2.32558	0.0239301	YLR319C, YLR442C, YGL252C	110	11	4870	12.0744	1	0.233607	30.6662																GOTERM_BP_FAT	GO:0032297~negative regulation of DNA replication initiation	3	0.872093	0.0552576	YMR048W, YNL273W, YCL061C	276	7	4870	7.56211	1	0.665366	59.7783
GOTERM_BP_FAT	GO:0030174~regulation of DNA replication initiation	3	2.32558	0.0239301	YMR048W, YNL273W, YCL061C	110	11	4870	12.0744	1	0.233607	30.6662																GOTERM_BP_FAT	GO:0007531~mating type determination	5	1.45349	0.0557658	YDR097C, YDR496C, YDL227C, YMR106C, YMR190C	276	26	4870	3.39326	1	0.662554	60.1236
GOTERM_BP_FAT	GO:0022403~cell cycle phase	17	13.1783	0.0244586	YMR048W, YJR053W, YGL045W, YNL273W, YMR135C, YBR073W, YPR120C, YHL027W, YOR368W, YDR014W, YLR381W, YER173W, YIL132C, YCL061C, YLR361C, YPL194W, YOR039W	110	422	4870	1.7835	1	0.235006	31.2316																GOTERM_BP_FAT	GO:0045165~cell fate commitment	5	1.45349	0.0557658	YDR097C, YDR496C, YDL227C, YMR106C, YMR190C	276	26	4870	3.39326	1	0.662554	60.1236
GOTERM_BP_FAT	GO:0051321~meiotic cell cycle	10	7.75194	0.0256074	YOR368W, YHL027W, YMR048W, YLR381W, YGL045W, YER173W, YIL132C, YNL273W, YPL194W, YBR073W	110	190	4870	2.33014	1	0.241525	32.446																GOTERM_BP_FAT	GO:0045132~meiotic chromosome segregation	5	1.45349	0.0626758	YMR048W, YOR014W, YCR086W, YDR439W, YMR190C	276	27	4870	3.26758	1	0.700303	64.5508
GOTERM_BP_FAT	GO:0045912~negative regulation of carbohydrate metabolic process	3	2.32558	0.0283019	YBR105C, YMR135C, YIL097W	110	12	4870	11.0682	1	0.26026	35.2162																GOTERM_BP_FAT	GO:0042144~vacuole fusion, non-autophagic	5	1.45349	0.0626758	YEL013W, YNL326C, YNL015W, YDR126W, YOR068C	276	27	4870	3.26758	1	0.700303	64.5508
GOTERM_BP_FAT	GO:0010677~negative regulation of cellular carbohydrate metabolic process	3	2.32558	0.0283019	YBR105C, YMR135C, YIL097W	110	12	4870	11.0682	1	0.26026	35.2162																GOTERM_BP_FAT	GO:0000075~cell cycle checkpoint	8	2.32558	0.0628672	YAL024C, YMR048W, YOR014W, YGL086W, YNL273W, YCL061C, YKL101W, YMR190C	276	63	4870	2.24063	1	0.695465	64.6666
GOTERM_BP_FAT	GO:0007064~mitotic sister chromatid cohesion	4	3.10078	0.0285637	YDR014W, YMR048W, YNL273W, YCL061C	110	30	4870	5.90303	1	0.259089	35.4795																GOTERM_BP_FAT	GO:0016197~endosome transport	8	2.32558	0.0628672	YLR360W, YKL124W, YMR077C, YMR292W, YJL029C, YIL076W, YOR357C, YDR484W	276	63	4870	2.24063	1	0.695465	64.6666
GOTERM_BP_FAT	GO:0007059~chromosome segregation	9	6.97674	0.030661	YDR014W, YJR060W, YMR048W, YJR053W, YLR381W, YIL132C, YNL273W, YCL061C, YBR073W	110	165	4870	2.41488	1	0.272133	37.554																GOTERM_BP_FAT	GO:0010605~negative regulation of macromolecule metabolic process	22	6.39535	0.0656391	YDR121W, YMR048W, YJR060W, YMR070W, YML058W, YNL030W, YDR485C, YNL273W, YOL001W, YPL002C, YER120W, YKR019C, YLR015W, YML121W, YDR439W, YOR276W, YMR106C, YDR110W, YCL061C, YOR209C, YOR144C, YNL206C	276	263	4870	1.476	1	0.705702	66.3045
GOTERM_BP_FAT	GO:0010675~regulation of cellular carbohydrate metabolic process	4	3.10078	0.0311216	YBR105C, YMR135C, YDR477W, YIL097W	110	31	4870	5.71261	1	0.272355	38.0012																GOTERM_BP_FAT	GO:0030261~chromosome condensation	4	1.16279	0.067307	YCR086W, YOR156C, YDR439W, YDR110W	276	17	4870	4.15175	1	0.709288	67.2554
GOTERM_BP_FAT	GO:0006275~regulation of DNA replication	4	3.10078	0.033796	YMR048W, YNL273W, YCL061C, YPR120C	110	32	4870	5.53409	1	0.288897	40.539																GOTERM_BP_FAT	GO:0033554~cellular response to stress	41	11.9186	0.0688721	YDR121W, YMR048W, YCR079W, YBL049W, YML058W, YNL273W, YDR004W, YPR160W, YHR030C, YJR043C, YNL246W, YLR006C, YJL095W, YDR076W, YNL015W, YER142C, YMR201C, YDR504C, YOR039W, YMR190C, YDR097C, YLL042C, YNR031C, YKR095W, YNL030W, YGL062W, YOR005C, YGL163C, YNL085W, YBR023C, YMR139W, YKR019C, YOR317W, YPR155C, YMR106C, YER075C, YJL128C, YCL061C, YOR144C, YER035W, YKL076C	276	562	4870	1.28726	1	0.712183	68.1247
GOTERM_BP_FAT	GO:0040007~growth	8	6.20155	0.0341537	YOR275C, YLR319C, YGL045W, YNL197C, YDR477W, YLR362W, YKL185W, YDL159W	110	138	4870	2.56653	1	0.288151	40.871																GOTERM_BP_FAT	GO:0007530~sex determination	5	1.45349	0.0700146	YDR097C, YDR496C, YDL227C, YMR106C, YMR190C	276	28	4870	3.15088	1	0.71274	68.7457
GOTERM_BP_FAT	GO:0000279~M phase	14	10.8527	0.0351558	YMR048W, YJR053W, YGL045W, YNL273W, YBR073W, YPR120C, YHL027W, YOR368W, YDR014W, YLR381W, YER173W, YIL132C, YCL061C, YPL194W	110	335	4870	1.8502	1	0.292	41.7919																GOTERM_BP_FAT	GO:0018318~protein amino acid palmitoylation	3	0.872093	0.0709881	YDR459C, YNL326C, YDR126W	276	8	4870	6.61685	1	0.712403	69.2658
GOTERM_BP_FAT	GO:0007049~cell cycle	22	17.0543	0.0358025	YLL049W, YNR027W, YMR048W, YJR053W, YGL045W, YNL273W, YMR135C, YLR330W, YBR073W, YPR120C, YHL027W, YOR368W, YDR014W, YLR319C, YLR381W, YER173W, YNL197C, YIL132C, YCL061C, YLR361C, YPL194W, YOR039W	110	627	4870	1.55343	1	0.293259	42.3791																GOTERM_BP_FAT	GO:0018345~protein palmitoylation	3	0.872093	0.0709881	YDR459C, YNL326C, YDR126W	276	8	4870	6.61685	1	0.712403	69.2658
GOTERM_BP_FAT	GO:0006284~base-excision repair	3	2.32558	0.0431121	YKL114C, YJR043C, YER142C	110	15	4870	8.85455	1	0.33901	48.642																GOTERM_BP_FAT	GO:0006623~protein targeting to vacuole	8	2.32558	0.0720214	YKL124W, YLL042C, YOR089C, YKR019C, YEL013W, YMR004W, YPL002C, YBR290W	276	65	4870	2.17168	1	0.71239	69.8089
GOTERM_BP_FAT	GO:0043111~replication fork arrest	2	1.55039	0.0442674	YMR048W, YNL273W	110	2	4870	44.2727	1	0.34285	49.5716																GOTERM_BP_FAT	GO:0010033~response to organic substance	15	4.36047	0.0750823	YNL298W, YNL233W, YHR135C, YFL026W, YOR113W, YMR274C, YHR030C, YJR084W, YDR123C, YDL100C, YIL122W, YJL095W, YER075C, YDR143C, YNL053W	276	163	4870	1.62377	1	0.722545	71.3656
GOTERM_BP_FAT	GO:0006310~DNA recombination	9	6.97674	0.0449598	YOR368W, YJR043C, YDL059C, YER173W, YLR135W, YMR106C, YIL132C, YPL194W, YBR073W	110	178	4870	2.23851	1	0.343672	50.1213																GOTERM_BP_FAT	GO:0000722~telomere maintenance via recombination	4	1.16279	0.0775228	YNL339C, YDR004W, YGL163C, YMR190C	276	18	4870	3.9211	1	0.729175	72.5525
GOTERM_BP_FAT	GO:0007039~vacuolar protein catabolic process	7	5.42636	0.0462832	YPR160W, YMR139W, YER143W, YBR105C, YMR135C, YIL097W, YFR044C	110	117	4870	2.6488	1	0.348381	51.1561																GOTERM_BP_FAT	GO:0040029~regulation of gene expression, epigenetic	11	3.19767	0.0785264	YER120W, YDR121W, YLR015W, YKR019C, YDR439W, YML121W, YMR106C, YDR110W, YCL061C, YOR209C, YNL206C	276	107	4870	1.81396	1	0.728826	73.027
GOTERM_BP_FAT	GO:0008156~negative regulation of DNA replication	3	2.32558	0.0485654	YMR048W, YNL273W, YCL061C	110	16	4870	8.30114	1	0.358743	52.8939																GOTERM_BP_FAT	GO:0016458~gene silencing	11	3.19767	0.0824482	YER120W, YDR121W, YLR015W, YKR019C, YDR439W, YML121W, YMR106C, YDR110W, YCL061C, YOR209C, YNL206C	276	108	4870	1.79717	1	0.741721	74.8087
GOTERM_BP_FAT	GO:0006109~regulation of carbohydrate metabolic process	4	3.10078	0.0522388	YBR105C, YMR135C, YDR477W, YIL097W	110	38	4870	4.66029	1	0.376832	55.5702																GOTERM_BP_FAT	GO:0016481~negative regulation of transcription	17	4.94186	0.0856615	YDR121W, YJR060W, YMR070W, YNL030W, YDR485C, YOL001W, YPL002C, YER120W, YKR019C, YLR015W, YML121W, YDR439W, YMR106C, YDR110W, YCL061C, YOR209C, YNL206C	276	196	4870	1.53043	1	0.75076	76.1857
GOTERM_BP_FAT	GO:0007034~vacuolar transport	7	5.42636	0.0529934	YLR025W, YCL008C, YMR077C, YML041C, YBR105C, YJR102C, YLR417W	110	121	4870	2.56123	1	0.377559	56.1021																GOTERM_BP_FAT	GO:0030491~heteroduplex formation	3	0.872093	0.0879564	YDR076W, YDR004W, YGL163C	276	9	4870	5.88164	1	0.755553	77.1255
GOTERM_BP_FAT	GO:0007062~sister chromatid cohesion	4	3.10078	0.0557009	YDR014W, YMR048W, YNL273W, YCL061C	110	39	4870	4.54079	1	0.389223	57.962																GOTERM_BP_FAT	GO:0010604~positive regulation of macromolecule metabolic process	18	5.23256	0.0886757	YJR060W, YIR018W, YDL020C, YKL117W, YNL030W, YDL056W, YKL015W, YMR280C, YNL085W, YPR120C, YER167W, YLR067C, YOL108C, YDR123C, YNL246W, YHR086W, YER111C, YER035W	276	212	4870	1.49815	1	0.753805	77.4128
GOTERM_BP_FAT	GO:0006623~protein targeting to vacuole	5	3.87597	0.0567607	YCL008C, YML041C, YBR105C, YJR102C, YLR417W	110	65	4870	3.40559	1	0.391464	58.6698																GOTERM_BP_FAT	GO:0010629~negative regulation of gene expression	17	4.94186	0.094934	YDR121W, YJR060W, YMR070W, YNL030W, YDR485C, YOL001W, YPL002C, YER120W, YKR019C, YLR015W, YML121W, YDR439W, YMR106C, YDR110W, YCL061C, YOR209C, YNL206C	276	199	4870	1.50736	1	0.773627	79.7739
GOTERM_BP_FAT	GO:0016568~chromatin modification	9	6.97674	0.0570984	YLR319C, YBL088C, YLR442C, YPL055C, YML041C, YKL185W, YDL074C, YGL252C, YEL056W	110	187	4870	2.13077	1	0.389737	58.893																GOTERM_BP_FAT	GO:0043543~protein amino acid acylation	8	2.32558	0.098186	YEL053C, YDR459C, YOR317W, YOR023C, YJL128C, YNL326C, YDR126W, YCL010C	276	70	4870	2.01656	1	0.781054	80.9075
GOTERM_BP_FAT	GO:0006839~mitochondrial transport	5	3.87597	0.0649418	YKR065C, YMR056C, YOR045W, YIL006W, YGR181W	110	68	4870	3.25535	1	0.427345	63.7704																GOTERM_BP_FAT	GO:0000183~chromatin silencing at rDNA	4	1.16279	0.0998162	YKR019C, YDR439W, YDR110W, YOR209C	276	20	4870	3.52899	1	0.782477	81.453
GOTERM_BP_FAT	GO:0042276~error-prone postreplication DNA repair	2	1.55039	0.0656673	YPL167C, YOR346W	110	3	4870	29.5152	1	0.427324	64.1932
KEGG_PATHWAY	sce03410:Base excision repair	3	2.32558	0.0686715	YKL114C, YJR043C, YER142C	38	17	1439	6.68266	0.881672	0.656012	45.4488
GOTERM_BP_FAT	GO:0007568~aging	5	3.87597	0.0830452	YLR319C, YNL031C, YLR442C, YDR477W, YGL252C	110	74	4870	2.9914	1	0.505114	73.0426
GOTERM_BP_FAT	GO:0007124~pseudohyphal growth	5	3.87597	0.0830452	YNL197C, YDR477W, YLR362W, YKL185W, YDL159W	110	74	4870	2.9914	1	0.505114	73.0426
KEGG_PATHWAY	sce03440:Homologous recombination	3	2.32558	0.0836327	YJR043C, YDL059C, YBR073W	38	19	1439	5.97922	0.927207	0.582462	52.4783
GOTERM_BP_FAT	GO:0007533~mating type switching	3	2.32558	0.0857857	YKL130C, YLR135W, YMR106C	110	22	4870	6.03719	1	0.513023	74.2354
GOTERM_BP_FAT	GO:0016574~histone ubiquitination	2	1.55039	0.0865924	YPL055C, YDL074C	110	4	4870	22.1364	1	0.51254	74.577
GOTERM_BP_FAT	GO:0019985~bypass DNA synthesis	2	1.55039	0.0865924	YPL167C, YOR346W	110	4	4870	22.1364	1	0.51254	74.577
GOTERM_BP_FAT	GO:0006468~protein amino acid phosphorylation	7	5.42636	0.0878594	YMR139W, YBL088C, YHR135C, YDR477W, YLR362W, YDL159W, YOR039W	110	138	4870	2.24572	1	0.513997	75.1051
GOTERM_BP_FAT	GO:0007242~intracellular signaling cascade	8	6.20155	0.0895223	YOR368W, YLR319C, YER173W, YCL061C, YLR362W, YNL076W, YPL194W, YGL252C	110	172	4870	2.0592	1	0.517058	75.7826
GOTERM_BP_FAT	GO:0000122~negative regulation of transcription from RNA polymerase II promoter	5	3.87597	0.0895797	YHL027W, YNL076W, YKL185W, YJR102C, YLR417W	110	76	4870	2.91268	1	0.513499	75.8056
GOTERM_BP_FAT	GO:0008361~regulation of cell size	6	4.65116	0.0906962	YPL055C, YNL197C, YDR477W, YLR362W, YKL185W, YDL159W	110	107	4870	2.48258	1	0.514304	76.2504
GOTERM_BP_FAT	GO:0016049~cell growth	5	3.87597	0.099832	YNL197C, YDR477W, YLR362W, YKL185W, YDL159W	110	79	4870	2.80207	1	0.546366	79.6134
[truncated: 57 more columns]
